# Supplementary material for: The Breadth and Molecular Basis of Hcp-Driven Type VI Secretion System Effector Delivery
Source: mBio. 2021 Jun 1;12(3):e00262-21. doi: 10.1128/mBio.00262-21 (PMC8262886; doi:10.1128/mBio.00262-21)
Supplement: DATA SET S1 [file mbio.00262-21-sd001.xlsx]

## Sheet: Hcp1
	Hcp1 CNTRL vs Hcp1-FLAG
		Difference log2 = + 1.5 cutoff.
		Specific Hcp1 interactor, enriched over Hcp1 control and not enriched in VgrG1b-FLAG control
	Significant	-LOG(P-value)	Difference log2	Protein IDs	Majority protein IDs	Gene number	Gene name	Present in VgrG1b-FLAG?	Razor + unique peptides	Unique peptides	Sequence coverage [%]	Mol. weight [kDa]	Q-value	Score	Intensity	MS/MS count	LFQ intensity Hcp1 CNTRL_1	LFQ intensity Hcp1 CTRL_2	LFQ intensity Hcp1 CTRL_3	LFQ intensity Hcp1-FLAG_1	LFQ intensity Hcp1-FLAG_2	LFQ intensity Hcp1-FLAG_3		Proteins >1.5 Difference log2 in VgrG1b-FLAG CNTRL
	Yes	3.85399	11.7425	Q9I0E0	Q9I0E0	PA2702	Tse2	FALSE	10	10	74.1	17.657	0	323.31	52138000000	164	22.1674	22.3837	19.9157	33.3473	33.5639	32.7829		Q9I737
	Yes	2.72632	9.69675	Q9I747	Q9I747	PA0085	Hcp1	FALSE	28	28	100	17.414	0	323.31	692990000000	3965	29.508	26.1817	25.3598	37.2264	36.9855	35.9279		Q9I0F3
	No	1.17028	8.24235	Q9I737	Q9I737	PA0095	VgrG1b	TRUE	88	60	87.2	82.75	0	323.31	749280000000	3562	27.6644	19.5327	16.6121	29.682	29.707	29.1472		Q9I741
	Yes	2.42437	5.59904	Q9I069	Q9I069	PA2774	Tse4	FALSE	4	4	38.5	19.214	0	63.766	497740000	15	22.034	20.0869	20.3088	27.4134	26.7288	25.0846		Q9I1A6
	Yes	3.78423	4.75403	Q9HYC5	Q9HYC5	PA3484	Tse3	FALSE	13	13	51.2	44.394	0	62.966	252150000	26	18.7959	19.9685	19.52	24.1548	24.2982	24.0935		Q9HTR9
	Yes	2.88219	4.56901	Q9I184	Q9I184	PA2396	PvdF	FALSE	4	4	17.8	31.039	0	10.402	146380000	19	18.4684	18.5099	19.0718	22.3032	23.2974	24.1565		Q9HZ67
	Yes	1.77044	3.64235	Q9I2A9	Q9I2A9	PA2000	DhcB	FALSE	4	4	30.3	23.187	0	17.414	107650000	17	18.7894	19.1158	19.7752	24.216	21.2202	23.1713		Q9I6K6
	No	1.01015	3.57733	Q9I6K6	Q9I6K6	PA2084		TRUE	2	2	50	6.7326	0	90.87	422990000	22	20.083	19.3173	24.2367	23.6187	25.8749	24.8754		Q9I2P8
	No	1.17806	3.46438	Q9HVZ4	Q9HVZ4	PA4421	MraZ	FALSE	2	2	19.9	17.111	0	8.8298	141830000	13	21.0126	20.3837	19.0853	25.4794	24.1775	21.2179		Q9I4X1
	Yes	1.79336	3.3215	Q9HTZ7	Q9HTZ7	PA5192	PckA	TRUE	10	10	33.5	55.731	0	114.98	229360000	32	19.6063	22.0331	19.762	23.2466	24.0545	24.0649		Q9HV44
	Yes	1.34798	3.29826	Q9I5Q9	Q9I5Q9	PA0662	ArgC	FALSE	6	6	26.7	36.684	0	41.067	117650000	9	18.3187	19.8696	19.8877	21.2335	22.1055	24.6317		P57668
	Yes	2.23652	3.24464	Q9HUQ6	Q9HUQ6	PA4907		FALSE	4	4	19.8	27.384	0	12.993	35205000	5	18.4421	19.1238	19.332	21.6846	21.6548	23.2923		Q9HXA5
	No	1.21929	3.22826	Q9HWZ6	Q9HWZ6	PA4031	Ppa	TRUE	6	6	44	19.396	0	11.384	70335000	14	19.6215	18.3256	20.0993	24.5066	20.6085	22.6161		Q9I203
	No	1.06749	3.18932	Q9I4X1	Q9I4X1	PA0998	PqsC	TRUE	2	2	9.5	38.238	0	33.782	162100000	18	22.4766	17.8639	20.3268	22.5985	24.1215	23.5153		Q9I732
	No	0.591199	3.14559	Q9HXP9	Q9HXP9	PA3745	RpsP	FALSE	3	3	48.2	9.2043	0	171.1	3294000000	47	26.993	24.9758	19.212	25.9461	27.2725	27.3989		Q9I2U7
	No	1.29701	3.07587	Q9HX12	Q9HX12	PA4015		TRUE	6	6	37.7	16.7	0	22.026	160600000	33	21.8371	21.7094	18.4475	23.8794	23.6456	23.6967		P30720
	No	0.724798	3.03918	P30720	P30720	PA4386	GroS	TRUE	4	4	61.9	10.267	0	53.991	1016300000	52	19.4727	24.7478	24.7477	24.5274	26.4899	27.0685		Q9HTZ7
	Yes	3.45099	2.96608	Q9I5E2	Q9I5E2	PA0796	PrpB	TRUE	4	4	20.1	32.137	0	14.761	71559000	15	20.25	19.3845	19.7473	22.8602	22.8176	22.6023		Q9HX05;Q9I2C4
	Yes	1.34028	2.9062	Q9HX05;Q9I2C4	Q9HX05;Q9I2C4	PA4022;PA1984	HdhA/ExaC	TRUE	9	9	32	54.979	0	78.769	174960000	35	18.3026	19.5135	21.4645	23.3414	21.8824	22.7754		Q9I3X3
	Yes	1.43827	2.8845	Q9I757	Q9I757	PA0075	PppA	FALSE	2	2	13.6	25.904	0	18.267	34689000	6	17.9196	19.226	20.2963	21.135	23.2473	21.713		Q9I649
	No	1.02128	2.75359	Q9I0M2	Q9I0M2	PA2616	TrxB1	TRUE	4	4	42.1	33.818	0	101.15	153640000	17	22.5248	19.0509	19.1839	21.9202	23.3355	23.7647		Q9HZN4
	No	0.912862	2.74294	Q9I2P8	Q9I2P8	PA1847	NfuA	TRUE	5	5	59.3	21.136	0	86.884	291600000	45	22.1922	22.4511	18.1537	24.0008	23.6431	23.3819		P52477
	No	1.14032	2.7137	O50174	O50174	PA0898	AstD	FALSE	6	6	21.6	51.379	0	12.933	20209000	7	20.005	16.9325	18.4781	20.7407	20.2903	22.5256		Q9HUP3
	No	0.62192	2.69516	Q9I6Z8	Q9I6Z8	PA0134		FALSE	2	2	8.6	49.709	0.0052459	3.045	152150000	3	18.7081	22.5387	19.5871	19.9609	25.2277	23.7308		Q9HWZ6
	Yes	1.32051	2.65346	Q9HTX0	Q9HTX0	PA5220		FALSE	6	6	48.7	30.542	0	36.021	511970000	45	22.9039	22.956	23.9122	26.8197	24.1474	26.7653		Q9HX38
	Yes	2.45882	2.6384	Q9HV51	Q9HV51	PA4748	TpiA	FALSE	2	2	11.2	25.621	0	8.0851	22507000	6	19.5359	18.327	19.3939	22.1032	21.4924	21.5764		Q9I0M2
	No	0.837594	2.63404	Q9I5Y8	Q9I5Y8	PA0548	TktA	TRUE	8	8	18.9	72.219	0	20.896	72788000	17	21.1511	18.2965	18.0494	19.6803	22.644	23.0748		Q9HUF1
	No	0.708563	2.62903	Q9HTR9	Q9HTR9	PA5285	SutA	TRUE	4	4	39	11.168	0	8.4858	441350000	8	18.4147	19.6967	19.1672	20.3765	25.0093	19.7799		Q9HU50
	No	0.948677	2.57059	Q9HVI7	Q9HVI7	PA4602	GlyA2	FALSE	4	4	18.7	45.157	0	7.7735	91896000	10	19.4732	18.0001	19.2198	21.4994	23.5026	19.403		Q9HV43
	No	0.843357	2.5024	Q9I2U8	Q9I2U8	PA1794	GlnS	TRUE	3	3	7.6	62.912	0	6.0978	72566000	11	17.5236	18.7706	20.4691	19.2799	22.2504	22.7401		Q9I4Q3
	No	1.18118	2.49926	Q9I3F5	Q9I3F5	PA1562	AcnA	FALSE	5	5	7.1	99.147	0	9.5394	51557000	6	18.9434	19.3643	19.4127	19.7916	22.4755	22.9512		Q9HX66
	Yes	1.73218	2.48062	O30508	O30508	PA0895	AruC	FALSE	12	12	51.5	43.747	0	112.18	308900000	50	22.5686	21.483	23.5465	24.7607	24.7637	25.5156		E1JGJ8
	Yes	2.12498	2.42663	Q9I235	Q9I235	PA2080	KynU	TRUE	4	4	19.2	46.294	0	9.7413	18241000	6	18.6088	18.1898	18.5203	21.4086	19.9334	21.2567		Q9HVU9
	No	0.718392	2.40765	O69753	O69753	PA4211	PhzB1	FALSE	4	3	32.7	18.888	0	272.02	114820000	16	19.4915	23.7443	19.7542	22.1273	24.4209	23.6647		Q9HXM5
	Yes	2.4143	2.39027	Q9HYD5	Q9HYD5	PA3471	MaeA	FALSE	5	5	15.8	62.42	0	26.834	56483000	16	20.4344	19.6443	19.61	22.869	22.0414	21.9492		Q9HZP8
	Yes	2.72859	2.38987	P53593	P53593	PA1588	SucC	FALSE	18	18	53.9	41.542	0	238.63	1674500000	148	25.3503	24.4934	24.5659	27.5	26.8825	27.1968		Q9HX12
	Yes	2.02069	2.38452	Q9I6H4	Q9I6H4	PA0317		FALSE	5	5	16.4	51.286	0	25.957	45771000	7	20.4276	19.3798	18.9939	22.4557	21.492	22.0071		Q9HV54
	No	1.2253	2.33882	G3XD52	G3XD52	PA3302		FALSE	2	2	18.6	16.901	0	10.286	56785000	15	19.7404	19.9908	19.5847	20.3332	23.0145	22.9847		Q9I5E2
	No	0.364429	2.27521	Q9HUD0	Q9HUD0	PA5049	RpmE	FALSE	5	5	67.6	7.9201	0	51.291	1679900000	39	18.3625	25.6575	26.0047	24.3657	27.0129	25.4717		Q9HZF9
	Yes	1.77536	2.26961	Q51567	Q51567	PA1589	SucD	FALSE	10	10	46.8	30.266	0	28.501	810010000	62	24.4781	24.0067	22.7723	25.8481	25.6727	26.5451		Q9I787
	Yes	1.90176	2.2684	Q9HTD9	Q9HTD9	PA5427	AdhA	FALSE	8	8	27.5	35.911	0	34.919	167550000	30	21.4625	20.1782	20.4221	23.5552	22.3462	22.9665		Q9I5Y8
	Yes	2.41826	2.23238	Q9I0T1	Q9I0T1	PA2553		FALSE	9	9	31.3	41.4	0	28.027	278300000	28	21.3217	22.5093	21.9373	23.8798	24.2495	24.3361		Q9I6B4
	No	1.13032	2.23122	Q9HUD3	Q9HUD3	PA5046		FALSE	8	8	32.5	45.428	0	146.91	185600000	37	22.8139	21.8378	21.363	25.6154	22.7646	24.3285		Q9I235
	No	0.763121	2.22942	Q9I4V8	Q9I4V8	PA1015		FALSE	7	7	34.2	28.853	0	27.036	145840000	23	17.4627	21.826	20.4016	22.9003	21.8811	21.5972		Q9I355
	Yes	2.02025	2.21958	Q9HUV9	Q9HUV9	PA4854	PurH	FALSE	5	5	15.7	57.665	0	14.769	19598000	5	19.5013	18.6708	18.7658	21.2947	20.4689	21.8331		P31961
	Yes	2.08369	2.12692	Q9I6B4	Q9I6B4	PA0381	ThiG	TRUE	5	5	23.8	28.234	0	21.169	94004000	17	19.8397	20.4924	20.4256	22.8198	22.7061	21.6126		Q9HV46
	No	1.09074	2.12484	G3XD59	G3XD59	PA4118		FALSE	3	3	20.6	20.94	0	10.795	154390000	12	18.9338	20.4582	21.8002	21.8424	23.1986	22.5257		Q9I5A8
	Yes	1.58472	2.10097	Q9I649	Q9I649	PA0469		TRUE	6	6	27	32.137	0	34.407	49730000	9	19.4926	19.4301	19.8037	20.731	21.5159	22.7825		Q9HWC8
	No	0.806094	2.09508	G3XCV4;Q820A5	G3XCV4;Q820A5	PA4216 ; PA1905	PhzG1;2	TRUE	4	4	22.9	24.268	0	13.964	60592000	10	19.7078	18.5801	19.5646	19.1466	22.0277	22.9634		G3XCV4;Q820A5
	Yes	3.12077	2.08097	Q9I0L5	Q9I0L5	PA2623	Icd	FALSE	24	24	56.5	45.577	0	323.31	5379700000	355	26.8393	27.0235	26.3232	28.8212	28.6634	28.9442		Q9I015
	No	0.71648	2.05836	Q9I732	Q9I732	PA0100	Tsi7	TRUE	5	5	24.5	33.723	0	12.057	41835000	7	18.8038	17.5137	20.4207	21.5012	19.0203	22.3917		Q9I2U8
	No	0.70771	2.05348	Q9HYR1	Q9HYR1	PA3334		FALSE	2	2	31.6	8.8729	0	54.858	124210000	14	20.7091	19.0245	18.9113	22.595	22.9786	19.2316		Q9S508
	No	0.540312	2.04017	O50175	O50175	PA0899	AstB	FALSE	4	4	7.8	48.874	0	12.842	58048000	11	19.4969	18.7595	20.4423	22.9162	18.4336	23.4694		P50601
	No	0.55415	2.03043	Q9I687	Q9I687	PA0430	MetF	FALSE	7	7	39.7	32.228	0	31.803	243850000	38	22.582	18.3603	23.5588	23.8308	23.8319	22.9297
	No	0.65669	2.00361	Q9HXN2	Q9HXN2	PA3763	PurL	FALSE	5	5	5.2	140.65	0	23.202	174000000	6	20.0768	18.7036	19.9739	22.7586	23.0305	18.9761
	No	0.454395	2.00278	Q9HTN8	Q9HTN8	PA5316	RpmB	FALSE	2	2	21.8	9.0655	0.0013841	3.7491	1429900000	28	19.884	25.8011	25.1926	26.1506	25.5369	25.1984
	No	0.895302	1.99315	Q9HUF1	Q9HUF1	PA5018	MsrA	TRUE	5	5	27.9	23.517	0	18.565	135910000	21	20.7218	22.0259	18.5848	22.02	22.3563	22.9357
	Yes	1.30293	1.99	Q9HVV4	Q9HVV4	PA4464	PtsN	FALSE	3	3	24	16.73	0	7.6666	49360000	12	20.3619	19.7668	19.9785	23.3636	21.0358	21.6778
	Yes	2.24526	1.97776	Q9I296	Q9I296	PA2015	LiuA	FALSE	10	10	37	42.209	0	52.261	179680000	35	21.5194	21.3856	22.0285	24.2053	23.51	23.1515
	Yes	1.38727	1.96109	Q9HVT8	Q9HVT8	PA4483	GatA	FALSE	9	9	31.8	51.862	0	45.114	233230000	41	22.3375	22.4068	20.7273	24.4547	23.7055	23.1946
	No	0.886661	1.94656	Q9I612	Q9I612	PA0506		FALSE	2	2	6.2	65.358	0	7.0104	49892000	9	19.9166	20.6131	17.5837	20.5361	21.3035	22.1134
	Yes	2.05961	1.92987	O68282	O68282	PA3183	Zwf	FALSE	3	3	6.7	55.62	0	7.0768	22619000	5	17.9319	18.3686	18.4969	19.7107	20.9104	19.966
	No	1.23507	1.91466	Q9HVX6	Q9HVX6	PA4439	TrpS	FALSE	8	8	27.7	48.961	0	64.749	146040000	36	19.9065	21.0236	21.8128	23.7672	22.2474	22.4723
	Yes	2.98992	1.91384	Q9HXZ5	Q9HXZ5	PA3635	Eno	FALSE	8	8	34	45.195	0	321.16	493280000	71	23.6026	23.7152	23.3777	25.6395	25.0807	25.7169
	No	0.521908	1.90576	Q9I2U7	Q9I2U7	PA1795	CysS	TRUE	6	6	14.6	51.276	0	13.183	149880000	18	19.6279	22.3992	19.1472	19.8165	23.3705	23.7046
	No	0.662159	1.90356	Q9I6M4	Q9I6M4	PA0266	DavT	FALSE	9	9	31.7	45.22	0	36.514	227310000	33	19.0609	22.6511	22.6913	22.4102	23.6249	24.079
	No	0.602765	1.90282	Q9HXM5	Q9HXM5	PA3770	GuaB	TRUE	7	7	22.9	51.707	0	15.167	757650000	19	24.0547	24.1305	19.872	24.4476	24.4505	24.8676
	Yes	2.12337	1.87786	Q9HZP8	Q9HZP8	PA2950	FabV	TRUE	3	3	13.1	43.528	0	15.477	31916000	10	18.4974	18.3243	19.3529	20.6854	20.9018	20.2209
	Yes	2.98795	1.85804	Q9HVM4	Q9HVM4	PA4560	IleS	FALSE	10	10	18	105.46	0	37.927	120880000	33	21.6151	21.2608	21.6805	23.0857	23.3576	23.6872
	No	0.708955	1.85724	Q9HX20	Q9HX20	PA4007	ProA	FALSE	8	8	28.5	45.044	0	82.107	87217000	20	17.5449	20.6126	21.4574	21.5361	21.6647	21.9859
	Yes	2.57007	1.85685	Q9I0L4	Q9I0L4	PA2624	Idh	FALSE	19	19	36.7	81.633	0	157.62	698210000	106	23.9534	24.2337	24.0274	25.5682	25.766	26.4508
	No	0.975998	1.85547	Q9I0Z1	Q9I0Z1	PA2491		FALSE	4	4	20.9	36.832	0	13.389	53852000	11	19.108	20.1311	19.1	22.1572	19.6574	22.0909
	No	0.882342	1.83145	Q9HU11	Q9HU11	PA5178		FALSE	10	10	69	15.46	0	191.45	572400000	54	22.7878	22.9089	23.473	23.029	26.0986	25.5363
	No	0.428862	1.83052	P53641	P53641	PA4366	SodB	FALSE	3	3	29.5	21.351	0	4.2456	95779000	5	19.6406	19.3404	21.0694	20.4001	19.8208	25.321
	No	0.920576	1.80497	Q9I6Z2	Q9I6Z2	PA0140	AhpF	FALSE	5	5	15.9	55.835	0	20.013	72479000	7	18.1918	19.8469	18.8238	21.1896	19.2478	21.84
	No	0.520656	1.77817	Q9I0Q7	Q9I0Q7	PA2579	KynA	FALSE	8	8	42.7	32.931	0	120.61	265580000	54	23.4723	23.0723	18.8848	24.0604	22.9933	23.7102
	Yes	1.98104	1.77515	Q9HY81	Q9HY81	PA3529		FALSE	7	7	48	21.822	0	124.24	1353300000	82	25.2628	25.1919	24.7559	26.3837	26.6048	27.5475
	No	1.03087	1.76048	Q9HVU9	Q9HVU9	PA4472	PmbA	TRUE	5	5	12.5	47.908	0	17.162	65973000	24	20.6733	20.5652	18.9085	22.6138	20.725	22.0897
	No	1.01593	1.74641	Q9I5E3	Q9I5E3	PA0795	PrpC	FALSE	5	5	24.3	41.689	0	16.535	101210000	13	21.3683	21.4277	19.1134	22.9134	22.0845	22.1507
	No	0.766521	1.72716	Q9I1A6	Q9I1A6	PA2373	VgrG3	TRUE	47	47	68	71.869	0	323.31	461740000000	2777	16.6693	16.8259	19.7268	19.21	20.0577	19.1356
	Yes	1.39712	1.72532	Q9I5Y4	Q9I5Y4	PA0552	Pgk	FALSE	15	15	52.5	40.404	0	50.309	341720000	69	22.5089	23.8058	23.0802	25.6572	24.7597	24.1539
	Yes	1.39399	1.72432	Q9I702	Q9I702	PA0130	BauC	FALSE	5	5	18.1	53.322	0	12.141	67555000	15	19.5275	20.4032	20.311	20.821	22.095	22.4985
	No	0.478675	1.71839	Q9I4Q3	Q9I4Q3	PA1076		TRUE	5	5	52.5	13.743	0	43.216	202260000	32	18.412	22.2338	19.2341	22.6669	19.6	22.7682
	No	0.92583	1.703	Q9HXB0	Q9HXB0	PA3903	PrfC	FALSE	9	9	24.9	59.865	0	42.592	164170000	39	19.8376	21.4263	21.5651	23.9344	21.7778	22.2258
	No	0.500805	1.70135	P57668	P57668	PA2532	Tpx	TRUE	6	6	57	17.234	0	43.822	195660000	39	19.3467	18.8064	21.6794	23.2794	19.3196	22.3376
	Yes	1.38933	1.69991	Q9I6B3	Q9I6B3	PA0382	TrmB	FALSE	4	4	29.9	27.595	0	13.688	90491000	24	20.6901	18.8632	19.1494	21.162	21.2629	21.3777
	No	0.832356	1.66782	Q9HT19	Q9HT19	PA5555	AtpG	FALSE	4	4	22.7	31.553	0	38.975	88231000	23	21.6379	18.5356	19.816	22.1132	21.3468	21.533
	Yes	2.52408	1.6629	Q9I2Q7	Q9I2Q7	PA1838	CysI	FALSE	4	4	8.3	62.132	0	7.6032	28007000	6	19.6183	19.8839	19.6957	20.9368	21.4714	21.7784
	No	0.754746	1.6617	Q9HUP3	Q9HUP3	PA4920	NadE	TRUE	7	7	47.3	29.696	0	13.215	90382000	7	18.4903	18.8459	19.1537	19.3945	19.6055	22.4751
	Yes	1.30249	1.64329	Q9I0W9	Q9I0W9	PA2513	AntB	FALSE	7	7	36.8	19.283	0	25.277	194820000	34	19.5056	19.6285	18.7995	21.8642	20.9768	20.0225
	No	0.47446	1.63298	Q9I3D4	Q9I3D4	PA1584	SdhB	FALSE	4	4	26	26.155	0	23.637	95918000	16	21.8474	18.1562	20.3335	23.8192	20.829	20.5878
	No	1.25582	1.62838	Q9HXK2	Q9HXK2	PA3795		FALSE	2	2	15.2	34.803	0	5.4436	66532000	7	19.5933	18.1525	18.9207	20.279	19.8955	21.3772
	No	0.609906	1.62701	P31961	P31961	PA3194	Edd	TRUE	8	8	18.9	65.182	0	34.36	274770000	31	19.365	21.9285	23.2978	22.519	23.4118	23.5414
	No	0.594344	1.62484	Q9I783	Q9I783	PA0049		FALSE	12	12	32.9	60.113	0	37.247	452200000	40	19.0472	19.2798	18.8636	23.0584	19.0284	19.9783
	Yes	1.33166	1.62074	Q9HYV7	Q9HYV7	PA3286		FALSE	3	3	20.6	38.171	0	30.488	30605000	5	19.6448	20.5161	19.779	21.8881	20.6258	22.2883
	No	0.425408	1.61968	Q9I2Z1	Q9I2Z1	PA1746		FALSE	5	5	47	18.189	0	145.44	1490100000	90	24.2269	22.6722	18.7908	23.1843	23.6001	23.7646
	No	0.699916	1.60332	Q9HXA5	Q9HXA5	PA3908	TsiT	TRUE	4	4	18	27.294	0	15.847	155440000	32	20.499	19.658	18.7464	19.4385	21.8614	22.4136
	No	1.13718	1.59492	Q9I2A8	Q9I2A8	PA2001	AtoB	FALSE	12	12	49.6	40.405	0	105.29	293210000	55	21.7241	23.1045	22.8478	25.1637	23.6155	23.682
	Yes	1.39511	1.58263	Q9HYG6	Q9HYG6	PA3440		FALSE	5	5	47.6	11.637	0	52.647	208190000	33	22.8505	22.446	21.1768	23.6871	24.0402	23.4939
	No	0.823946	1.57734	P95454	P95454	PA4752	RlmE	FALSE	3	3	29.5	23.499	0	44.134	50537000	13	18.3701	17.899	19.6731	20.6857	21.1589	18.8296
	No	0.938111	1.5769	Q9HXR8	Q9HXR8	PA3723		FALSE	7	7	39.1	40.318	0	128.6	529650000	40	23.5544	24.9132	23.7739	24.3556	26.5329	26.0838
	No	0.55953	1.53888	Q9I015	Q9I015	PA2828		TRUE	4	4	14.6	44.799	0	20.335	59551000	17	21.2132	17.7418	21.2097	22.2329	20.8921	21.6563
	No	0.49913	1.53402	Q9HWX1	Q9HWX1	PA4057	NrdR	FALSE	6	6	40.3	17.925	0	16.067	212000000	16	23.2677	22.5037	19.0672	22.6264	22.9645	23.8498
	No	0.932072	1.52419	Q9I500	Q9I500	PA0959		FALSE	2	2	13.4	23.069	0.00070472	3.9681	12787000	5	18.7468	17.4594	19.4576	19.4774	19.7042	21.0548
	Yes	1.56113	1.51721	P38100	P38100	PA4756	CarB	FALSE	10	10	14.6	117.33	0	30.946	94710000	25	21.8896	21.4331	20.4583	22.7668	22.5271	23.0388
	No	0.897454	1.50746	O54439	O54439	PA2966	AcpP1	FALSE	2	2	32.1	8.7406	0	100.44	1128700000	52	25.2418	23.9175	24.1969	27.302	25.3326	25.2439
	No	0.689447	1.5	Q9HTL4	Q9HTL4	PA5344	OxyR	FALSE	9	9	33.5	34.295	0	48.598	317550000	37	22.3451	22.5322	19.5333	22.6085	23.0033	23.2988
	No	0.846262	1.49955	Q9I2Q1	Q9I2Q1	PA1844	Tse1	FALSE	2	2	18.8	16.443	0	9.0662	25310000	4	19.6921	19.2061	19.9057	22.2808	19.5844	21.4375
		1.51058	1.48881	Q9I2W7	Q9I2W7				5	5	33.3	17.404	0	16.563	226240000	28	22.0881	21.874	22.4154	22.767	23.94	24.1368
		0.703733	1.48502	Q9HWX4	Q9HWX4				7	7	27.1	39.438	0	61.643	106230000	25	21.4384	20.628	19.2525	23.0815	20.6008	22.0916
		0.541204	1.45956	Q9HVT7	Q9HVT7				6	6	16	53.081	0	31.758	183530000	20	21.4941	22.7435	19.625	23.3897	23.6433	21.2084
		1.39268	1.4569	Q9HZ32	Q9HZ32				6	6	37.1	19.948	0	20.623	45080000	8	19.7009	19.3815	19.6394	20.3551	20.7832	21.9543
		3.9042	1.4402	Q9I614	Q9I614				2	2	13.2	23.337	0	23.576	37103000	8	18.8782	18.7764	18.7158	20.3001	20.0597	20.3312
		1.52818	1.42492	P27726	P27726				11	11	53.6	36.17	0	163.42	1002700000	86	24.705	24.2682	25.3945	25.7241	26.6898	26.2285
		0.751981	1.42394	Q9HTU9	Q9HTU9				2	2	16.7	23.425	0	14.768	99732000	20	19.0825	19.1949	19.6001	19.4805	22.3594	20.3093
		1.03017	1.42167	Q9I5Q3	Q9I5Q3				9	9	32.3	44.129	0	35.301	215560000	39	21.245	22.2742	22.3801	22.3923	24.2366	23.5354
		1.36387	1.41642	Q9HYW4	Q9HYW4				2	2	14.1	29.25	0	11.484	25544000	6	18.013	18.4979	19.5399	20.2316	19.7437	20.3248
		1.68388	1.39695	Q9HZJ2	Q9HZJ2				9	9	22.2	76.953	0	32.281	230460000	37	21.6446	22.3568	22.2084	22.8659	23.6492	23.8855
		2.28472	1.3896	Q9I0K4	Q9I0K4				12	12	35.8	58.886	0	55.553	432350000	55	22.846	23.4694	22.7691	24.2178	24.4114	24.6241
		0.595587	1.38379	Q9LCT6	Q9LCT6				4	4	18.8	34.363	0	8.3883	41196000	13	20.0956	18.5328	20.2295	22.7425	19.8505	20.4163
		1.22363	1.37262	Q9I6M3	Q9I6M3				5	5	13.8	43.324	0	10.618	40780000	7	18.571	18.0057	18.4012	19.9526	18.7346	20.4086
		1.58023	1.36714	P50587	P50587				4	4	28.6	23.32	0	14.424	82948000	18	20.5559	21.6037	21.769	22.7944	22.4429	22.7927
		0.659063	1.35716	Q9I5U1	Q9I5U1				4	4	18.6	38.185	0	12.037	37088000	17	20.0846	19.3043	19.847	22.7239	19.6013	20.9822
		0.422585	1.33749	P50987	P50987				3	3	10.3	51.64	0	7.0987	30367000	8	18.3788	18.9284	19.5001	18.7368	19.202	22.8809
		0.540518	1.33648	Q9HUS3	Q9HUS3				5	5	34.9	22.899	0	12.767	52419000	16	18.778	17.4848	20.711	21.4433	19.6919	19.8481
		0.878824	1.32893	Q9HZV0	Q9HZV0				4	4	12.9	53.487	0	19.275	42589000	9	18.3882	19.4178	18.6968	19.655	19.4099	21.4246
		0.682429	1.32544	Q9X4G0	Q9X4G0				5	5	15.3	47.841	0	11.185	44597000	13	20.2356	21.3455	18.3833	21.1081	21.6774	21.1552
		0.680334	1.32178	Q9HX38	Q9HX38				3	3	11.8	38.424	0	7.5376	62777000	9	18.1717	19.1973	19.1685	19.6762	21.7613	19.0654
		1.49666	1.32004	Q9HW72	Q9HW72				9	9	29.2	52.252	0	37.853	121180000	26	21.9912	21.4474	22.1308	23.0841	22.62	23.8253
		1.1748	1.31771	Q9HV42	Q9HV42				7	7	69.4	20.702	0	104.97	602760000	91	24.0976	24.3348	22.8087	25.5249	24.7996	24.8697
		0.587118	1.31402	P52477	P52477				3	3	10.4	40.969	0	6.8664	64983000	18	20.6858	17.489	18.799	19.8227	21.0336	20.0596
		0.816145	1.31354	Q9HU43	Q9HU43				4	4	19.6	25.938	0	7.0079	56029000	11	19.4849	18.4789	19.7862	21.2062	19.3003	21.1842
		0.926397	1.3115	Q9I3K4	Q9I3K4				3	3	73.3	8.5588	0	234.93	1879200000	14	18.7371	18.0893	19.9893	20.8782	19.6459	20.2262
		1.53967	1.30762	Q9XCL6	Q9XCL6				8	8	21.9	56.749	0	58.954	207010000	41	21.7366	22.1776	22.8651	23.21	23.9483	23.5437
		1.47048	1.29875	Q9I4W3	Q9I4W3				9	9	32.9	31.449	0	30.541	274700000	54	22.8196	22.1985	22.9013	23.3285	23.9667	24.5204
		1.08415	1.2884	Q9HYR3	Q9HYR3				5	5	48.9	15.92	0	17.981	159390000	27	22.0457	21.2185	20.7402	22.0634	22.3881	23.418
		1.15712	1.28752	Q9I4W5	Q9I4W5				6	6	43.3	17.352	0	154.29	750060000	57	23.059	23.6208	23.226	23.5975	25.1013	25.0694
		1.15636	1.27372	Q9I7A8	Q9I7A8				3	3	23.8	19.365	0	10.8	91784000	23	21.5523	21.1371	19.8799	21.9711	22.3761	22.0433
		1.01409	1.27268	Q9I2K3	Q9I2K3				2	2	14.3	26.179	0	52.048	45373000	8	19.3083	18.3256	19.9271	20.4455	19.8436	21.0899
		0.813635	1.26101	Q9I0L2	Q9I0L2				2	2	7.5	41.886	0	4.6656	31377000	5	19.2644	20.3424	18.7957	21.1525	21.3997	19.6334
		1.0899	1.25952	Q9HWW7	Q9HWW7				6	6	35.3	31.878	0	47.121	131330000	51	21.9091	21.574	21.4181	23.9182	22.1941	22.5675
		2.24558	1.25471	P13981	P13981				19	19	51.9	46.435	0	246.61	1393800000	188	24.0189	24.3226	23.5933	25.4224	25.1124	25.1642
		0.480356	1.25182	Q9I6N1	Q9I6N1				4	4	57.4	7.058	0	10.162	57011000	13	16.7944	19.5478	19.922	19.6553	19.2683	21.0961
		0.399003	1.24003	P22008	P22008				2	2	16.5	28.094	0	7.7475	26759000	10	19.4734	19.8213	19.2238	23.3525	19.4014	19.4847
		1.62915	1.23165	Q9HVQ3	Q9HVQ3				5	5	17.6	43.559	0	19.396	128520000	23	20.4226	21.2119	21.1683	21.8439	22.6159	22.0379
		0.390917	1.22763	Q9HU23	Q9HU23				3	3	20.9	33.106	0	8.484	70976000	9	19.657	18.4806	21.5717	21.7577	22.4095	19.225
		1.682	1.22471	Q9HYR6	Q9HYR6				6	6	12.9	49.134	0	17.616	174000000	44	22.3252	22.5008	21.911	22.9092	23.7309	23.771
		0.296279	1.21984	Q9HU08	Q9HU08				17	17	32.1	85.293	0	80.856	285310000	53	18.5414	21.4502	21.4017	23.1175	18.9557	22.9796
		1.13346	1.21101	Q9HVL5	Q9HVL5				7	7	29.5	34.851	0	32.35	214280000	38	21.5025	21.0425	22.6856	23.1393	22.7472	22.9771
		2.1954	1.20893	Q51404	Q51404				8	8	30.1	48.695	0	34.575	182260000	36	21.2478	21.9759	21.4624	22.6287	22.771	22.9132
		0.561394	1.19898	Q9HVW9	Q9HVW9				3	3	9.3	47.179	0	6.2279	10832000	4	18.3699	19.4526	19.2687	20.6855	18.517	21.4856
		0.884683	1.19351	Q9HXN9	Q9HXN9				3	3	22.3	18.787	0	10.932	92542000	14	19.4994	19.0066	19.4375	20.2485	21.6686	19.6069
		0.754615	1.19205	Q9I6A8	Q9I6A8				3	3	34.5	21.242	0	9.6492	23141000	6	20.8195	18.6983	19.7329	21.719	20.4935	20.6143
		1.92919	1.18431	Q9HXH0	Q9HXH0				12	12	19.7	107.71	0	46.308	439450000	36	22.9888	22.8285	23.6445	24.2544	24.5414	24.2189
		0.386556	1.1797	Q9I0W8	Q9I0W8				8	8	27.9	38.001	0	41.199	314440000	44	20.9773	18.2634	18.2619	21.7492	18.6338	20.6587
		4.31172	1.17407	Q9I047	Q9I047				9	9	30.3	33.946	0	28.838	245420000	72	22.333	22.4266	22.4003	23.6461	23.454	23.582
		0.570374	1.16706	Q9I3X5	Q9I3X5				9	9	43.2	28.469	0	56.186	279590000	39	19.8983	20.364	18.947	21.9689	21.4249	19.3168
		1.2315	1.16092	Q9I249	Q9I249				7	7	32.1	23.861	0	91.86	241160000	22	19.4692	18.1422	19.4054	20.0236	20.3506	20.1254
		0.572673	1.1561	Q51455	Q51455				2	2	9.7	13.902	0	5.4946	52623000	20	18.3892	20.5532	19.2982	19.3193	21.4543	20.9353
		0.590649	1.15164	Q9HT22	Q9HT22				5	5	19.8	48.851	0	26.551	108540000	23	19.2758	20.2457	18.8606	19.4407	20.3372	22.0591
		0.454988	1.14565	Q9HTS6	Q9HTS6				2	2	29.1	14.405	0	9.449	29432000	13	18.9535	19.2071	19.3077	22.3068	19.9967	18.6018
		0.317775	1.14196	Q9I483	Q9I483				2	2	14.7	24.722	0	5.6674	1747500000	13	19.6303	19.36	20.6203	20.4487	18.8817	23.7061
		1.24774	1.13965	Q9HU73	Q9HU73				3	3	24.7	37.216	0	13.057	21779000	6	19.3841	18.4514	18.3449	20.3873	19.46	19.752
		0.497948	1.12729	Q9I158	Q9I158				3	3	15.9	30.631	0	12.099	39044000	11	18.4954	18.7503	20.2651	21.9366	19.4475	19.5086
		0.817581	1.12711	P29248	P29248				3	3	27.9	27.522	0	17.245	54300000	5	18.8742	19.5686	18.6006	20.0201	19.2213	21.1833
		1.61041	1.12285	Q9HU50	Q9HU50				5	5	18.1	46.018	0	9.2729	56799000	10	18.3993	18.9147	19.1822	20.0784	20.2621	19.5244
		0.85715	1.11745	Q9HYP8	Q9HYP8				4	4	58.4	11.226	0	11.027	71215000	19	18.9909	18.2892	20.2342	20.6674	19.9447	20.2545
		0.914126	1.1172	Q9I2R5	Q9I2R5				3	3	36.5	11.11	0	25.557	215230000	36	22.2777	22.32	20.7669	22.4126	23.2617	23.0419
		0.8381	1.11612	Q9I0A5	Q9I0A5				6	6	75.3	10.286	0	16.431	129030000	21	20.321	22.1093	21.7921	22.1965	23.0806	22.2937
		1.13035	1.11126	Q9I5L2	Q9I5L2				4	4	14.5	49.872	0	7.2163	32349000	4	17.9584	19.1736	19.3099	20.1987	19.966	19.611
		0.476355	1.10808	Q51366	Q51366				3	3	11.8	36.399	0	19.967	59428000	16	20.8321	21.1164	18.2498	20.4696	21.9618	21.0912
		1.83302	1.09474	Q9HX33	Q9HX33				9	9	16.3	97.647	0	35.024	94216000	18	21.4635	22.1345	22.1955	22.9416	22.8627	23.2734
		0.304397	1.09115	E1JGJ8	E1JGJ8				4	4	21.7	41.17	0	21.931	46151000	21	18.0216	18.9357	17.8547	22.2016	17.9403	17.9436
		0.576098	1.07957	Q9X6P4	Q9X6P4				2	2	14	28.009	0	5.5961	19437000	10	18.6272	19.6029	18.4696	19.2393	19.2089	21.4902
		1.74569	1.07924	G3XD94	G3XD94				21	21	57.1	48.155	0	323.31	2325800000	241	25.3103	24.7505	24.6529	26.3074	25.9914	25.6527
		0.513094	1.07522	Q9I5H0	Q9I5H0				5	5	38.2	33.667	0	20.085	77412000	20	21.8646	20.9407	19.0218	22.3404	21.0301	21.6823
		1.26394	1.06242	G3XD76	G3XD76				4	4	14	35.973	0	10.602	192180000	26	22.678	21.9505	22.9151	23.1493	23.5135	24.0681
		0.242281	1.0539	Q9HY01	Q9HY01				5	5	21.6	39.208	0	62.275	262810000	28	18.992	22.0628	22.1227	23.4828	19.3724	23.484
		0.832391	1.05217	Q9HTJ1	Q9HTJ1				2	2	7.1	53.332	0	6.129	11269000	4	19.7651	19.3571	19.4826	19.4399	21.1546	21.1669
		0.654767	1.04998	Q9HYC8	Q9HYC8				6	6	29.1	38.888	0	66.322	219920000	40	19.0712	20.0808	21.3701	21.5727	20.6489	21.4504
		1.0003	1.04438	Q9HW07	Q9HW07				3	3	19.3	21.065	0	6.9559	31759000	12	18.768	19.4686	18.2461	20.0661	19.2136	20.3361
		0.883134	1.03144	Q9I3I6	Q9I3I6				4	3	3.8	131.58	0	7.8854	35459000	8	19.3586	19.1865	18.475	20.8426	19.2078	20.064
		0.492481	1.02562	Q9HW92	Q9HW92				10	10	37.5	53.246	0	40.04	300230000	42	23.1587	20.9433	20.9586	23.7645	22.0528	22.3202
		1.97887	1.02054	Q9I748	Q9I748				7	7	27.1	55.771	0	118.06	252070000	48	22.4878	23.1708	23.0219	24.075	23.7772	23.89
		2.64628	1.01862	Q9I6M5	Q9I6M5				5	5	21.3	51.622	0	12.332	65997000	11	20.4933	20.889	20.7765	21.8409	21.5642	21.8095
		0.798207	1.01672	Q9I0U4	Q9I0U4				3	3	8.9	65.396	0	6.3404	29580000	9	19.1362	19.2653	18.6277	21.1165	19.6668	19.2961
		0.73769	1.01402	G3XD53	G3XD53				3	3	24.3	18.456	0	17.132	67833000	18	21.5106	20.4917	19.6036	22.1486	21.3591	21.1403
		0.25726	1.00975	Q9K3C5	Q9K3C5				8	8	21.7	49.449	0	16.93	86058000	11	19.4416	22.4653	19.2846	19.3306	23.3749	21.5152
		0.389058	1.00911	P57109	P57109				5	5	34.4	23.685	0	17.824	101120000	19	21.4743	18.9537	20.05	22.6312	19.8173	21.0568
		0.414408	1.00599	Q9I710	Q9I710				2	2	14.7	14.579	0	4.4211	135430000	16	20.9346	20.8387	20.2651	19.7835	22.0409	23.232
		0.3601	1.0048	Q9HZS9	Q9HZS9				5	5	39.3	26.738	0	21.226	136530000	32	19.039	17.7064	20.5851	21.6245	18.8359	19.8845
		2.38512	1.00461	Q9HUC8	Q9HUC8				8	8	18.2	65.199	0	17.298	96246000	27	21.9361	21.5064	21.5073	22.5964	22.5322	22.835
		0.604415	1.00381	Q9I5U7	Q9I5U7				3	3	12.7	32.018	0	9.7409	70226000	19	19.2553	20.5472	19.5063	21.1936	19.534	21.5926
		1.06825	1.00054	Q9I6Z3	Q9I6Z3				9	9	55.6	20.541	0	63.521	2830600000	154	25.9463	26.4946	25.7721	26.314	27.3562	27.5444
		0.545547	0.998955	Q9I365	Q9I365				5	5	15.4	59.712	0	15.297	80316000	19	17.39	18.1843	19.8688	20.1153	19.4095	18.9153
		1.24115	0.99482	Q9I0D3	Q9I0D3				7	7	32.7	34.309	0	25.291	193130000	50	23.0061	22.0697	21.8011	23.2049	23.4686	23.1879
		0.307114	0.985407	Q9HTP2	Q9HTP2				4	4	19.3	53.143	0	10.774	68355000	19	20.501	19.3826	19.7998	22.637	18.4217	21.5809
		0.296916	0.979208	Q59636	Q59636				4	4	47.6	15.592	0	37.504	118910000	16	21.1742	21.7071	21.3845	19.76	23.4664	23.977
		0.275891	0.966263	Q9HVX7	Q9HVX7				8	8	32.4	41.993	0	18.565	135890000	13	20.4034	17.9139	22.3487	21.7369	21.7893	20.0387
		0.377759	0.963898	Q9HVP2	Q9HVP2				7	7	35.9	24.235	0	17.467	113040000	24	18.2967	21.4245	21.3472	20.7658	21.4281	21.7662
		0.587522	0.956718	G3XD72	G3XD72				4	4	38.4	17.536	0	8.8964	92033000	16	21.4458	21.0595	19.3774	20.954	21.6202	22.1787
		0.590198	0.955462	Q9HWR3	Q9HWR3				5	5	9.6	80.93	0	14.31	54920000	7	17.7094	20.1164	19.3034	19.8605	20.3026	19.8324
		0.523813	0.950162	Q9I5Y1	Q9I5Y1				7	7	32.2	38.573	0	84.588	208040000	21	21.9441	22.3788	22.1117	21.5235	23.9695	23.792
		1.14877	0.946409	Q9I4I2	Q9I4I2				13	13	46.3	47.386	0	323.31	673080000	61	24.5014	24.1827	23.4329	25.2181	25.1989	24.5392
		0.340743	0.946327	Q9I1L2	Q9I1L2				5	5	27.2	34.041	0	52.053	149610000	22	22.4814	20.0099	22.6586	21.3465	24.0038	22.6387
		0.471279	0.945373	Q9HU32	Q9HU32				2	2	15.2	28.403	0	5.0197	19654000	9	19.3476	17.9805	20.058	20.3303	18.8963	20.9956
		1.4732	0.942554	Q9HY63	Q9HY63				6	6	16.5	74.36	0	13.95	34995000	8	18.7496	19.6752	19.5483	20.157	20.2651	20.3787
		0.893784	0.941126	Q9HXA7	Q9HXA7				4	4	27.6	14.764	0	12.468	54930000	18	18.1391	19.4646	19.225	20.1785	19.3379	20.1356
		0.215005	0.940761	Q51564	Q51564				8	8	54.7	30.319	0	57.067	354870000	44	18.2479	22.76	23.7417	22.2525	22.8432	22.4762
		1.54452	0.937887	P26276	P26276				15	15	41	50.295	0	150.13	540760000	84	23.172	23.658	23.2221	23.8388	24.4048	24.6221
		1.15799	0.928424	Q9HXM6	Q9HXM6				11	11	27.4	57.959	0	46.802	180780000	28	21.5904	22.5418	22.4855	22.7162	23.4453	23.2415
		1.08519	0.92121	G3XCU2	G3XCU2				5	5	27.7	36.854	0	52.966	26979000	12	18.3604	18.6635	19.3152	19.6278	19.2519	20.223
		0.66527	0.920383	Q51507	Q51507				4	4	55.4	11.432	0	65.492	915520000	52	24.9635	23.4125	23.8383	25.7865	24.8477	24.3412
		0.692439	0.920142	Q9HU65	Q9HU65				11	11	34.3	51.944	0	80.196	672260000	90	24.1109	23.6483	23.8237	25.9522	24.071	24.3202
		0.236024	0.919874	Q9HTD0	Q9HTD0				6	6	20.2	51.848	0	21.516	230880000	22	21.8799	19.1897	19.6932	22.3104	18.5977	22.6143
		0.430282	0.919115	Q9I400	Q9I400				4	4	23.9	27.397	0	14.022	174660000	35	21.9624	21.5265	19.0376	21.8943	21.718	21.6715
		0.24628	0.917706	Q9I508	Q9I508				5	5	53.8	12.79	0	52.369	376820000	51	24.3393	23.4629	19.5745	23.6525	23.0796	23.3977
		0.449979	0.906885	P20580	P20580				2	2	7.5	54.555	0	4.4128	13383000	4	17.856	19.4046	19.6626	18.7813	19.8025	21.06
		1.64919	0.905323	Q9I2W9	Q9I2W9				21	21	37.7	85.816	0	95.77	573220000	107	24.3473	24.2458	23.6494	24.7741	24.9821	25.2023
		0.711006	0.902241	Q9I355	Q9I355				5	5	22.7	26.754	0	12.927	61945000	26	18.6885	18.0516	17.9655	20.1011	18.2615	19.0498
		0.86843	0.896296	Q9I4Z7	Q9I4Z7				6	6	39.1	17.493	0	17.505	193040000	30	22.0195	23.1889	22.4483	22.7735	23.7911	23.7811
		1.12751	0.894026	Q9I0A4	Q9I0A4				3	3	6.6	86.799	0	7.9987	32061000	15	20.4501	19.6474	20.5121	21.4616	20.6236	21.2065
		0.394271	0.886978	P43898	P43898				2	2	8.2	34.806	0	5.0732	24641000	3	19.6797	19.4374	20.2644	18.8474	21.6777	21.5174
		1.0101	0.88485	Q9I364	Q9I364				3	3	12.2	38.533	0	6.641	16580000	4	18.4553	19.1488	19.3071	19.7358	19.3755	20.4544
		0.37698	0.874146	Q9HUH2	Q9HUH2				7	7	26.8	34.7	0	19.359	51926000	13	20.1615	16.8797	18.9073	19.8834	19.3744	19.3132
		0.347429	0.871389	P72174	P72174				9	9	21.2	76.066	0	31.725	110240000	27	21.4754	18.7264	19.2555	19.7771	20.4451	21.8493
		1.13092	0.871272	Q9HZJ3	Q9HZJ3				5	5	23.8	41.643	0	45.475	302930000	44	22.3187	22.5878	21.7118	23.078	23.5158	22.6384
		0.372639	0.870331	Q9HVV6	Q9HVV6				11	11	56	26.45	0	63.137	627110000	111	24.7123	23.3443	21.9552	25.3263	23.4662	23.8303
		0.565895	0.858273	Q9I3A8	Q9I3A8				3	3	15.9	36.773	0	7.3375	49979000	7	18.7041	20.2002	18.6473	20.909	19.4574	19.7601
		0.874897	0.852962	Q51434	Q51434				3	3	26.9	25.709	0	4.1746	27039000	5	18.0475	19.0152	19.2572	19.163	19.6406	20.0753
		1.46508	0.852537	Q9HTD1	Q9HTD1				6	6	18.5	66.095	0	13.534	151100000	22	21.9344	21.5662	22.1839	22.3493	22.8885	23.0042
		0.477259	0.848996	P43336	P43336				10	10	37.8	43.273	0	31.992	236740000	53	22.9369	21.6877	22.1819	24.4467	22.1925	22.7142
		0.662951	0.844074	Q9HYV0	Q9HYV0				6	6	37.3	30.94	0	14.866	41712000	9	19.5844	18.3924	18.9042	20.3004	18.8808	20.2321
		0.619076	0.823153	Q9HY15	Q9HY15				2	2	27.2	14.986	0	87.424	305490000	20	20.1913	18.2286	18.9995	19.649	20.2594	19.9805
		0.673367	0.818889	Q9I0B4	Q9I0B4				3	3	4.6	100.27	0.00070922	4.0389	54527000	3	18.0554	19.2079	18.5169	19.9581	18.544	19.7348
		1.14055	0.818757	Q9HVM3	Q9HVM3				2	2	6.4	34.34	0.0039867	3.1982	15700000	2	18.5843	17.7956	18.4988	19.2357	18.6714	19.4279
		1.04089	0.809856	Q9HZP7	Q9HZP7				11	11	71.5	31.422	0	246.17	1153100000	155	25.4559	24.361	24.7473	25.9707	25.3629	25.6601
		0.424549	0.807858	Q9I587	Q9I587				3	3	13.4	49.121	0	22.591	18745000	5	20.2146	18.6029	18.749	19.6771	19.1038	21.2092
		0.617143	0.806101	Q59653	Q59653				2	2	8.1	36.629	0.0064391	2.8803	22220000	3	19.145	19.1006	19.6173	20.1926	19.0729	21.0157
		0.615716	0.805922	Q9I4F6	Q9I4F6				3	3	15	38.402	0	48.151	52866000	19	18.9557	19.4104	18.4125	19.5616	18.9426	20.6922
		0.776209	0.804025	Q9HYK7	Q9HYK7				9	9	55	29.517	0	29.271	588570000	58	23.8843	23.4934	23.8402	23.6588	24.7595	25.2116
		0.33548	0.800098	Q9I369	Q9I369				17	17	44.2	58.632	0	76.398	662580000	101	21.5701	20.3957	18.4306	20.9424	21.5515	20.3028
		0.46973	0.798151	Q9HZD8	Q9HZD8				3	3	13.8	36.148	0	12.755	20075000	7	18.5417	19.1955	19.9861	18.8597	20.3886	20.8693
		0.480742	0.797897	O50274	O50274				13	13	28.6	69.268	0	80.788	251820000	52	22.0659	21.4825	22.7566	24.1223	22.1096	22.4668
		0.470892	0.796623	Q9HV32	Q9HV32				3	3	26.7	24.394	0	33.719	37843000	13	19.2229	18.4519	18.6192	18.2136	20.5259	19.9443
		0.904158	0.796013	Q60169	Q60169				3	3	17.3	33.641	0	26.578	34117000	11	19.7415	19.5637	18.9942	20.7498	19.5808	20.3569
		0.594797	0.795214	Q9HU53	Q9HU53				7	7	20	55.6	0	24.547	1508400000	9	24.8438	24.7221	25.7433	25.9082	25.021	26.7656
		1.24748	0.791279	Q9HV96	Q9HV96				14	14	32.5	58.376	0	90.116	481600000	102	23.5066	23.5496	23.096	24.6893	23.8461	23.9906
		2.19416	0.778777	Q9I576	Q9I576				16	16	66.7	39.912	0	290.15	1353800000	189	24.9144	25.3587	24.9217	25.8584	25.7952	25.8775
		0.587208	0.77842	P72173	P72173				7	7	26.4	43.319	0	21.45	90790000	21	22.5589	20.9311	21.2258	21.7471	22.493	22.811
		1.00245	0.777785	Q9I2V3	Q9I2V3				10	10	49.8	31.273	0	149.65	518550000	66	22.8032	22.5889	21.7806	22.822	23.4703	23.2138
		0.777284	0.775703	Q9HZZ2	Q9HZZ2				6	6	34	20.985	0	35.309	747670000	78	24.0696	23.4013	23.5152	23.6187	24.909	24.7855
		0.511615	0.775548	Q9I3S0	Q9I3S0				3	3	24.1	22.249	0	35.017	43996000	13	18.4595	19.7506	19.012	20.9147	19.5481	19.0859
		0.952379	0.765532	P43335	P43335				5	5	59.3	13.333	0	96.246	961890000	83	25.2877	24.4786	24.4449	25.0039	25.6502	25.8538
		1.17606	0.765532	Q9HXU0	Q9HXU0				25	25	61.7	57.328	0	172.06	1036700000	143	24.2064	24.6082	25.0109	25.5691	25.5776	24.9754
		1.03172	0.765455	Q9HU22	Q9HU22				7	7	34.8	32.457	0	44.343	401950000	51	23.1029	23.031	23.3325	23.2483	24.2591	24.2554
		0.714158	0.7641	Q9HVZ7	Q9HVZ7				6	6	23.8	47.412	0	47.865	76811000	14	20.5879	20.8657	20.8071	20.8993	22.4663	21.1874
		0.478544	0.761156	Q9I198	Q9I198				2	2	47.5	8.9099	0	22.853	101200000	15	19.152	18.8724	19.669	21.1135	20.0014	18.8619
		0.858069	0.758586	Q9HVX0	Q9HVX0				2	2	10.3	38.655	0	4.3992	12836000	3	19.515	18.7767	18.6321	20.0429	20.0371	19.1196
		0.339451	0.757934	Q9HT74	Q9HT74				3	3	24.6	18.216	0	19.522	146040000	34	18.7799	19.5892	20.7368	19.0203	21.3654	20.994
		1.66952	0.747393	Q9HXZ4	Q9HXZ4				8	8	29.2	59.617	0	32.004	183930000	37	22.257	22.3288	22.8058	23.0343	23.1902	23.4093
		1.66087	0.747178	Q9I5Z0	Q9I5Z0				15	15	46.2	42.709	0	145.6	809830000	135	23.9939	23.8166	24.1053	25.0887	24.4863	24.5823
		0.575032	0.745924	Q9HVZ9	Q9HVZ9				9	9	31	48.08	0	23.681	83148000	27	21.302	20.6117	21.9762	21.9706	21.3498	22.8073
		0.681071	0.745746	Q9I1E8	Q9I1E8				13	13	52.4	37.68	0	51.803	487810000	75	22.4898	23.1019	22.7661	24.4604	23.0187	23.1159
		0.63254	0.744884	Q9I2N5	Q9I2N5				5	5	25.5	32.035	0	14.515	61511000	20	21.3173	20.7999	20.0363	22.2193	21.0769	21.092
		0.625255	0.741373	Q9HTV6	Q9HTV6				5	5	24.3	34.011	0	24.035	59581000	16	18.5682	19.2122	19.15	19.82	20.5158	18.8188
		0.533866	0.740777	P80358	P80358				5	5	23.8	37.245	0	12.596	77114000	16	20.8088	20.9199	21.9933	21.2404	22.8835	21.8205
		0.233014	0.740695	G3XCU6	G3XCU6				4	4	25.3	36.109	0	37.331	186050000	25	17.9859	18.9782	21.722	21.3481	20.108	19.452
		0.197955	0.735669	Q9HV89	Q9HV89				7	7	23.7	39.057	0	30.808	72248000	13	19.7779	22.2844	21.6082	19.6756	22.3679	23.8341
		0.25282	0.733642	Q51547	Q51547				5	5	28.1	27.487	0	12.708	63706000	22	21.0827	18.2532	21.9187	21.7679	20.9019	20.7857
		0.588603	0.724657	Q9I0F3	Q9I0F3				14	14	50.4	81.652	0	82.715	309400000	33	18.5864	18.0533	19.6704	18.9461	19.8124	19.7256
		0.460396	0.71829	Q9I2E0	Q9I2E0				6	6	28.2	57.917	0	31.87	61914000	10	19.2708	17.307	18.2678	19.407	18.274	19.3195
		0.208643	0.711383	Q9I787	Q9I787				5	5	30.7	24.395	0	22.813	112030000	22	21.8086	17.9502	17.9358	20.4804	19.8458	19.5026
		0.197219	0.711138	P34002	P34002				6	6	26.4	40.109	0	12.191	120130000	18	21.7791	18.2544	21.1915	22.6361	21.0502	19.672
		0.750291	0.709192	Q9I4X2	Q9I4X2				8	8	53	30.5	0	88.871	476930000	79	23.3005	24.4865	24.3986	24.3756	24.8619	25.0758
		0.91852	0.704888	Q9I0T0	Q9I0T0				2	2	12.2	26.426	0	12.146	27994000	11	19.1121	19.3482	18.8538	20.0011	19.1691	20.2586
		0.916717	0.70488	Q9I357	Q9I357				2	2	10	32.722	0	19.924	101250000	19	18.5996	19.2908	19.181	19.9742	20.0571	19.1546
		0.221967	0.703911	P50597	P50597				1	1	7.9	25.654	0.0058366	2.9561	12166000	4	18.9179	19.5109	18.2119	21.9418	18.4307	18.3799
		0.379522	0.699025	P38103	P38103				5	5	36.6	28.324	0	82.503	233060000	21	21.606	22.0013	23.6307	22.3156	23.0993	23.9202
		0.859508	0.697001	Q9I6H5	Q9I6H5				14	14	53.5	44.216	0	323.31	910120000	111	24.6996	24.7616	24.4234	25.9399	24.6852	25.3504
		0.490314	0.696997	Q9HV50	Q9HV50				7	7	21.8	47.796	0	42.198	175020000	31	23.4216	21.3923	22.3029	22.9548	22.7984	23.4546
		0.646739	0.692017	Q9I291	Q9I291				9	9	41.6	31.236	0	238.64	1879600000	156	24.9025	25.1933	25.6828	26.6483	26.0293	25.1771
		0.552555	0.689704	Q9I4W0	Q9I4W0				7	7	44.9	26.83	0	33.023	332820000	48	22.8171	22.324	22.0292	23.8333	22.1265	23.2797
		1.1901	0.688647	Q9HWD2	Q9HWD2				39	33	65.6	77.784	0	323.31	4363200000	450	27.2295	26.689	26.4572	27.6965	27.5457	27.1995
		0.356189	0.687945	Q9HU21	Q9HU21				4	4	21.5	20.766	0	8.0494	50213000	13	19.113	20.9832	20.8402	21.3328	19.955	21.7125
		0.225211	0.68553	Q9I764	Q9I764				4	4	63.7	9.9784	0	72.57	218630000	25	19.5494	23.1175	22.4794	21.5916	23.1734	22.4379
		0.345692	0.684914	Q9I2B3	Q9I2B3				5	5	48.9	10.163	0	12.543	334990000	25	22.4254	21.952	20.7202	21.0942	23.0228	23.0353
		0.184533	0.683577	Q9I3K3	Q9I3K3				10	10	32.6	42.364	0	59.586	298480000	40	22.3451	18.2732	18.8562	20.1313	19.68	21.7139
		0.675701	0.682318	Q9I585	Q9I585				9	9	41.8	19.998	0	323.31	2275800000	109	24.9989	24.511	23.8849	24.9713	25.7792	24.6913
		0.355877	0.680736	Q9I608	Q9I608				4	4	19.5	33.239	0	9.3604	15661000	4	18.1386	20.0161	18.3717	18.4719	19.8887	20.2081
		1.34098	0.680325	Q9I3C5	Q9I3C5				32	32	61.2	71.667	0	323.31	2495100000	330	27.0107	26.4499	26.3085	27.0792	27.426	27.305
		0.463151	0.677191	Q9I631	Q9I631				8	8	42.9	26.948	0	60.653	263570000	43	22.569	21.6485	20.9818	23.1494	21.6495	22.4319
		0.288643	0.674163	Q9HXG4	Q9HXG4				3	3	16.1	37.628	0	35.46	152630000	31	21.5292	20.5552	18.6017	20.6978	20.3591	21.6516
		0.16336	0.665346	P08308	P08308				11	11	49.4	38.108	0	70.716	388040000	50	22.2266	19.7385	23.0917	22.7968	20.1626	24.0934
		0.313331	0.653469	P15275	P15275				2	2	15	18.011	0	58.859	33722000	7	20.1948	19.3025	19.802	18.874	21.6255	20.7603
		0.326755	0.653231	Q9HXW0	Q9HXW0				7	7	37.2	27.904	0	21.722	139190000	24	21.9349	19.5546	20.2857	21.513	21.8082	20.4138
		0.395671	0.65245	Q06579	Q06579				6	6	65.5	10.039	0	52.048	376850000	46	22.4528	23.6866	23.9502	23.0664	24.8667	24.1138
		0.487626	0.650053	Q9HV00	Q9HV00				8	8	37.5	33.863	0	32.435	64705000	11	18.4728	18.4684	19.7334	20.3283	19.0272	19.2693
		0.390291	0.646743	Q9HWF9	Q9HWF9				4	4	31.2	17.94	0	40.031	86414000	22	21.481	19.4285	19.5832	20.3511	21.0301	21.0516
		0.154961	0.644787	Q9HW44	Q9HW44				1	1	18.8	8.4948	0	11.047	300020000	37	24.4026	21.4447	20.0435	24.3641	21.6833	21.7779
		0.690523	0.644099	Q9HW68	Q9HW68				15	15	42.4	54.763	0	109.3	322600000	34	24.3289	22.9138	23.4477	24.3372	24.0097	24.2758
		0.387226	0.643951	Q9HTF1	Q9HTF1				4	4	14.7	38.213	0	30.498	146600000	18	21.5218	22.8144	23.4658	22.5499	23.9542	23.2296
		0.365782	0.643217	Q9I0Z9	Q9I0Z9				8	8	52.9	36.102	0	108.68	98083000	29	21.0219	21.6232	21.9419	23.5267	21.6535	21.3364
		0.436505	0.636361	Q9I5R1	Q9I5R1				5	5	23.6	34.814	0	11.932	67435000	15	19.3934	20.0438	19.0328	20.3885	19.0696	20.921
		0.227935	0.633527	Q9HV39	Q9HV39				8	8	42.4	28.935	0	67.272	167250000	34	22.928	20.7365	19.6045	22.6556	21.0449	21.469
		0.199109	0.630534	Q9I1H5	Q9I1H5				8	8	25.5	53.042	0	155.35	378590000	68	20.3557	23.4631	22.5285	21.9565	24.3446	21.9379
		0.235577	0.625212	Q9HU67	Q9HU67				9	9	26	66.934	0	34.833	179230000	23	22.1906	21.6342	19.6108	22.4022	22.5146	20.3945
		0.476756	0.624102	Q9HUK7	Q9HUK7				4	4	15.7	67.828	0	28.56	57338000	13	18.3042	18.7357	19.3052	19.5971	20.14	18.4803
		0.329818	0.619171	Q9HWH2	Q9HWH2				8	8	32.3	36.357	0	20.358	120090000	17	21.5419	22.6781	23.8892	22.5807	23.7321	23.654
		0.628228	0.618748	Q9HT77	Q9HT77				3	3	32.3	24.885	0	86.557	68755000	10	18.5551	19.6226	19.977	20.1195	19.767	20.1245
		0.280226	0.608173	Q9I5V8	Q9I5V8				4	4	18.3	8.4848	0	221.26	11456000000	123	26.651	29.4496	29.0054	28.9215	29.1587	28.8503
		0.328897	0.606812	Q9I3K1	Q9I3K1				11	11	86.2	93.635	0	191.2	1777900000	58	19.9848	17.7746	19.9603	20.2279	19.5564	19.7559
		0.30358	0.60645	Q9I5U2	Q9I5U2				7	7	10.9	104.27	0	21.495	94006000	22	18.6386	20.4521	18.9339	19.3666	21.1229	19.3546
		0.353989	0.595136	Q9HXM8	Q9HXM8				3	3	18.7	19.938	0	8.7157	64423000	5	18.994	17.7452	20.0087	19.6677	19.0297	19.8359
		0.972206	0.590134	Q9I3C3	Q9I3C3				6	6	43.6	29.802	0	58.73	204740000	28	19.0467	19.7266	19.5444	19.6541	20.3317	20.1023
		0.227604	0.588793	Q9I298	Q9I298				2	2	12.8	28.947	0	8.9289	24868000	5	20.4804	19.4458	19.8214	19.7771	19.3178	22.419
		0.500618	0.588641	Q9HXK5	Q9HXK5				2	2	6.7	61.726	0.0093575	2.5834	16615000	5	19.549	19.0768	19.8094	19.1396	20.4371	20.6243
		0.292566	0.581814	Q9HZK3	Q9HZK3				4	4	4.7	128.79	0	10.964	21334000	8	18.989	18.3772	18.5756	19.9746	17.6606	20.0521
		0.388365	0.569319	Q9HXH8	Q9HXH8				3	3	15.9	38.16	0	7.9327	16775000	6	18.2885	17.9987	19.9193	19.5447	19.0121	19.3576
		0.860333	0.558856	Q9HWL8	Q9HWL8				2	2	4	60.494	0	4.6605	45217000	3	19.3211	18.5804	19.3564	19.5353	19.43	19.9692
		0.443541	0.558769	O87125	O87125				11	11	51.4	39.004	0	193.15	636160000	103	24.1182	22.5957	22.8376	24.2584	23.3871	23.5825
		0.259886	0.558573	Q9HU13	Q9HU13				2	2	13.3	20.983	0	5.2798	16714000	5	19.7339	19.4394	20.2113	20.9073	21.4243	18.7286
		0.215256	0.557063	Q9HU24	Q9HU24				7	7	32.7	39.542	0	63.432	161490000	21	20.7969	20.7568	20.779	21.424	19.5497	23.0302
		0.435351	0.553678	O82851	O82851				17	17	59.9	30.653	0	225.28	2264600000	156	26.1429	25.8442	25.448	25.361	26.7562	26.9789
		0.125375	0.551984	Q9HZ35	Q9HZ35				3	3	15.8	16.696	0	142.76	372260000	28	22.7805	22.2992	20.4312	19.507	23.9877	23.6721
		0.609437	0.551273	O68822	O68822				6	6	21	52.331	0	30.264	176050000	33	23.1638	22.9912	22.4782	24.1164	22.9746	23.1961
		0.601989	0.551243	P09591	P09591				16	16	51.9	43.369	0	323.31	18028000000	427	29.3651	28.6586	28.6711	30.0621	28.8992	29.3872
		0.257505	0.549631	Q9HTN4	Q9HTN4				5	5	20.6	43.133	0	19.931	101970000	32	20.9774	21.3316	18.9396	21.2101	20.1717	21.5157
		0.68788	0.54884	Q9HW15	Q9HW15				5	5	23.4	26.72	0	35.225	1255700000	35	23.3717	22.4288	22.6009	23.0284	23.2525	23.7669
		0.687567	0.543393	Q9I383	Q9I383				5	5	23.3	36.353	0	58.726	280590000	49	22.1786	22.3702	22.7232	23.5745	22.4761	22.8517
		0.901251	0.542242	Q59641	Q59641				3	3	22.5	20.104	0	16.815	32876000	6	19.2436	18.9749	19.8617	19.8364	20.0975	19.773
		0.310389	0.542156	Q9I399	Q9I399				3	2	21.4	24.924	0	11.453	66613000	14	19.8269	19.1258	18.6057	20.027	20.6193	18.5386
		0.112245	0.539873	Q9HV46	Q9HV46				2	2	18.4	17.158	0	10.704	124140000	18	19.1446	21.142	22.6947	20.0209	20.2328	24.3473
		0.127195	0.536636	G3XD01	G3XD01				3	3	26.7	20.562	0	104.1	351810000	34	22.4737	19.4238	19.5986	22.0063	18.6692	22.4305
		0.412953	0.533831	Q9I1A7	Q9I1A7				3	3	24.2	21.241	0	7.084	57230000	9	18.7612	19.3357	19.822	19.5689	20.7302	19.2214
		0.152572	0.531384	Q9I1L3	Q9I1L3				4	4	22.7	28.98	0	15.707	132490000	32	18.6743	22.177	20.0063	21.5425	19.2082	21.7011
		0.170693	0.529856	Q9I773	Q9I773				5	5	37.7	15.61	0	13.899	107020000	16	18.9111	22.1367	21.8099	20.4282	22.3907	21.6284
		0.247931	0.528893	Q9I1H2	Q9I1H2				2	2	8.3	38.657	0	5.627	48027000	11	18.0239	20.3906	20.3898	20.6395	19.5966	20.155
		0.210296	0.526679	Q9I1F6	Q9I1F6				7	7	22.4	37.147	0	15.981	127250000	38	22.7533	21.4997	19.9446	21.0435	21.8551	22.8791
		0.301227	0.526562	Q9I4N8	Q9I4N8				12	12	11.5	187.15	0	34.224	68071000	13	19.4353	17.8071	18.9157	19.9513	19.5637	18.2227
		0.419154	0.525019	Q9I461	Q9I461				4	4	30.6	20.307	0	19.153	52414000	12	20.8126	21.0763	20.6232	22.3967	20.8613	20.8291
		0.181174	0.523387	Q9HYC2	Q9HYC2				18	18	21.4	122.34	0	82.748	755300000	113	20.0961	19.275	21.1621	22.6073	19.8293	19.6668
		0.537746	0.523032	P27017	P27017				5	5	20	42.807	0	42.215	154640000	31	18.332	18.7014	19.4709	18.836	19.5153	19.7221
		0.281597	0.521135	Q51373	Q51373				5	5	29.4	23.608	0	17.881	292970000	26	22.0588	21.4635	22.1027	21.1515	23.6321	22.4049
		0.568343	0.517599	Q9I3B2	Q9I3B2				12	12	41.7	42.806	0	131.84	862010000	77	24.7701	24.4666	25.091	25.8021	25.4866	24.5918
		0.142594	0.51576	Q9I2U9	Q9I2U9				4	4	31.5	18.126	0	12.822	398010000	38	20.8518	23.8267	23.6094	21.4433	23.8497	24.5421
		0.373652	0.515425	Q9I2R4	Q9I2R4				5	5	36	26.41	0	19.43	90974000	10	19.6833	18.3201	19.0942	19.3067	18.9674	20.3697
		0.310926	0.509864	Q9I1B1	Q9I1B1				2	2	17	15.822	0	5.2783	45171000	9	19.5945	19.4406	18.8422	18.9471	19.4311	21.0287
		0.557683	0.508068	Q9X2T1	Q9X2T1				5	5	56.5	11.87	0	305.26	1736000000	126	26.0062	25.623	24.7012	25.8176	25.8569	26.1801
		0.71882	0.507703	Q9I4K8	Q9I4K8				3	3	17	36.474	0	8.1798	24765000	3	18.9206	18.2335	19.2152	19.2803	19.0633	19.5488
		0.501836	0.497773	Q9HT11	Q9HT11				2	2	15.6	28.609	0	35.487	14349000	4	19.7804	19.0506	18.7474	20.1809	19.7642	19.1267
		0.214338	0.494111	Q9I601	Q9I601				1	1	8.2	20.231	0	5.6404	16501000	6	18.9998	17.3222	20.2163	18.7368	19.4978	19.7862
		0.208287	0.490114	Q9HV94	Q9HV94				5	5	70	9.9793	0	70.284	1376000000	71	25.3215	24.1805	22.3458	23.9153	24.8704	24.5325
		0.154796	0.489913	Q9X6V8	Q9X6V8				2	2	34.4	10.338	0	6.6837	70848000	23	19.6928	20.697	20.7433	22.8554	20.8155	18.9319
		0.960805	0.4864	Q9HV59	Q9HV59				27	27	43.4	75.452	0	162.23	1524200000	211	24.6267	25.0941	24.8138	25.0379	25.2574	25.6986
		0.642439	0.483998	P72154	P72154				4	4	20.4	33.41	0	56.248	214840000	47	22.0267	22.8524	22.225	22.4937	23.286	22.7764
		0.2482	0.483451	Q9I4F9	Q9I4F9				4	4	26.2	25.65	0	47.05	92937000	22	21.4511	20.4964	19.4142	21.0895	21.7144	20.0082
		0.233994	0.482824	Q9HYT6	Q9HYT6				4	4	6.7	106.87	0	8.2488	36520000	9	19.2692	18.9299	19.1093	21.1098	19.2704	18.3766
		0.227253	0.475033	Q9HYY4	Q9HYY4				4	4	17.5	33.419	0	14.676	84119000	21	19.6881	19.188	20.8719	21.6725	19.9177	19.5829
		0.198361	0.474787	Q9HZQ5	Q9HZQ5				4	4	19.2	36.545	0	16.522	33705000	9	18.6302	18.6602	21.1871	19.8489	19.4102	20.6427
		0.530064	0.472256	Q9I099	Q9I099				16	16	29.7	73.079	0	149.68	587270000	67	23.3149	23.3314	23.9795	23.8251	24.6485	23.569
		0.18404	0.463514	P72139	P72139				8	8	40.6	27.448	0	54.822	247590000	34	23.6138	21.4636	21.7565	24.0091	21.6581	22.5572
		0.244686	0.462954	Q9I0K0	Q9I0K0				3	3	19.1	25.425	0	9.9338	49695000	11	18.4798	20.8662	20.4609	20.2177	20.6356	20.3426
		0.401073	0.455484	Q9HYR4	Q9HYR4				5	5	22.2	46.377	0	41.087	141010000	22	22.5083	21.3032	22.855	22.5128	22.859	22.6612
		0.419518	0.450799	Q9HXV5	Q9HXV5				2	2	15.5	24.18	0	21.655	51721000	11	19.0254	19.8425	19.5398	20.2257	19.144	20.3904
		0.249704	0.450464	Q9HV54	Q9HV54				22	22	47.5	54.658	0	318.58	2123900000	317	25.7177	24.7651	24.8111	26.8234	24.7536	25.0683
		0.400429	0.44928	Q9HVC9	Q9HVC9				5	5	15.9	26.686	0	9.567	40927000	5	19.0413	18.4677	19.9984	19.6725	19.8679	19.3148
		0.36028	0.448997	P48247	P48247				7	7	23.4	45.397	0	22.324	143290000	24	22.9033	22.292	21.5461	22.2781	23.3708	22.4395
		0.171146	0.447237	Q9HV01	Q9HV01				7	7	23.9	50.291	0	14.707	45254000	12	21.3974	19.0991	21.6923	22.2772	20.5505	20.7029
		0.392199	0.444888	Q9HUP0	Q9HUP0				3	3	19.5	25.174	0	11.302	71900000	7	19.1546	18.5083	19.3296	19.1245	20.2529	18.9497
		0.244757	0.444619	Q9HVN5	Q9HVN5				22	22	39.1	95.004	0	76.805	526240000	124	24.5988	23.459	23.9008	25.6926	23.6538	23.946
		0.189413	0.442328	Q9HW21	Q9HW21				2	2	17.2	25.235	0	10.674	31397000	13	19.3326	19.3364	19.0195	21.3992	18.4556	19.1607
		0.490966	0.440303	O82850	O82850				16	16	65	27.336	0	323.31	13162000000	386	28.5421	27.8449	27.5714	28.5087	27.9353	28.8354
		0.522936	0.438859	Q03456	Q03456				5	5	41.8	15.234	0	137.33	1197600000	99	25.4134	24.6638	24.5622	25.0748	25.0565	25.8247
		0.477089	0.437436	Q9I730	Q9I730				5	5	29.8	26.622	0	28.611	343540000	63	22.1439	23.4392	22.9112	23.093	23.5229	23.1908
		0.0713928	0.435041	Q9I027	Q9I027				2	2	14.3	15.283	0	130.43	1250600000	22	22.8984	19.8025	21.8512	22.2945	18.4506	25.1122
		0.269204	0.426698	Q9HVD6	Q9HVD6				2	2	7.5	33.851	0.002059	3.6033	6057000	2	19.0055	18.1384	19.6308	19.9446	19.673	18.4373
		0.271474	0.423608	Q9HVZ1	Q9HVZ1				3	3	32	14.366	0	11.512	51564000	12	21.7859	19.7427	20.1472	21.0298	20.9737	20.9431
		0.494435	0.41414	Q9I417	Q9I417				19	19	36.1	72.504	0	196.88	569750000	81	23.1339	22.6611	22.7593	23.6429	23.5579	22.5959
		0.165768	0.413788	P37452	P37452				8	8	48	22.506	0	67.943	1041800000	86	25.404	24.9433	22.4782	25.1721	24.5103	24.3844
		0.306845	0.413453	Q9I5A5	Q9I5A5				4	4	8.7	75.696	0	8.1195	41969000	11	20.1258	18.4673	19.5818	19.3093	20.1267	19.9793
		0.194597	0.412366	Q9I7B7	Q9I7B7				8	8	44.1	36.14	0	38.11	97839000	17	20.8738	20.2556	20.3074	22.4484	19.8916	20.3339
		0.104176	0.409805	Q9I6Q2	Q9I6Q2				3	3	22.8	27.978	0	10.773	58955000	28	21.9408	19.4591	19.6123	22.8435	18.8103	20.5878
		1.18296	0.405031	Q9HYV2	Q9HYV2				2	2	10.9	20.355	0	15.462	265790000	22	19.143	19.477	19.637	19.6905	19.8621	19.9194
		0.215172	0.403005	Q9HUU5	Q9HUU5				2	2	8.5	60.61	0	6.5334	18211000	3	19.2791	18.3108	20.2704	20.504	19.6461	18.9192
		0.171746	0.398016	Q9HX66	Q9HX66				16	16	48.8	48.6	0	47.05	560370000	89	23.9301	22.7015	21.7628	22.8672	22.3392	24.382
		0.195846	0.396692	Q9HT51	Q9HT51				3	3	7.3	49.878	0	7.3724	26619000	9	18.6678	19.0254	20.8913	19.2858	19.9539	20.5349
		0.294331	0.395883	Q9HYR5	Q9HYR5				11	11	53	32.031	0	91.931	949450000	101	25.3585	23.6714	24.0248	25.0814	24.4559	24.705
		0.315365	0.390982	Q9I2J9;Q9HWH1	Q9I2J9;Q9HWH1				2	2	9.9	19.361	0	4.8982	58350000	8	18.3702	19.7627	18.7401	19.1289	19.9224	18.9947
		0.307564	0.390867	P15276	P15276				4	4	17.3	34.49	0	88.086	424190000	62	23.8523	23.5007	22.6563	24.2282	23.9658	22.9879
		0.908672	0.390766	Q9I6A1	Q9I6A1				16	16	54.7	49.17	0	234.19	857760000	140	24.3369	23.9468	24.3314	24.7827	24.7136	24.291
		0.113037	0.38798	P45683	P45683				3	3	23.7	23.407	0	26.861	58922000	18	19.788	18.5197	22.0973	19.6553	21.8475	20.0662
		0.316524	0.387916	Q9I3X3	Q9I3X3				4	4	28.8	27.419	0	63.997	123140000	11	18.09	19.3134	19.2464	19.5362	18.6601	19.6173
		0.0724456	0.384099	Q9HVU8	Q9HVU8				6	6	37.4	20.21	0	25.509	270760000	50	25.3874	21.8461	21.8563	26.0177	23.1653	21.059
		1.95291	0.383655	Q9I2V5	Q9I2V5				33	33	55.6	93.627	0	323.31	4782100000	432	27.2788	27.1023	27.0827	27.4259	27.6269	27.562
		0.478125	0.383573	G3XD09	G3XD09				9	9	26.4	52.624	0	40.493	225220000	47	23.2816	22.2433	22.5441	22.8343	23.3815	23.0039
		0.19357	0.378127	Q9HZL4	Q9HZL4				3	3	21.7	26.887	0	10.699	31921000	9	18.1762	20.3508	20.0999	19.3894	19.9459	20.426
		0.219662	0.374559	Q9HXV4	Q9HXV4				9	9	47	23.107	0	107.57	1092800000	84	25.4584	24.251	23.8143	25.6622	24.1144	24.8708
		0.268692	0.372089	Q9HXQ6	Q9HXQ6				2	2	11.1	33.627	0	5.8639	11925000	7	20.1667	18.6702	18.979	19.7162	20.1491	19.0668
		0.951504	0.371086	Q9I0X4	Q9I0X4				2	2	38.5	11.314	0	40.495	29769000	3	19.0853	19.0803	19.3427	19.8401	19.2901	19.4914
		0.205992	0.370773	Q9I352	Q9I352				3	3	24.8	17.853	0	5.3091	92419000	16	20.0645	18.8372	19.9829	19.8722	19.0779	21.0468
		0.165483	0.369753	Q9I146	Q9I146				4	4	25.7	15.56	0	6.0122	101100000	6	20.6216	19.5261	18.4591	19.2387	19.4492	21.028
		0.129546	0.363981	Q9I4J4	Q9I4J4				3	3	13.7	32.67	0	4.7388	90862000	9	18.2986	20.2399	19.0035	17.8501	20.1181	20.6657
		0.18784	0.362804	Q9HTW1	Q9HTW1				2	2	25	16.871	0	4.6315	13059000	4	20.5021	20.5286	18.32	20.3409	20.0489	20.0493
		1.51729	0.359459	Q9HZ62	Q9HZ62				4	4	31.4	24.976	0	13.872	83559000	18	21.1549	20.9029	21.0383	21.3563	21.2708	21.5473
		0.334603	0.357938	Q9I2U2	Q9I2U2				28	28	78.2	48.581	0	323.31	7326100000	508	28.1103	27.2061	26.8261	28.1743	27.4387	27.6034
		0.22285	0.356941	Q9HY84	Q9HY84				9	9	30.6	45.297	0	46.055	651270000	79	23.0986	23.3553	24.8508	23.5171	24.4378	24.4205
		0.131126	0.35501	Q9HW49	Q9HW49				13	13	63.3	30.972	0	323.31	2268200000	213	27.3901	24.7417	25.184	27.1913	25.9274	25.2622
		1.07969	0.353794	Q9HTC2	Q9HTC2				4	4	10.3	53.964	0	6.2939	64996000	9	19.9624	19.6362	19.509	19.9514	20.0179	20.1996
		0.224629	0.352081	Q9Z9H0	Q9Z9H0				5	5	9.3	103.4	0	13.771	19208000	7	18.9705	18.9125	19.7778	19.7012	18.5704	20.4454
		0.186679	0.351993	Q9I0J6	Q9I0J6				4	4	7.7	98.999	0	31.074	75167000	13	20.4619	19.5433	18.0171	19.8033	19.4899	19.785
		0.140738	0.351112	Q9HTL0	Q9HTL0				4	4	45.6	9.6951	0	24.414	148980000	33	19.3769	20.6611	20.7284	22.1523	19.4	20.2675
		0.0767019	0.350456	Q9HYP5	Q9HYP5				3	3	22.4	11.25	0	7.4648	39193000	6	19.5467	22.0539	18.8599	18.0071	22.2536	21.2512
		0.114285	0.344007	G3XCT6	G3XCT6				12	12	32.1	79.737	0	136.57	212340000	64	21.9125	20.7345	21.9295	23.8929	21.0619	20.6537
		0.229705	0.334388	Q9HVU7	Q9HVU7				7	7	26.7	50.266	0	23.655	743420000	38	23.3393	23.4706	23.598	24.7694	23.8309	22.8108
		0.172501	0.330524	Q9I171	Q9I171				5	5	22.6	31.732	0	27.526	55384000	9	19.7307	18.3354	18.5894	20.3362	18.3662	18.9446
		0.130941	0.328318	Q9I6N0	Q9I6N0				12	12	46.2	52.444	0	59.642	241490000	38	21.3392	19.2946	19.2898	19.1392	20.5151	21.2545
		0.0735923	0.328026	Q9HW73	Q9HW73				6	6	26.6	34.419	0	14.903	87105000	14	22.1709	18.3702	18.7516	21.8468	18.4091	20.0208
		0.483902	0.327414	Q9HZP6	Q9HZP6				12	12	63.9	26.376	0	323.31	2546500000	213	26.4595	25.9146	25.4611	26.387	26.2163	26.2141
		0.238561	0.326689	G3XDB0	G3XDB0				5	5	28.2	29.844	0	16.128	48487000	19	20.5992	20.3158	19.7912	21.223	20.8455	19.6178
		0.326895	0.322418	Q9I7B8	Q9I7B8				11	11	25.9	73.973	0	60.119	81311000	26	20.8007	20.8931	21.5203	21.0821	21.0327	22.0666
		0.091389	0.32045	Q9HUH3	Q9HUH3				4	4	27	29.03	0	13.118	63050000	16	19.4928	18.9875	19.8287	21.6914	17.4869	20.0922
		0.151278	0.319919	Q06553	Q06553				4	4	28.9	28.112	0	14.22	94125000	8	19.8591	18.5503	19.5389	20.3864	18.2711	20.2505
		0.154205	0.31878	Q9HX89	Q9HX89				3	3	9.8	62.315	0	28.766	11700000	4	19.1551	17.9838	20.6539	19.5611	19.598	19.59
		0.12166	0.318223	Q9I2Y5	Q9I2Y5				5	5	24.8	34.141	0	18.639	138940000	21	21.8823	19.727	22.795	21.2112	22.1494	21.9983
		0.348022	0.316435	Q9HXI8	Q9HXI8				11	11	38.6	44.666	0	161.95	438880000	68	23.6222	22.9714	23.8171	23.2572	24.1944	23.9084
		0.193788	0.314899	Q9HWG9	Q9HWG9				7	7	33.1	43.644	0	54.158	174300000	27	22.8003	24.067	22.8725	22.7556	24.3802	23.5487
		0.180831	0.314402	Q9I0M0	Q9I0M0				2	2	8.1	27.825	0.0058177	2.9162	79626000	13	19.2945	20.5778	18.3102	19.7313	19.8382	19.5562
		0.307576	0.308597	Q9I1R3	Q9I1R3				12	12	53.4	29.308	0	58.265	436840000	65	23.7031	22.9094	22.4147	23.021	23.5815	23.3506
		0.08937	0.306653	Q9HZN4	Q9HZN4				3	3	41.7	6.7914	0	221.52	8021200000	94	23.8984	26.6637	26.4747	24.4051	26.3182	27.2333
		0.121953	0.300868	Q9HZF6	Q9HZF6				7	7	29.8	36.362	0	15.43	81700000	23	19.1039	19.4677	21.0831	19.2526	19.8327	21.4719
		0.780505	0.298573	Q9HXU3	Q9HXU3				4	4	14.4	48.611	0	11.168	27242000	5	19.3057	19.4541	19.8044	19.6318	19.9489	19.8793
		0.185317	0.291227	Q9HTC6	Q9HTC6				6	6	15.9	51.76	0	17.273	144730000	31	22.4574	21.3715	20.6512	21.6412	22.3431	21.3695
		0.118796	0.285056	Q9I1D3	Q9I1D3				3	3	8.3	44.677	0	6.1819	50609000	13	19.675	18.801	18.4294	20.7959	18.7973	18.1675
		0.376915	0.278823	Q9I5I4	Q9I5I4				7	7	37.5	29.904	0	45.65	340150000	51	23.1042	22.7353	23.4606	22.9425	23.4759	23.7183
		0.141773	0.275166	Q9HT48	Q9HT48				3	3	16.3	27.973	0	6.657	141640000	5	18.9363	18.3935	19.8501	18.4044	19.2004	20.4006
		0.0361281	0.27502	Q9HZI5	Q9HZI5				5	5	21.1	14.206	0	287.48	1600800000	44	18.7713	25.2344	24.5053	19.9708	24.5967	24.7685
		0.080916	0.274247	Q9HVC2	Q9HVC2				4	4	17.2	40.077	0	10.612	54675000	13	21.7718	19.6277	20.6082	22.4412	18.9848	21.4044
		0.145022	0.273637	Q9HTP1	Q9HTP1				5	5	17.3	48.347	0	15.431	80013000	8	18.224	20.0701	20.1545	19.6222	19.3045	20.3429
		0.0887886	0.259271	Q9HXI7	Q9HXI7				4	4	43.6	17.853	0	76.124	83586000	17	21.1315	20.4225	18.9807	20.2698	19.1031	21.9396
		0.20658	0.255198	Q9I558	Q9I558				16	14	32.4	71.762	0	54.522	379190000	40	20.2261	21.6154	21.3205	21.1627	21.7466	21.0184
		0.108495	0.250186	Q9HYR8	Q9HYR8				42	42	28.3	259.4	0	147.49	639960000	146	23.7335	22.776	25.4968	24.6717	24.2577	23.8274
		0.0880498	0.244144	Q9I2F5	Q9I2F5				5	5	22	36.446	0	18.923	152940000	15	21.3915	19.841	18.6063	19.0687	20.895	20.6076
		0.270967	0.243148	P52024	P52024				3	3	18.9	35.746	0	8.158	23630000	8	19.4939	19.826	19.5193	19.3997	19.6405	20.5284
		0.127188	0.242543	Q9HUC9	Q9HUC9				5	5	12.4	82.152	0	9.9142	26103000	8	20.4208	18.9354	18.6883	20.4668	19.2645	19.0409
		0.363859	0.241791	Q9I2B4	Q9I2B4				2	2	33.9	13.166	0	12.345	51715000	11	18.9352	19.4864	19.1692	19.6362	19.6937	18.9862
		0.284199	0.240365	Q9I4I1	Q9I4I1				37	37	47.9	107.11	0	323.31	2004300000	235	26.5457	25.9101	26.1395	26.9165	26.4722	25.9277
		0.0937252	0.237186	Q9HYC3	Q9HYC3				27	8	47.6	90.634	0	170.79	978280000	128	21.0804	17.9853	19.5049	19.7199	19.5519	20.0102
		0.108812	0.234558	Q51551	Q51551				4	4	15.8	44.15	0	25.593	54156000	12	19.7821	18.0232	19.8405	19.144	20.4299	18.7755
		0.121708	0.232443	Q9HY56	Q9HY56				8	8	34.4	33.381	0	21.577	206820000	42	21.7515	21.4859	23.4672	21.8337	22.7573	22.811
		0.199904	0.227142	Q9I095	Q9I095				4	4	28.8	28.593	0	21.904	43967000	7	19.7355	19.6703	18.8635	19.8411	18.997	20.1126
		0.142414	0.226955	Q9I663	Q9I663				14	14	39.5	49.784	0	187.72	397970000	84	22.5008	22.0752	22.4323	23.7079	21.8815	22.0997
		0.050775	0.226564	Q9HX94	Q9HX94				10	10	38.4	51.699	0	100.46	237290000	34	19.7501	21.6371	21.7101	18.641	23.3899	21.746
		0.112355	0.226217	Q9HYU4	Q9HYU4				3	3	7.7	61.654	0	11.809	37537000	11	21.0619	20.2255	18.6201	20.4294	20.2077	19.9491
		0.160765	0.225662	Q9HVW7	Q9HVW7				16	16	52.7	44.645	0	193.9	1154300000	132	23.8852	24.4372	24.8638	23.9983	25.4819	24.383
		0.190726	0.221722	Q9I450	Q9I450				3	3	11.5	43.098	0	8.8045	17053000	4	19.0168	19.3711	20.0197	19.6242	20.3009	19.1477
		0.0643946	0.22136	Q9HXU9	Q9HXU9				2	2	14.9	14.468	0	5.2915	109240000	12	18.0063	21.5479	18.8695	20.6747	19.6116	18.8015
		0.0977863	0.219481	Q9I107	Q9I107				5	5	14.9	49.401	0	12.052	33485000	9	19.4517	18.7105	20.2439	19.6836	18.528	20.8529
		0.163896	0.21799	Q9HZK4	Q9HZK4				17	17	45.6	50.111	0	323.31	4881200000	276	27.6215	27.0045	26.2694	26.9512	27.8021	26.7961
		0.178035	0.216567	Q9I1M1	Q9I1M1				9	9	28.9	38.324	0	29.92	222260000	40	22.1448	21.7212	22.6616	23.0517	21.7583	22.3673
		0.0588458	0.215738	Q9HWF2	Q9HWF2				6	6	45.8	17.625	0	323.31	6897300000	192	29.1926	27.7616	25.1227	27.0309	28.4369	27.2564
		0.0742705	0.214837	Q9HZI6	Q9HZI6				8	8	16.5	73.39	0	21.128	74584000	16	18.3541	18.808	21.5242	20.1919	19.4077	19.7312
		0.128177	0.213222	Q9HX23	Q9HX23				4	4	23.2	17.79	0	10.717	184590000	12	19.4092	18.6896	19.4159	20.5023	18.7447	18.9074
		0.0682695	0.212709	Q9HTY2	Q9HTY2				4	4	24.9	25.643	0	74.801	163620000	37	23.0375	21.6929	19.6108	22.5012	21.4383	21.0397
		0.0420731	0.211256	Q9HYZ5	Q9HYZ5				4	4	31	9.7901	0	6.0065	250810000	21	23.3628	23.2291	19.9703	22.6109	24.5405	20.0446
		0.166303	0.210898	Q9I1B3	Q9I1B3				10	10	35	55.042	0	80.203	386470000	54	22.0824	22.3341	23.2231	22.7704	22.1798	23.3221
		0.150209	0.209984	Q9I6A0	Q9I6A0				8	8	42.6	42.786	0	92.515	288580000	37	23.4364	23.379	23.1212	24.2832	22.5482	23.7352
		0.170951	0.208143	Q9I0X9	Q9I0X9				5	5	21.8	45.895	0	19.125	35006000	5	18.7449	18.7099	19.6762	19.4466	18.6004	19.7085
		0.396382	0.207846	Q9I5U9	Q9I5U9				18	18	42.5	73.722	0	221.15	1733500000	190	25.402	25.4989	25.3383	25.3093	26.0375	25.516
		0.220971	0.201282	Q9HTY8	Q9HTY8				24	24	36.8	84.963	0	87.088	612220000	98	22.9706	23.9399	23.5485	23.2816	24.0212	23.76
		0.250841	0.199699	Q9I3D1	Q9I3D1				17	17	49.6	50.164	0	140.68	1587400000	165	25.6712	24.8389	24.9221	25.0092	25.4427	25.5795
		0.110282	0.199102	Q9I339	Q9I339				5	5	32	32.21	0	18.12	34614000	8	17.7333	19.8834	19.2909	19.2777	19.3088	18.9184
		0.0910851	0.193523	Q9I4Z4	Q9I4Z4				4	4	38.7	17.925	0	14.299	67796000	13	18.3229	20.2073	18.426	18.2889	19.5782	19.6697
		0.129942	0.191996	Q9I4N6	Q9I4N6				4	4	53.2	13.84	0	8.3607	63344000	15	18.5437	18.9948	20.2363	19.2917	19.2185	19.8406
		0.1634	0.190497	O50273	O50273				8	8	34.1	35.478	0	48.804	280280000	35	22.5269	23.3823	22.3942	23.3499	23.1802	22.3449
		0.154255	0.186661	Q9I6D1	Q9I6D1				10	10	75.5	17.771	0	181.77	1487800000	110	25.7358	24.3258	24.6302	24.8084	25.3021	25.1413
		0.188418	0.181584	P43501	P43501				4	4	53.7	13.273	0	20.26	285130000	34	23.0461	23.1841	22.585	22.9323	23.7454	22.6823
		0.19979	0.176977	Q9HVF9	Q9HVF9				9	9	46.5	29.159	0	55.048	427570000	64	23.9841	23.024	23.5696	24.0843	23.4223	23.6021
		0.0201268	0.174483	Q9S508	Q9S508				2	2	32.1	19.027	0	18.204	370260000	8	25.6114	19.5593	23.7862	18.7563	24.4514	26.2727
		0.0720221	0.174122	Q9HU56	Q9HU56				10	10	69.9	18.146	0	323.31	11015000000	218	29.3134	28.6045	26.659	28.9313	28.2405	27.9274
		0.177785	0.173899	Q9HV43	Q9HV43				40	40	68.4	68.402	0	323.31	10715000000	579	27.2517	27.9013	27.2641	27.0399	27.9341	27.9648
		0.0886921	0.17316	Q9HZF3	Q9HZF3				3	3	25.9	18.33	0	12.484	81378000	18	22.1433	21.7354	20.2055	22.2561	21.068	21.2795
		0.129997	0.16717	Q9HXR1	Q9HXR1				10	10	50.6	24.893	0	323.31	4425600000	180	26.7682	27.0091	25.8141	26.1108	27.0997	26.8825
		0.033781	0.165393	Q9HVP1	Q9HVP1				5	5	34.9	16.542	0	51.235	295550000	24	23.1733	22.3991	18.8666	21.048	20.3096	23.5776
		0.32806	0.164663	Q9HZ71	Q9HZ71				30	30	57.6	61.869	0	323.31	5185200000	456	27.4652	26.8552	27.0138	27.0839	27.3682	27.3762
		0.0879219	0.161621	Q9I195	Q9I195				6	6	62.6	11.559	0	323.31	656710000	73	24.6537	24.8953	23.1674	24.562	24.9398	23.6995
		0.0808969	0.160976	Q9X2N2	Q9X2N2				6	6	34.9	25.571	0	41.102	79154000	31	21.6008	20.7307	22.1656	21.5994	20.7125	22.6682
		0.861836	0.153117	Q9I6E0	Q9I6E0				5	5	12.1	65.159	0	9.4923	28170000	7	19.4459	19.6703	19.6848	19.7175	19.811	19.7318
		0.101667	0.15163	O33877	O33877				4	4	32.7	18.747	0	15.284	212580000	31	23.5595	21.7209	22.4655	22.8236	22.7093	22.6679
		0.0777003	0.150414	Q9HXI4	Q9HXI4				10	10	37.3	29.521	0	30.669	171650000	42	23.2801	22.2082	21.7334	23.3257	21.6044	22.7428
		0.233456	0.149572	Q9HT18	Q9HT18				13	13	28.2	55.393	0	37.407	671460000	83	24.4616	24.3981	24.265	24.0632	24.8973	24.6129
		0.0300339	0.148715	Q9I494	Q9I494				4	4	40.7	12.758	0	8.1543	164510000	15	23.4294	20.1257	19.1674	22.7691	21.2634	19.1361
		0.0390096	0.147006	P33640	P33640				4	4	15.3	35.625	0	9.7085	175530000	12	19.4482	22.6969	19.2085	20.371	19.6731	21.7505
		0.0934856	0.143962	Q9HU02	Q9HU02				4	4	12.6	64.558	0	14.408	25860000	6	19.9961	18.9626	19.5298	20.0596	18.7186	20.1421
		0.226213	0.137827	Q9HVA2	Q9HVA2				6	6	30.8	36.424	0	49.301	342700000	54	23.5735	23.5842	23.223	24.0104	23.4158	23.3679
		0.113488	0.135564	Q9I2Z6	Q9I2Z6				1	1	12.2	14.002	0	4.9459	8509500	2	19.0898	19.0708	20.2853	19.7811	19.7789	19.2926
		0.063892	0.133691	P72151	P72151				20	20	49.2	49.242	0	323.31	5126600000	336	26.8799	26.6615	24.9622	25.5013	26.7831	26.6203
		0.0605075	0.130909	Q9HWQ2	Q9HWQ2				4	4	29.6	18.122	0	10.656	162320000	34	23.5065	21.6218	21.4758	23.0299	21.7825	22.1843
		0.0834702	0.12229	Q9HUB9	Q9HUB9				3	3	20.7	22.767	0	5.9783	6153300	3	20.2788	18.7492	19.3039	19.0639	19.9505	19.6845
		0.0566125	0.121959	Q9HVT1	Q9HVT1				4	4	31.1	24.001	0	13.782	56703000	16	20.8326	21.1216	19.2219	20.0881	20.0356	21.4183
		0.0640221	0.115056	Q9HY89	Q9HY89				2	2	35.9	7.098	0	36.154	206980000	27	19.9616	18.3273	18.7613	19.7626	18.4197	19.213
		0.158968	0.114963	Q9I6N9	Q9I6N9				6	6	70.1	15.667	0	112.02	377330000	84	23.1963	22.5441	22.7733	23.276	22.6098	22.9728
		0.0309962	0.114267	Q9I2Y7	Q9I2Y7				4	4	19.6	39.132	0	16.644	64649000	18	21.4965	18.8051	20.9929	22.3938	19.7582	19.4854
		0.146397	0.114136	Q9HY77	Q9HY77				5	5	31.5	11.843	0	36.817	625830000	62	24.2494	23.5882	23.5449	24.074	24.1003	23.5506
		0.0279808	0.113344	Q9HUP4	Q9HUP4				10	9	36.8	46.094	0	45.678	102240000	26	20.2423	18.9624	22.634	20.7049	19.2952	22.1787
		0.0858752	0.112373	Q9I741	Q9I741				17	17	57.4	72.012	0	255.32	441090000	35	19.9951	19.3894	18.8026	19.55	18.9492	20.025
		0.0640973	0.111589	G3XD12	G3XD12				13	13	46.5	45.281	0	166.03	1220600000	171	25.8799	24.1691	24.7424	25.596	25.0997	24.4303
		0.0448864	0.109643	Q9HWF3	Q9HWF3				2	2	25.9	6.4775	0	6.0705	163680000	8	19.0218	20.3516	18.4852	20.6242	18.9659	18.5974
		0.0829991	0.109311	Q9HW26	Q9HW26				2	2	9	45.69	0	5.1743	5303100	2	19.774	19.0432	19.6016	20.4031	19.1726	19.1711
		0.131402	0.109268	G3XCY6	G3XCY6				6	6	24.4	27.413	0	27.189	370680000	47	23.992	23.2908	23.3324	24.0309	23.5813	23.3309
		0.0898153	0.108306	Q9HYB4	Q9HYB4				4	4	26.9	23.737	0	16.394	43257000	9	18.7272	19.8336	19.9997	19.9081	19.3651	19.6123
		0.0858588	0.107893	Q9HYF6	Q9HYF6				11	11	65.6	24.164	0	99.439	1637900000	141	25.4676	25.3422	24.3723	24.6807	25.6533	25.1718
		0.054684	0.103778	Q9HVL6	Q9HVL6				6	6	50.5	11.653	0	39.194	1364900000	73	25.8476	25.8732	24.3387	24.6545	26.0312	25.685
		0.0226172	0.102272	Q9HWC8	Q9HWC8				6	6	85.2	12.479	0	174.89	1047000000	50	25.1982	23.5339	24.3102	25.3158	21.6533	26.3799
		0.100594	0.101722	Q9HXE5	Q9HXE5				19	19	58.2	44.287	0	323.31	9284400000	378	27.6784	27.7498	27.3619	28.2491	27.069	27.7772
		0.0297886	0.100636	Q9HYC9	Q9HYC9				2	2	14.4	21.154	0	4.7416	61936000	13	17.7675	21.4209	19.8857	19.7976	19.0743	20.504
		0.299102	0.100135	Q9HYR7	Q9HYR7				8	8	33	42.498	0	74.217	210950000	50	22.3937	22.4183	22.8072	22.6272	22.6075	22.685
		0.0737011	0.100129	Q9I583	Q9I583				3	3	15.4	35.42	0	7.2656	40492000	16	20.5938	19.1228	19.5112	19.9807	20.0678	19.4796
		0.108815	0.0965169	Q9I367	Q9I367				25	25	57.4	55.56	0	323.31	4093600000	316	25.7298	25.3655	25.8461	26.0362	26.0231	25.1716
		0.241821	0.0939986	Q9HXW5	Q9HXW5				6	6	41.6	23.645	0	52.164	249380000	46	22.3554	22.2883	22.0585	22.567	22.2673	22.1497
		0.0468663	0.0929457	Q9I3D5	Q9I3D5				10	10	19.3	63.531	0	80.364	282310000	74	23.0015	21.1468	22.3338	22.4864	21.4596	22.8149
		0.0468842	0.0918668	P29365	P29365				10	10	33.9	46.223	0	80.236	859120000	123	24.7487	24.2113	24.2839	25.5431	24.6653	23.3111
		0.0276091	0.0855433	Q9HW30	Q9HW30				4	4	16.7	38.323	0	8.7599	26289000	6	21.3385	19.1878	19.3968	18.7693	21.4733	19.9371
		0.0680428	0.0850169	Q9HXZ2	Q9HXZ2				13	13	49.7	34.947	0	102.74	385610000	88	23.5566	22.6454	23.3233	22.6087	23.4167	23.7549
		0.175616	0.0832322	Q9HV81	Q9HV81				3	3	17.5	31.86	0	28.636	30094000	11	19.594	19.294	18.9987	19.2733	19.4311	19.432
		0.0410344	0.0819632	Q9I4E6	Q9I4E6				5	5	19.3	31.26	0	6.7353	46157000	12	21.841	20.7408	19.6813	21.1106	20.2947	21.1037
		0.0472443	0.0791473	Q9I2M6	Q9I2M6				2	2	20.6	15.643	0	4.6547	16987000	6	18.3701	20.2273	19.2533	19.3345	19.7283	19.0253
		0.0315459	0.0720577	Q9HVS6	Q9HVS6				4	4	25.4	24.879	0	24.483	87946000	38	21.627	20.7223	19.8449	21.9288	20.0544	20.4272
		0.0267256	0.0715675	Q9HX79	Q9HX79				3	3	21.7	28.754	0	7.2179	38594000	13	21.6593	19.6647	20.4484	21.626	19.3357	21.0254
		0.0653933	0.0701834	Q9I521	Q9I521				12	12	44.1	20.789	0	323.31	41680000000	266	30.0643	30.4814	30.0064	30.6683	30.5199	29.5745
		0.0150686	0.0687949	Q9I5A8	Q9I5A8				3	3	18.3	23.482	0	11.965	95961000	19	21.6136	21.7943	18.2048	19.9829	19.343	22.4931
		0.0256085	0.0657202	G3XD14	G3XD14				10	10	73	17.344	0	87.412	1017400000	107	23.2245	25.1832	24.5803	23.1689	25.2972	24.7191
		0.0295932	0.0634435	Q9HYZ6	Q9HYZ6				13	13	58.7	29.635	0	207.42	1862800000	191	25.1781	24.6375	25.6157	26.5328	24.5926	24.4962
		0.114455	0.0589644	Q9HVJ1	Q9HVJ1				27	27	52.3	61.32	0	323.31	3506800000	315	26.1183	26.0185	26.548	26.1585	26.467	26.2362
		0.0155728	0.0565472	P37799	P37799				7	7	57.7	16.455	0	177.36	507080000	88	24.3342	22.5613	22.3039	25.0431	21.5642	22.7618
		0.0469084	0.0552413	Q9I203	Q9I203				2	2	16.2	26.334	0	8.7937	41031000	14	19.1228	19.6805	20.2409	20.0734	19.2684	19.868
		0.0297186	0.0489775	Q9HV56	Q9HV56				7	7	58.1	14.547	0	38.851	403500000	57	23.9938	23.2539	22.0983	23.2053	23.0521	23.2355
		0.0347105	0.0463829	P72138	P72138				5	5	30.7	22.695	0	38.566	237550000	60	23.3978	22.6953	22.4891	23.5272	22.909	22.2852
		0.0176572	0.0451819	Q9HV49	Q9HV49				2	2	6	30.49	0.0093516	2.5825	41025000	3	20.1523	17.9952	20.3576	20.282	18.9564	19.4023
		0.0230895	0.040486	Q9HVP8	Q9HVP8				3	3	23.2	22.843	0	5.4101	38861000	8	18.6836	19.4361	20.5229	19.8947	19.1119	19.7573
		0.0410746	0.037227	Q9HW76	Q9HW76				2	2	14.3	15.995	0	18.32	85557000	13	19.1869	20.0363	19.0526	19.4964	19.4418	19.4492
		0.0251734	0.0362911	Q9I134	Q9I134				4	4	12.4	62.838	0	7.9136	14454000	4	19.0462	18.7878	19.8821	19.9292	19.1739	18.722
		0.0230708	0.0356471	P40947	P40947				5	5	44.8	18.557	0	56.745	529100000	59	24.0467	23.6951	23.0186	22.8459	23.7382	24.2832
		0.0252118	0.0338186	Q9HXN6	Q9HXN6				4	4	22.4	36.123	0	12.297	37045000	11	20.6418	19.8168	21.2659	20.3356	20.5999	20.8905
		0.00828315	0.033631	P13794	P13794				6	6	31.4	37.639	0	128.9	1257900000	58	20.8919	24.5835	24.2209	22.0178	24.085	23.6944
		0.0382019	0.0301844	Q9HYY3	Q9HYY3				7	7	12.8	78.182	0	23.974	176520000	46	21.4051	21.9881	21.1778	21.3203	21.6613	21.68
		0.038871	0.02819	Q9I681	Q9I681				5	5	35.9	23.718	0	48.507	102270000	20	21.7399	21.2136	21.5096	21.9025	21.3385	21.3066
		0.02791	0.0273863	G3XD20	G3XD20				11	11	46.2	50.321	0	155.16	727080000	94	24.8072	24.3198	23.9557	24.6443	23.9536	24.567
		0.0308616	0.0239766	Q9HXJ4	Q9HXJ4				16	16	52.6	40.056	0	102.84	706010000	116	24.5592	24.0132	24.0793	24.1449	24.6205	23.9581
		0.00879993	0.022042	Q9HUM1	Q9HUM1				8	8	32.8	48.607	0	40.147	241610000	60	22.7597	22.7061	22.6765	24.377	22.0421	21.7893
		0.00777585	0.0185337	G3XCW6	G3XCW6				4	4	28.2	25.933	0	23.699	126580000	18	19.0206	18.6031	20.057	20.5487	18.6713	18.5163
		0.0135404	0.0180861	Q9I0L6	Q9I0L6				4	4	45.6	9.5997	0	10.614	52144000	5	20.0155	19.6646	20.2394	19.1906	20.2478	20.5354
		0.00408367	0.0161794	Q9HXK8	Q9HXK8				7	7	35.8	30.773	0	40.558	296320000	35	21.5805	21.6659	21.9205	19.1695	23.2721	22.7738
		0.00526346	0.014513	Q9HVI5	Q9HVI5				12	12	48.5	37.256	0	103.03	404560000	54	20.4798	20.435	22.1455	22.4006	20.0367	20.6665
		0.0159181	0.0134023	Q9HT20	Q9HT20				21	21	66.6	49.499	0	203.61	985550000	179	24.4235	24.0234	24.6133	24.7385	24.3799	23.9822
		0.0117032	0.0111904	G3XD64	G3XD64				10	10	35	30.037	0	42.917	972760000	127	25.3045	24.6732	24.6062	24.8632	25.2648	24.4895
		0.00336358	0.010067	Q9HV16	Q9HV16				6	6	26.7	34.152	0	19.959	71688000	13	18.7332	20.2961	21.1227	19.7145	21.3786	19.0891
		0.0101374	0.00914447	P47205	P47205				10	10	38.9	33.435	0	118.49	1095500000	105	24.0912	24.2968	25.0177	24.2989	24.5017	24.6324
		0.00479947	0.00780169	Q9HVF1	Q9HVF1				6	6	19.9	55.498	0	32.532	122060000	20	22.8916	22.2764	22.4329	21.6887	23.418	22.5175
		0.00325376	0.00655301	G3XD23	G3XD23				13	13	48.1	35.717	0	323.31	4170100000	197	26.7818	25.3231	24.6984	25.9796	25.1899	25.6534
		0.00216272	0.00510852	Q9HUW7	Q9HUW7				4	4	11.4	61.599	0	14.633	39903000	11	18.8472	20.2562	20.9504	20.4556	20.511	19.1025
		0.00206579	0.0049839	Q9I0J7	Q9I0J7				8	8	27.9	48.678	0	17.371	153550000	34	23.2578	22.3914	22.7107	24.067	22.8243	21.4836
		0.00513195	0.00433858	Q9I5F9	Q9I5F9				26	26	45.6	88.574	0	203.99	1224200000	213	25.6654	25.0764	24.8623	24.96	25.4378	25.2193
		0.00247569	0.00375557	Q9HY41	Q9HY41				6	6	15.8	54.207	0	11.385	36458000	9	18.9766	18.9923	19.8336	19.368	18.5235	19.9223
		0.001399	0.00303459	Q9I704	Q9I704				2	2	17.7	12.164	0	31.99	94480000	15	18.5799	20.6458	19.58	19.9657	18.8437	20.0053
		0.00175054	0.00146739	Q9I553	Q9I553				10	10	15.1	94.701	0	61.282	332610000	60	22.5198	22.5639	23.0188	23.0795	22.7174	22.3099
		0.0051721	0.00130399	O69077	O69077				11	11	45.6	44.388	0	42.083	319770000	49	22.7256	22.6698	22.8486	22.6391	22.8592	22.7496
		0.000913254	0.0012544	Q9HVL8	Q9HVL8				7	7	28.1	44.338	0	41.927	283730000	60	23.0902	23.0977	22.3007	23.448	22.8482	22.1962
		0.000951927	-0.000771205	Q9HWG0	Q9HWG0				22	22	34	104.49	0	168.99	969280000	156	24.9389	24.6557	24.2012	24.7287	24.7733	24.2916
		0.000763606	-0.0018603	Q9HYQ4	Q9HYQ4				4	4	35.4	16.071	0	14.304	216560000	58	23.1256	21.2202	20.9621	22.1564	20.9545	22.1915
		0.000870007	-0.00298309	Q9I090	Q9I090				4	4	34.7	14.296	0	15.172	80865000	13	21.9812	19.4701	19.2581	20.6771	18.8681	21.1551
		0.00641111	-0.00528717	Q9HWC5	Q9HWC5				6	6	42.7	14.907	0	302.79	7837900000	108	28.0108	27.6478	27.4283	27.7218	28.0385	27.3109
		0.00426682	-0.00778834	Q9HVL2	Q9HVL2				7	7	62	21.795	0	226.73	616530000	80	24.1923	22.868	23.9133	23.4221	23.0261	24.5019
		0.00496519	-0.00922457	Q9HUN2	Q9HUN2				9	9	59.5	15.532	0	323.31	1509800000	108	26.1384	25.3964	24.1746	24.8329	25.5301	25.3188
		0.00420903	-0.00964483	P20582	P20582				8	8	35	36.378	0	48.312	736980000	59	23.8818	25.3919	25.6077	23.9162	25.4796	25.4567
		0.00693628	-0.0117931	Q9I1N3	Q9I1N3				4	4	18.5	42.745	0	28.338	31666000	11	19.1535	20.5818	18.8466	19.8125	19.4718	19.2622
		0.00609568	-0.0120799	O82852	O82852				4	4	23.3	26.272	0	8.045	124810000	6	18.8212	20.8636	20.0738	20.4078	19.5195	19.7949
		0.00648026	-0.0161076	P22608	P22608				4	4	11.7	62.327	0	12.931	77495000	16	18.1451	19.5744	20.3683	19.1281	20.2867	18.6246
		0.0143897	-0.0197074	P37798	P37798				15	15	46.1	48.887	0	147.83	2801600000	166	25.2075	25.8891	26.4294	25.3068	26.2858	25.8743
		0.00674232	-0.0214189	Q9HXZ1	Q9HXZ1				4	4	4.9	130.9	0	8.5753	62640000	17	18.4742	20.2677	20.847	19.1237	21.3601	19.0408
		0.00768346	-0.0228647	Q9HWE4	Q9HWE4				5	5	35.2	10.086	0	69.895	5322600000	69	28.5638	27.1546	25.2909	26.5154	27.3172	27.1081
		0.00997158	-0.0230618	Q9I1S0	Q9I1S0				2	2	10.1	37.135	0.00334	3.24	21285000	3	19.045	19.9541	18.2083	18.2532	18.7302	20.1548
		0.0113645	-0.0248318	G3XCV2	G3XCV2				50	50	51.2	156.42	0	323.31	10706000000	722	27.0409	26.4524	28.5067	28.0138	26.6974	27.2144
		0.0225588	-0.0270252	Q9I2L1	Q9I2L1				6	6	9.8	89.722	0	12.107	37469000	11	18.6217	19.587	19.4659	19.6565	18.7545	19.1824
		0.0177431	-0.0292053	Q59650	Q59650				3	3	9.2	51.263	0	5.8147	13007000	6	19.3554	19.6696	18.7381	18.9075	18.6114	20.1565
		0.00910777	-0.0337346	Q9HUM6	Q9HUM6				20	20	46.7	46.814	0	323.31	1970500000	177	24.1864	24.5028	27.8736	26.0266	25.4688	24.9662
		0.0214383	-0.0342662	Q9HYR9	Q9HYR9				10	10	72.6	22.142	0	206.46	1165100000	123	24.7257	24.4451	24.4794	24.8199	23.492	25.2354
		0.00560794	-0.0371799	Q9I0A2	Q9I0A2				2	2	16.1	13.365	0	5.896	351750000	28	24.3854	23.8904	19.1732	19.6445	23.931	23.762
		0.00953105	-0.0387853	Q9I4X3	Q9I4X3				6	6	19	56.607	0	35.94	93605000	20	18.9744	22.4894	22.6006	20.2217	21.3789	22.3474
		0.0123444	-0.0391776	P57112	P57112				3	3	8.2	51.16	0	7.7124	43052000	17	20.2097	21.5236	18.5626	20.0381	19.0238	21.1164
		0.0156243	-0.0397142	P26480	P26480				13	13	28.7	69.643	0	106.83	574730000	91	24.8192	23.7416	24.5337	25.8544	23.3079	23.8131
		0.0296206	-0.0419744	Q9I3S2	Q9I3S2				3	3	19.5	33.385	0	14.133	762710000	12	19.6447	19.5135	19.1672	19.2157	18.7202	20.2636
		0.0148379	-0.042813	G3XCV0	G3XCV0				10	10	31.8	55.276	0	49.596	488470000	81	24.8862	23.0495	24.1829	25.4389	23.8419	22.7094
		0.0312986	-0.0480607	Q9I6W1	Q9I6W1				7	7	48.9	19.8	0	27.167	128040000	20	21.997	22.309	21.7002	21.4469	21.488	22.9272
		0.0281902	-0.0490214	G3XDA2	G3XDA2				5	5	18.1	43.497	0	25.299	101550000	23	21.4032	21.6127	22.8653	22.4341	22.0899	21.21
		0.0182957	-0.0503699	Q9HWF7	Q9HWF7				6	6	41.5	13.265	0	107.93	856460000	61	22.7265	24.5265	24.6167	22.5534	24.5236	24.6415
		0.0333569	-0.0503705	Q9I0V2	Q9I0V2				2	2	7.5	40.715	0	9.4126	36542000	9	19.5565	18.4722	19.0302	18.9279	19.6863	18.2936
		0.0378481	-0.0523822	Q51508	Q51508				13	13	34.7	52.071	0	87.881	597200000	107	23.5656	22.6027	23.5796	23.1412	23.8124	22.637
		0.032872	-0.0536283	Q9I6M9	Q9I6M9				5	5	9.6	78.201	0	27.78	56579000	9	18.9439	19.5381	20.3782	20.2241	18.9807	19.4946
		0.0496658	-0.0556138	Q9HU95;Q9HU97;Q9HU96	Q9HU95				3	3	14.7	32.869	0	7.6914	50016000	11	19.7033	18.8031	20.0969	19.5171	19.414	19.5054
		0.025407	-0.05572	Q9I1L0	Q9I1L0				13	13	44.8	35.615	0	57.808	368060000	74	23.9535	22.3223	24.3496	22.7441	23.6308	24.0833
		0.0401961	-0.0558427	Q9XCX8	Q9XCX8				15	15	55.1	34.549	0	323.31	2120400000	178	25.6549	26.615	25.2928	25.8526	26.219	25.3236
		0.0306053	-0.0588538	Q9I2X1	Q9I2X1				10	9	54.2	19.72	0	69.403	2193800000	105	25.3847	26.301	24.7637	24.5087	26.059	25.7051
		0.0219155	-0.0601845	Q9I4H8	Q9I4H8				5	5	65.2	7.7246	0	71.99	788800000	48	23.2382	25.2183	24.2407	24.3389	22.8567	25.3212
		0.0139161	-0.0609907	Q9HZG0	Q9HZG0				8	8	15.4	81.154	0	25.104	180400000	26	21.4343	21.8206	18.6186	22.067	18.5638	21.0597
		0.0489244	-0.0631059	G3XD04	G3XD04				14	14	28.3	81.493	0	31.614	176080000	34	21.6591	21.3324	22.3373	21.9687	21.0606	22.1102
		0.0215236	-0.0638771	Q9HZI7	Q9HZI7				12	12	31.1	71.155	0	43.461	277890000	80	21.1892	22.9565	23.1552	23.7332	22.3	21.0761
		0.0216484	-0.0669352	Q9HXQ2	Q9HXQ2				8	8	56.9	13.032	0	182.51	6324500000	181	28.1296	27.2511	25.0718	25.818	26.9695	27.4642
		0.113171	-0.0677814	Q9HZ76	Q9HZ76				13	13	46.5	38.924	0	188.74	3139500000	219	26.6092	25.9309	26.1972	26.3538	26.0505	26.1296
		0.0437595	-0.0680059	Q9HXY1	Q9HXY1				6	6	38.3	29.086	0	44.603	325020000	40	22.8431	23.506	23.2412	24.1154	22.6823	22.5885
		0.0211002	-0.0685724	Q9I5A2	Q9I5A2				3	3	34.4	17.263	0	8.5724	93651000	11	20.6578	19.3805	19.1598	19.0637	18.3525	21.5761
		0.0581893	-0.0703653	Q9I5W5	Q9I5W5				4	4	27	22.501	0	6.8766	67735000	19	21.0731	19.7919	20.3044	20.6907	20.0567	20.211
		0.112068	-0.0723127	Q9I1E7	Q9I1E7				7	7	44.6	19.904	0	225.33	1071400000	90	24.3813	25.0171	24.9766	24.5695	24.9374	24.6513
		0.0657059	-0.0727158	Q9HY39	Q9HY39				3	3	11.1	34.216	0	6.3016	31505000	8	20.0979	18.8179	19.1686	19.3617	19.1852	19.3194
		0.0430898	-0.0749963	Q9HXS9	Q9HXS9				5	5	27.7	24.727	0	8.7218	209090000	24	22.3335	21.5614	22.4377	20.991	22.6523	22.4644
		0.0159171	-0.0753371	Q9I0X0	Q9I0X0				12	12	41.6	52.477	0	202.62	1517200000	94	20.9452	23.4105	20.007	22.1924	19.0224	22.922
		0.0679215	-0.079724	Q9I359	Q9I359				3	3	21.4	18.44	0	6.035	26997000	7	19.892	18.5902	19.299	19.5027	18.9848	19.0545
		0.0302863	-0.0798105	P45684	P45684				10	10	47.9	38.235	0	323.31	822380000	117	26.0255	25.2197	24.7235	26.8241	24.219	24.6862
		0.0247013	-0.0799185	Q9I096	Q9I096				3	3	21.1	10.603	0	32.297	93932000	32	21.2738	18.1462	20.1632	20.894	18.9508	19.4987
		0.0422132	-0.0819575	Q9I688	Q9I688				5	5	25	40.872	0	65.892	252530000	46	22.9824	22.3456	23.6147	23.891	22.8177	21.9882
		0.117542	-0.0852229	Q9HXQ4	Q9HXQ4				2	2	10.1	24.754	0.0064226	2.8652	26239000	3	18.9941	19.5694	19.859	19.2668	19.5122	19.3878
		0.0285489	-0.0881138	Q9HWE5	Q9HWE5				9	9	52.5	13.412	0	323.31	2497800000	126	26.8728	26.468	23.7135	25.0131	25.7612	26.0156
		0.0566689	-0.0900523	Q9I362	Q9I362				19	18	51.9	55.29	0	293.29	1333800000	105	19.4857	20.3486	20.1121	20.1355	20.5835	18.9573
		0.0428181	-0.0921822	Q9I7C5	Q9I7C5				15	15	30	57.754	0	59.554	474690000	111	24.5846	23.127	23.577	24.5104	22.5227	23.9789
		0.0236807	-0.0925185	Q9HXJ5	Q9HXJ5				7	7	24.9	47.512	0	26.198	203290000	41	22.5987	21.0119	22.5615	23.5476	19.6179	22.7291
		0.041892	-0.0925217	Q9I5R4	Q9I5R4				5	5	11	54.583	0	9.0315	20257000	9	20.2929	18.5663	20.1797	19.5864	18.7129	20.462
		0.0228599	-0.0951049	Q9I502	Q9I502				10	10	28.5	63.103	0	38.585	238290000	32	20.4328	20.8121	24.4905	21.1403	21.5009	22.8088
		0.0435563	-0.0956834	Q9I4L9	Q9I4L9				8	8	38.4	31.308	0	63.665	257210000	47	23.3684	22.1378	21.4636	23.229	21.7386	21.7152
		0.057415	-0.0964082	Q9HWC6	Q9HWC6				13	13	55.4	24.234	0	253.43	2733700000	190	27.0103	26.7025	25.5354	26.5061	26.8427	25.6103
		0.180844	-0.101582	Q51342	Q51342				10	10	31.1	55.369	0	61.835	351250000	79	23.8457	23.6396	23.478	23.8887	23.521	23.2489
		0.0229862	-0.102578	Q9HTN9	Q9HTN9				2	2	33.3	6.045	0	14.515	2703600000	41	23.853	26.0441	25.0589	24.228	22.9425	27.4779
		0.110456	-0.109629	O82853	O82853				5	5	38.4	20.485	0	57.154	384780000	39	23.7494	24.2192	23.0596	23.3214	23.7321	23.6458
		0.0607042	-0.112919	Q9HVL9	Q9HVL9				10	10	41.9	39.845	0	188.62	1435500000	146	24.9502	23.9833	24.7068	23.9394	23.7799	25.5823
		0.0560067	-0.113039	Q9HVE6	Q9HVE6				12	12	64.6	22.938	0	154.15	1075100000	151	24.8893	24.0579	24.0818	25.508	23.5018	23.68
		0.0310407	-0.1134	Q9HWP6	Q9HWP6				3	3	15	16.391	0	6.8279	117660000	19	17.7627	20.9284	19.645	20.7772	19.2749	17.9439
		0.144216	-0.115506	Q9I696	Q9I696				3	3	2.4	268.57	0	7.7216	15875000	9	19.242	19.6987	20.0799	19.8715	19.5258	19.2768
		0.0666201	-0.117886	G3XD79	G3XD79				7	7	66.9	13.896	0	108.4	1026600000	78	23.4196	24.1256	23.5231	22.6593	23.4171	24.6381
		0.0704684	-0.124537	Q9I0A7	Q9I0A7				21	21	30.1	89.57	0	98.515	418430000	95	22.621	23.5929	24.4018	23.3504	24.0367	22.855
		0.0594697	-0.130782	Q9I2Y4	Q9I2Y4				2	2	35.8	18.372	0	4.1064	57192000	4	18.9367	18.6073	19.2933	18.5978	20.1837	17.6634
		0.0893198	-0.131636	Q9I5V7	Q9I5V7				3	3	14.4	36.561	0	23.357	40619000	12	19.8163	19.2832	20.2156	18.7462	20.0074	20.1666
		0.111855	-0.132094	Q9HTQ6	Q9HTQ6				4	4	38.4	20.607	0	11.991	88697000	18	18.8896	19.7424	19.6398	19.4191	18.6623	19.7942
		0.066175	-0.133352	Q9I781	Q9I781				18	18	47.9	69.503	0	116.44	520510000	110	21.1621	18.8938	19.8296	19.8121	20.2614	19.4119
		0.259247	-0.134155	Q9I4Q5	Q9I4Q5				32	32	56.2	86.114	0	323.31	2779600000	349	26.4471	26.2141	26.0207	26.3916	26.0663	25.8216
		0.173763	-0.136725	Q9HU93	Q9HU93				12	12	31.1	87.821	0	63.925	226040000	44	19.1662	19.4927	19.4428	18.9352	19.7907	18.9656
		0.0537957	-0.138341	Q9I5R6	Q9I5R6				3	3	23.3	23.644	0	7.2569	23023000	9	18.9915	20.1128	21.299	18.8286	20.621	20.5386
		0.0374639	-0.138787	Q9I658	Q9I658				8	8	77.6	18.727	0	51.233	337230000	53	23.1003	23.2947	20.5673	20.4348	22.6957	23.4154
		0.121055	-0.138875	Q9HVZ5	Q9HVZ5				11	11	54.3	34.64	0	205.5	1077700000	172	25.5581	25.1091	24.6205	25.57	24.8053	24.4957
		0.0898092	-0.141488	Q9HTZ4	Q9HTZ4				4	4	28.2	14.762	0	323.31	6275500000	90	27.1246	28.5706	27.2212	27.1009	28.1097	27.2814
		0.120224	-0.141596	Q9I350	Q9I350				7	7	43.2	21.111	0	53.315	489510000	71	24.4387	23.382	23.6605	23.7712	23.1446	24.1406
		0.0642858	-0.144284	Q9HU94	Q9HU94				8	8	14	83.417	0	50.39	110840000	18	19.587	18.2767	20.7338	19.9457	19.4009	18.818
		0.12237	-0.147237	Q9HWG3	Q9HWG3				11	11	26.3	59.901	0	173.47	1405900000	124	24.4264	25.1905	25.4455	24.2447	25.1468	25.2292
		0.083158	-0.149672	Q9I753	Q9I753				2	2	8.1	48.274	0	5.9917	41611000	10	19.2506	19.8808	21.3867	20.0466	20.1193	19.9031
		0.331684	-0.150558	Q9HVW8	Q9HVW8				6	6	45.5	22.844	0	17.365	149690000	26	22.2995	22.1394	22.4947	21.8527	22.2688	22.3605
		0.0635616	-0.151932	Q9HYC7	Q9HYC7				6	6	10.9	74.903	0	16.385	69106000	21	21.4653	20.9375	21.465	22.7416	20.5576	20.1127
		0.12698	-0.153674	Q9I5W0	Q9I5W0				11	11	26.5	74.175	0	56.732	284080000	57	22.8493	23.2259	23.0453	22.5386	22.3792	23.7417
		0.0869214	-0.160285	G3XD97	G3XD97				12	12	46.5	37.391	0	323.31	2309800000	142	27.0099	26.1075	25.1097	25.5499	26.6291	25.5672
		0.20136	-0.161764	Q9HZE0	Q9HZE0				66	66	49.2	182.64	0	323.31	6363200000	660	27.162	26.5378	27.2268	27.2487	26.6284	26.5643
		0.111722	-0.166526	Q9HZY5	Q9HZY5				5	5	36.9	19.144	0	46.206	411370000	49	23.3167	24.2152	23.0768	22.6502	24.0849	23.374
		0.0999993	-0.16923	Q9HXS5	Q9HXS5				11	11	37.9	60.503	0	198.97	563150000	103	23.9085	23.2036	23.9366	24.5418	23.3756	22.6237
		0.163833	-0.169727	Q9I5V0	Q9I5V0				17	17	44.4	48.742	0	238.84	2243300000	204	26.3827	26.0393	25.1084	25.5234	25.8139	25.6839
		0.128085	-0.169765	Q9HZJ5	Q9HZJ5				32	32	45.4	97.282	0	187.86	1528900000	200	24.849	25.9677	24.6898	24.7812	25.5424	24.6737
		0.0843768	-0.169875	O52761	O52761				3	3	41.1	14.504	0	13.364	312260000	31	24.2789	22.761	22.0664	22.6881	22.4833	23.4252
		0.0832613	-0.17093	P45682	P45682				4	4	21.2	30.835	0	20.821	78267000	19	18.82	20.527	19.7997	20.3121	18.5223	19.7995
		0.147988	-0.170996	Q9HX25	Q9HX25				13	13	47.7	36.733	0	87.898	820300000	78	25.7875	24.8525	25.104	25.716	24.6367	24.8784
		0.0982183	-0.178134	Q9HYC1	Q9HYC1				3	3	19.8	26.623	0	60.683	134440000	20	18.791	19.8786	20.6404	19.0104	19.4956	20.2696
		0.0871383	-0.178406	Q9HI36	Q9HI36				17	17	94.2	19.091	0	323.31	584620000000	1091	19.3029	18.5713	19.8931	18.4118	18.5075	20.3126
		0.0829774	-0.17927	Q9HYD1	Q9HYD1				4	4	14.3	47.072	0	26.097	130430000	28	20.476	21.5924	22.1644	20.0683	21.804	21.8227
		0.293333	-0.179946	Q9I5G8	Q9I5G8				22	22	43.1	66.294	0	323.31	1985700000	232	25.8473	25.6558	25.3078	25.6849	25.0499	25.5363
		0.0594734	-0.183674	Q9HUN0	Q9HUN0				4	4	40.8	8.8732	0	52.588	2332300000	67	25.0753	26.1081	25.8339	23.4448	26.3921	26.6294
		0.120958	-0.186225	Q9I6L3	Q9I6L3				8	8	55.6	26.626	0	323.31	1670200000	70	25.4832	25.8171	24.8494	24.2369	25.7942	25.56
		0.186589	-0.188569	Q9HVV5	Q9HVV5				8	8	65.7	11.739	0	305.37	5462000000	156	27.663	27.4854	26.4472	27.0996	27.0635	26.8668
		0.0568109	-0.189343	P25084	P25084				6	6	37.7	26.618	0	33.731	138760000	28	19.6921	21.3022	22.5218	19.3917	22.0351	21.5213
		0.301501	-0.189817	Q9HZM8	Q9HZM8				16	16	23.7	117.46	0	133.11	395410000	102	23.7494	23.455	23.2239	23.5811	23.3879	22.89
		0.0626487	-0.192108	Q9HUL7	Q9HUL7				5	5	22.1	50.683	0	26.976	84668000	15	19.1936	18.7117	21.9863	19.7017	20.3319	19.2817
		0.119342	-0.194857	Q9HV30	Q9HV30				8	8	59.8	15.015	0	99.3	2411900000	124	24.6162	25.6667	25.3599	24.0527	25.2394	25.7662
		0.173769	-0.196131	Q9HX48	Q9HX48				12	12	66.1	21.576	0	179.65	966750000	141	24.3859	24.8762	24.0413	23.8164	24.938	23.9607
		0.0747832	-0.198177	Q9HT25	Q9HT25				6	6	15.9	66.294	0	19.684	108120000	18	20.8836	21.1269	21.5566	19.1944	22.14	21.6381
		0.114423	-0.19919	Q9HUZ3	Q9HUZ3				2	2	17.7	18.796	0	8.5328	63512000	10	19.907	20.3981	20.807	19.1201	20.2897	21.1047
		0.0839493	-0.199193	Q9I244	Q9I244				7	7	33	77.573	0	12.193	45835000	10	19.1333	21.1927	20.1118	18.8032	20.2434	20.7936
		0.266402	-0.199486	Q9I579	Q9I579				3	3	16.9	29.877	0	16.516	138170000	28	19.7785	18.9777	19.0111	19.1267	19.2654	18.7768
		0.101598	-0.199661	Q9I692	Q9I692				23	23	60.1	54.207	0	323.31	1820600000	196	26.8943	26.4197	24.6161	25.7322	26.0225	25.5764
		0.102732	-0.199855	Q9I2Y0	Q9I2Y0				11	11	17.9	101.14	0	78.035	80425000	22	19.6272	19.8042	21.5731	19.5938	20.7077	20.1034
		0.343394	-0.201182	Q9HZM9	Q9HZM9				13	13	41.2	35.641	0	63.406	716440000	102	23.5483	23.85	23.6931	23.0871	23.532	23.8688
		0.146714	-0.202703	Q51422	Q51422				21	21	41.1	66.207	0	323.31	1681100000	205	25.2843	25.2821	26.7489	25.8869	25.4075	25.4128
		0.134368	-0.203112	Q9HUM9	Q9HUM9				9	9	50.4	16.164	0	323.31	4497000000	159	26.2728	27.2875	26.8988	25.9463	27.5281	26.3755
		0.268315	-0.204816	Q9HWE9	Q9HWE9				6	6	48.5	14.17	0	174.66	7944700000	171	27.7919	27.5572	27.989	27.0779	28.0419	27.6039
		0.099449	-0.206677	Q51559	Q51559				10	10	46.4	32.962	0	128.87	418980000	55	22.2298	23.2472	24.2251	23.1115	22.1689	23.8016
		0.167753	-0.207506	Q9I368	Q9I368				11	11	75	18.165	0	323.31	1981700000	141	24.9077	24.9334	24.1986	23.7978	25.1814	24.438
		0.197484	-0.207761	Q51472	Q51472				5	5	41	11.471	0	57.627	2009100000	71	26.0647	26.8949	25.6242	25.9481	26.2774	25.7351
		0.0829663	-0.208014	Q9I0T3	Q9I0T3				7	7	34.5	35.144	0	27.585	95232000	26	18.9776	20.3997	21.0013	21.0428	18.7799	19.9319
		0.1107	-0.209129	Q9I708	Q9I708				3	3	54.8	10.462	0	10.581	45346000	5	19.5679	20.9787	20.7426	19.5397	21.2568	19.8653
		0.283691	-0.20945	Q9I472	Q9I472				7	7	47.3	22.292	0	190.55	1339600000	108	25.1192	25.0492	24.4882	24.9276	24.2363	24.8643
		0.138677	-0.209614	Q9I204	Q9I204				10	10	49.4	26.218	0	35.538	302710000	49	22.4776	22.8437	22.7181	23.3869	21.4902	22.5335
		0.0799815	-0.211381	Q9HXS4	Q9HXS4				4	4	36.3	12.644	0	22.218	110860000	32	22.0361	20.6973	20.6762	21.8746	21.6019	19.2989
		0.154127	-0.212042	Q9I4K0	Q9I4K0				6	6	35.1	31.898	0	23.222	52918000	11	20.7235	21.0618	21.1586	21.1036	19.7913	21.4129
		0.111746	-0.213155	P24474	P24474				6	6	15.8	62.653	0	10.041	147050000	9	20.2663	18.4009	20.2566	18.8599	19.5211	19.9034
		0.300254	-0.219597	Q9HXY5	Q9HXY5				7	7	34.5	19.09	0	44.494	1408300000	98	24.4207	25.221	24.4463	24.4273	24.7379	24.2639
		0.0766229	-0.224665	Q9HWF1	Q9HWF1				3	3	34.5	12.661	0	125.25	502670000	55	23.3475	24.1985	22.8425	21.5829	24.8832	23.2484
		0.184652	-0.225898	P22567	P22567				15	15	48.8	47.858	0	323.31	978720000	136	24.1917	24.4934	23.8945	23.719	23.3721	24.8108
		0.0944167	-0.226278	Q9HWD5	Q9HWD5				6	6	39.3	22.591	0	174	2959400000	117	27.9923	26.7601	25.0517	26.2327	26.5004	26.3922
		0.101661	-0.226782	Q9I6G2	Q9I6G2				9	9	70.9	11.773	0	323.31	2679800000	131	23.7835	25.8083	25.4783	23.9036	24.856	25.63
		0.140866	-0.227269	Q9HUH4	Q9HUH4				4	4	12.3	42.109	0	13.883	46915000	16	21.3519	20.3682	20.1609	21.1521	20.5148	19.5321
		0.232018	-0.22781	Q9HTJ6	Q9HTJ6				13	13	59.7	32.401	0	323.31	1313400000	148	24.9017	24.8726	24.229	24.4492	24.9836	23.8871
		0.233226	-0.232256	P05384	P05384				5	5	53.3	9.0865	0	130.51	48215000000	216	29.931	30.2131	29.4358	29.6892	30.1456	29.0484
		0.137523	-0.23736	Q9HTN2	Q9HTN2				12	12	65.1	31.849	0	197.39	832820000	134	23.8745	23.8429	24.4232	24.9916	23.4737	22.9632
		0.0930577	-0.237442	Q9HXF7	Q9HXF7				8	8	35.9	37.93	0	59.93	219900000	44	22.3475	21.8157	22.8317	23.8126	21.1166	21.3535
		0.0469465	-0.237452	Q9HTU2	Q9HTU2				4	4	8.6	70.871	0	9.1087	61434000	5	17.1201	21.5148	22.3149	20.0808	18.997	21.1597
		0.0699295	-0.237845	Q9HT17	Q9HT17				6	6	43.3	19.26	0	18.04	147180000	29	21.9298	22.1388	19.4933	19.2847	21.7244	21.8392
		0.0998999	-0.238099	Q9I6F5	Q9I6F5				4	4	13.8	44.026	0	7.8126	41152000	8	18.8773	20.4592	21.0631	20.2082	20.6588	18.8183
		0.220771	-0.238434	Q9HW11	Q9HW11				10	10	54.1	18.044	0	219.4	2560500000	159	26.3896	25.7326	26.4816	26.5617	25.9735	25.3533
		0.138503	-0.242177	Q9I6H6	Q9I6H6				4	4	33.1	15.463	0	8.4881	29807000	7	18.8282	20.1218	20.6522	19.6427	19.0057	20.2273
		0.0761994	-0.243802	Q9I2S7	Q9I2S7				10	10	18.6	82.756	0	28.448	138370000	52	22.3614	21.4916	20.9248	23.0894	19.4771	21.4798
		0.691079	-0.245136	Q9HYP7	Q9HYP7				16	16	52.9	34.402	0	161.09	1829100000	153	24.7359	24.841	24.8835	24.3431	24.8702	24.5117
		0.138638	-0.245269	Q9HWE1	Q9HWE1				11	11	45.6	25.838	0	323.31	12782000000	263	28.8561	27.9777	27.4996	27.0184	27.7686	28.8106
		0.175359	-0.246303	Q9HWE7	Q9HWE7				11	11	52.5	20.392	0	72.379	4529800000	145	28.0159	27.6121	26.6451	26.5188	27.6777	27.3377
		0.172912	-0.248348	Q9HX67	Q9HX67				3	3	9.7	42.423	0	11.257	39401000	18	19.2613	19.3836	20.7946	19.1357	19.9303	19.6284
		0.312362	-0.248444	P23926	P23926				8	8	30.7	27.129	0	36.094	520920000	77	23.9134	24.5546	23.869	23.5101	23.7657	24.3159
		0.257906	-0.249153	Q9HYX8	Q9HYX8				8	8	42.3	26.845	0	157.24	537320000	75	22.4559	23.3155	23.199	22.2657	23.2161	22.7413
		0.235718	-0.251646	Q9HZ63	Q9HZ63				5	5	30.6	25.859	0	13.728	82908000	20	21.6392	21.5101	21.4005	21.6894	21.6685	20.4369
		0.172597	-0.25182	P37860	P37860				5	5	28.8	17.425	0	31.093	409350000	35	23.4551	23.9972	22.3696	22.6085	23.5448	22.9133
		0.13602	-0.255188	Q9HX76	Q9HX76				8	8	62.4	9.8923	0	323.31	17973000000	194	29.1219	27.8139	27.5098	28.6824	27.9858	27.0118
		0.101398	-0.259092	Q9HWD9	Q9HWD9				5	5	57.1	10.357	0	25.145	3123200000	97	26.3867	26.8156	26.7028	24.5849	27.542	27.0009
		0.0910108	-0.260088	Q9I3F4	Q9I3F4				4	4	18.5	40.156	0	23.883	79840000	18	20.2842	19.9497	21.039	21.2173	21.0397	18.2357
		0.210661	-0.262505	Q9HWD6	Q9HWD6				9	9	58	21.64	0	128.04	862760000	67	25.3964	25.1492	24.257	24.0708	24.7079	25.2364
		0.105915	-0.264907	Q9I0A0	Q9I0A0				12	12	56.8	20.882	0	323.31	36784000000	591	29.0292	30.4086	30.4178	28.1424	30.5714	30.347
		0.0868227	-0.267329	Q9HX68	Q9HX68				8	8	47.8	22.995	0	24.507	143540000	39	23.1486	20.4836	20.8269	22.577	20.2262	20.8538
		0.0957086	-0.268063	Q9I525	Q9I525				7	7	28.7	49.07	0	19.623	89199000	14	18.8728	20.665	21.4328	19.1679	21.3317	19.6668
		0.0859363	-0.269478	Q9I0R1	Q9I0R1				6	6	38.5	22.222	0	13.245	83390000	11	21.4115	23.2801	21.9254	20.0622	22.4916	23.2547
		0.103771	-0.270022	Q9I1H4	Q9I1H4				4	4	28.3	19.33	0	10.65	86787000	12	18.6192	19.9092	21.5254	20.5622	19.4615	19.2201
		0.0559889	-0.275926	O86428	O86428				7	7	36.2	34.084	0	61.821	122200000	21	22.3756	21.0683	22.6944	18.749	22.2327	24.3288
		0.213253	-0.277704	Q9I1H3	Q9I1H3				45	45	34.2	229.04	0	288.9	1121100000	208	24.75	24.212	25.1519	25.2788	24.0008	24.0012
		0.104763	-0.279605	Q9I2S3	Q9I2S3				4	4	9.3	60.868	0	8.9344	45863000	7	19.3084	18.4354	21.3602	20.2483	18.9259	19.091
		0.272149	-0.281164	Q9LCT3	Q9LCT3				36	36	51.9	103.85	0	323.31	2280200000	360	26.1189	25.4721	25.6047	26.1619	24.9597	25.2306
		0.284354	-0.283968	Q9I7C2	Q9I7C2				30	30	55.3	90.188	0	323.31	2487600000	341	26.3799	25.8244	26.0276	26.4532	25.7477	25.179
		0.221653	-0.285425	Q9HZF2	Q9HZF2				6	6	53.8	18.132	0	83.757	729510000	78	24.3108	25.2123	23.9711	23.534	24.5458	24.5582
		0.300188	-0.287621	Q9I6C1	Q9I6C1				12	12	43.1	48.391	0	66.846	222990000	57	23.1536	23.0227	22.9261	23.4676	22.159	22.6129
		0.197241	-0.290663	Q9HY08	Q9HY08				7	7	11.3	94.977	0	18.714	48590000	22	20.8937	20.1549	20.6443	21.2714	20.0489	19.5006
		0.25406	-0.290676	Q9HU51	Q9HU51				4	4	9.6	47.291	0	6.7583	26486000	6	18.9302	20.1476	19.9693	19.7981	19.4398	18.9372
		0.809167	-0.291555	Q9HXP8	Q9HXP8				21	21	56.2	49.359	0	222.72	1564400000	163	25.9499	25.9798	25.537	25.4843	25.4107	25.6971
		0.376921	-0.292013	Q9I685	Q9I685				24	24	57.8	51.399	0	323.31	5022600000	300	26.8471	27.507	26.518	26.6246	26.9351	26.4363
		0.352023	-0.296414	Q9I2T9	Q9I2T9				44	44	55.6	88.646	0	323.31	4204400000	510	26.2764	26.579	26.7417	26.8676	26.0309	25.8094
		0.360643	-0.298803	Q9HV44	Q9HV44				16	16	46.4	40.26	0	201.08	1979000000	149	25.128	24.9922	25.0611	24.8208	25.3244	24.1398
		0.259761	-0.300488	P50601	P50601				12	12	46.1	47.752	0	39.298	299920000	42	22.1471	22.493	21.7705	22.3295	22.1589	21.0207
		0.763122	-0.301606	Q9HTV1	Q9HTV1				30	30	70.4	47.069	0	323.31	4790200000	422	26.6926	26.659	26.8713	26.6143	26.6033	26.1004
		0.198225	-0.301667	Q9I5D1	Q9I5D1				9	9	51	28.72	0	99.56	349670000	72	24.1655	24.3407	23.1393	24.4226	23.4325	22.8854
		0.405452	-0.30185	P30718	P30718				35	35	79.3	57.085	0	323.31	14290000000	719	29.7174	28.8682	28.9268	29.0379	28.5551	29.0139
		0.288786	-0.305415	O54438	O54438				8	8	61.5	25.585	0	60.964	394290000	67	24.0562	23.1974	24.3848	23.1429	23.6092	23.97
		0.101742	-0.311215	Q9HW24	Q9HW24				2	2	16.7	26.718	0	30.284	116790000	27	18.4772	21.7953	20.8527	19.7161	21.0196	19.4559
		0.102545	-0.312733	Q9HZK0	Q9HZK0				4	4	21.1	36.101	0	26.009	34979000	11	18.4454	20.7879	21.8905	19.3515	20.7842	20.0498
		0.285703	-0.316649	Q9HV28	Q9HV28				10	10	34.3	33.142	0	109.91	733890000	100	23.9233	24.7304	23.199	23.5949	23.763	23.5449
		0.209218	-0.320665	Q9HUC3	Q9HUC3				8	8	26.9	30.577	0	65.772	1791100000	122	24.0341	24.9253	24.3555	23.8062	25.1568	23.3899
		0.393946	-0.321711	Q9HVS8	Q9HVS8				6	6	56.5	20.616	0	97.087	892740000	70	24.8919	24.4403	24.117	24.6826	23.9402	23.8613
		0.319733	-0.324371	Q9I6N3	Q9I6N3				10	10	53.5	33.459	0	32.558	154750000	15	20.3921	19.608	20.0254	20.3775	19.2724	19.4024
		0.120247	-0.324694	Q9I1Z2	Q9I1Z2				5	5	26.5	34.611	0	154	73515000	9	21.5453	19.1233	19.2301	20.8086	18.9374	19.1787
		0.146938	-0.325017	Q9HVK1	Q9HVK1				15	15	40.6	44.398	0	56.761	485780000	75	25.4033	23.8434	23.4653	22.852	24.0793	24.8056
		0.513618	-0.332017	P55222	P55222				6	6	25.2	24.225	0	173.78	1342500000	112	24.9256	24.5112	24.3093	24.2855	23.8562	24.6082
		0.341205	-0.332158	Q9HWD4	Q9HWD4				12	12	56.3	11.766	0	323.31	37963000000	260	30.2573	30.4814	29.996	29.2529	30.5604	29.9251
		0.6184	-0.332888	O87131	O87131				8	8	34.3	30.647	0	40.474	715040000	83	24.4536	24.127	23.8436	23.9639	23.9842	23.4774
		0.355216	-0.333509	P96963	P96963				18	18	64.9	48.41	0	68.751	340820000	75	22.1815	22.5178	23.0596	22.1071	21.8301	22.8213
		0.0967494	-0.335103	Q51473	Q51473				3	3	27.7	10.632	0	15.58	76884000	21	21.9081	21.3697	20.0467	21.938	21.8263	18.555
		0.206309	-0.337355	Q9I6X7	Q9I6X7				9	9	44.4	30.581	0	132.08	558370000	72	23.3465	24.3272	22.6919	22.8173	22.5945	23.9417
		0.1296	-0.337943	Q9I1H6	Q9I1H6				3	3	20.1	27.805	0	26.531	82986000	13	20.8898	20.2549	19.3738	18.9523	19.0161	21.5362
		0.465962	-0.338291	Q9I0Q4	Q9I0Q4				10	10	57.6	19.446	0	69.814	1162500000	101	24.6337	25.2122	24.3374	24.0339	24.512	24.6226
		0.783304	-0.350342	Q59637	Q59637				44	44	49.8	99.563	0	323.31	5621000000	380	26.4769	26.8454	26.5294	26.0726	26.6082	26.1198
		0.159459	-0.351664	Q9HYU8	Q9HYU8				5	5	69	16.165	0	86.902	352630000	40	22.3723	21.8789	22.6491	20.377	22.9565	22.5119
		0.674075	-0.355321	Q9HWP9	Q9HWP9				5	5	15.3	52.262	0	35.477	218490000	54	22.9372	22.3504	22.6755	22.1068	22.155	22.6353
		0.236406	-0.357102	Q9I356	Q9I356				15	15	15.5	133.04	0	50.436	174510000	37	20.2996	18.862	20.1283	20.1026	18.7774	19.3386
		0.845633	-0.363925	Q9HYF1	Q9HYF1				27	27	53.6	58.331	0	210.08	2079000000	253	25.9135	26.0381	25.4879	25.2694	25.6501	25.4282
		0.114511	-0.363961	Q9I6C4	Q9I6C4				7	7	50	21.748	0	166.99	1153000000	114	25.9322	24.1183	23.2398	25.7289	23.4246	23.045
		0.440657	-0.367264	Q9HWC4	Q9HWC4				9	9	62.7	20.162	0	279.61	2127500000	144	26.6143	25.9148	25.4882	25.922	25.4801	25.5134
		0.219426	-0.369699	Q9I2U0	Q9I2U0				19	19	59.4	46.991	0	323.31	2338400000	277	25.9869	26.0551	26.6331	26.9361	25.854	24.776
		0.253824	-0.370005	Q9HYE0	Q9HYE0				7	7	22	48.989	0	48.903	203820000	57	22.0885	22	21.4201	22.4693	20.6204	21.3088
		0.176318	-0.370902	Q9HWF0	Q9HWF0				9	9	65.5	19.099	0	147	6108200000	180	27.0598	27.8685	27.3481	26.0701	28.5549	26.5386
		0.361575	-0.373358	Q9HUE2	Q9HUE2				11	11	54.6	29.793	0	94.367	1010800000	113	23.7308	22.2857	22.7526	22.5886	22.6378	22.4226
		0.204241	-0.375781	Q9HWE8	Q9HWE8				3	3	29.7	11.565	0	17.03	1024400000	30	24.8297	22.7609	23.1195	22.7028	23.1073	23.7726
		0.189882	-0.377724	Q9HT62	Q9HT62				4	4	14.3	49.629	0	12.632	31254000	9	18.6077	20.2857	20.8304	20.1144	18.8627	19.6135
		0.313766	-0.380254	Q9I5X8	Q9I5X8				4	4	21.2	27.986	0	18.594	135870000	26	21.3029	21.5697	21.6692	20.1903	21.4241	21.7867
		0.124665	-0.380912	G3XCZ3	G3XCZ3				4	4	43.2	12.904	0	34.749	155910000	37	22.7853	22.2141	21.2992	23.08	22.3788	19.697
		0.102351	-0.38567	O52762	O52762				11	11	35.7	55.588	0	56.039	141090000	34	22.1709	21.9399	22.7039	19.2145	23.1858	23.2574
		0.144749	-0.387121	Q9HXL0	Q9HXL0				3	3	24.1	17	0	8.2587	213440000	33	21.8268	19.2086	20.959	20.2255	19.2182	21.3893
		0.322565	-0.392536	P11221	P11221				5	5	50.6	8.8348	0	31.357	168830000	11	19.3214	18.1964	19.792	18.3964	18.8241	18.9118
		0.532455	-0.394712	Q9HWC9	Q9HWC9				61	61	55.9	154.38	0	323.31	6596200000	660	27.2806	27.0194	27.7542	27.4064	26.9042	26.5595
		0.292209	-0.395411	Q9I1E9	Q9I1E9				11	11	47.5	29.912	0	70.829	201890000	31	23.9932	22.4027	22.5485	22.519	22.9709	22.2682
		1.29419	-0.39707	Q9I3D3	Q9I3D3				16	16	29	105.88	0	69.002	516500000	118	23.8898	23.7993	24.0104	23.651	23.2433	23.614
		0.161251	-0.399528	Q9I6J0	Q9I6J0				8	8	36.7	40.069	0	47.032	109310000	23	21.2841	21.2299	18.7465	19.2424	20.2026	20.6169
		0.521069	-0.401353	Q9I4S1	Q9I4S1				4	4	46.1	15.649	0	274.31	461690000	56	22.7482	22.302	22.985	21.7356	22.6059	22.4897
		0.252008	-0.402431	Q9I690	Q9I690				14	14	67	20.776	0	152.97	1380200000	151	23.6765	24.5869	25.4435	24.2671	23.4718	24.7607
		0.123004	-0.407434	P50600	P50600				4	4	13.5	37.935	0	11.042	86168000	21	19.3779	22.0636	21.3598	19.1032	22.2062	20.2695
		0.438234	-0.408354	Q9I689	Q9I689				18	18	37.9	70.111	0	119.73	1262800000	152	24.8431	25.7639	25.951	24.6991	25.3142	25.3195
		0.15753	-0.410713	Q9HV27	Q9HV27				6	6	29.5	43.628	0	23.587	66034000	14	19.2957	18.9888	21.9238	19.7077	19.1257	20.1427
		0.0944561	-0.411072	P46384	P46384				5	5	45.9	14.718	0	16.887	193850000	18	22.3329	21.5783	18.3536	19.732	22.2321	19.0675
		1.49511	-0.411437	Q9I659	Q9I659				68	65	70.1	94.174	0	323.31	71064000000	1536	30.5948	30.3893	30.4466	29.928	30.2867	29.9815
		0.309476	-0.411711	Q9HWD1	Q9HWD1				8	8	37.8	17.504	0	41.69	2789900000	119	26.6516	26.2782	25.48	24.9122	26.3054	25.9569
		0.116678	-0.415983	Q9HX01	Q9HX01				4	4	39.2	18.049	0	14.086	82205000	16	19.5247	20.8188	21.5604	22.4376	19.6471	18.5714
		0.164581	-0.416701	Q9I7A9	Q9I7A9				6	6	19.1	47.154	0	32.77	106620000	22	18.7092	21.4854	21.5924	20.2165	20.3903	19.9301
		0.262389	-0.417119	G3XD17	G3XD17				4	4	31.4	26.095	0	30.87	388950000	46	22.5399	24.2676	22.9682	22.5147	23.5672	22.4425
		0.48888	-0.417548	Q9I4P0	Q9I4P0				2	2	16.5	22.503	0	13.751	56063000	9	19.1393	19.4379	20.2516	18.9397	19.1287	19.5077
		0.25844	-0.41936	Q9I742	Q9I742				11	11	15	98.737	0	26.358	268680000	28	23.1553	22.989	23.9512	23.9286	22.9667	21.9422
		0.413755	-0.420116	Q9I0I1	Q9I0I1				7	7	48.4	24.729	0	44.505	151180000	38	20.4671	21.3049	21.6593	20.3396	20.6436	21.1877
		0.11339	-0.420354	Q9I0M7;G3XD80	Q9I0M7				6	6	20.4	50.37	0	22.789	81374000	17	18.9575	22.3707	22.6222	20.0303	22.1491	20.5098
		0.544312	-0.422075	Q9HZQ2	Q9HZQ2				14	14	44	41.206	0	289.04	2214900000	162	24.6228	24.9817	24.9515	24.7274	24.7775	23.7849
		0.194408	-0.422925	Q9I3D8	Q9I3D8				4	4	22.3	22.11	0	6.7498	64472000	5	19.5484	18.3866	20.0704	19.5334	17.5724	19.6307
		0.1821	-0.426872	P95459	P95459				3	3	55.1	7.6054	0	99.426	4071300000	56	25.812	24.6878	23.2713	25.0549	24.1352	23.3003
		0.277819	-0.429445	Q00934	Q00934				13	13	40	49.736	0	48.119	189860000	55	22.7408	21.4459	22.5141	22.6966	21.0708	21.6451
		0.34474	-0.429883	Q9I457	Q9I457				3	3	16.8	20.217	0	9.8214	98962000	23	20.4558	20.6439	19.1442	19.9367	19.2402	19.7773
		0.179853	-0.433322	Q9HY46	Q9HY46				2	2	14.6	24.52	0	12.541	28540000	8	21.1694	20.0289	19.9422	20.9786	18.3124	20.5495
		1.52092	-0.433415	Q9I0K5	Q9I0K5				3	3	16.1	29.483	0	7.2514	29992000	5	19.7853	19.397	19.5983	19.0232	19.2428	19.2144
		0.520291	-0.433634	Q9HYT5	Q9HYT5				12	12	76.2	16.496	0	323.31	21734000000	386	28.0117	28.3568	27.4105	27.0171	27.7862	27.6748
		0.428279	-0.434525	Q9HT99	Q9HT99				10	10	36.1	41.026	0	142.93	989430000	131	25.1151	25.7971	25.1964	25.5763	24.2724	24.9564
		0.208646	-0.439555	G3XCZ6	G3XCZ6				3	3	15.4	32.444	0	12.905	36387000	6	20.7989	20.0816	20.2992	19.282	19.0558	21.5232
		0.143417	-0.439951	Q9I3I0	Q9I3I0				6	6	64.8	11.877	0	194.59	1350100000	112	26.8637	24.7066	24.3962	26.4281	24.6452	23.5735
		0.432797	-0.444349	Q9I0P5	Q9I0P5				6	6	28.3	40.725	0	30.545	120600000	33	21.2981	21.6846	20.9884	20.1129	21.3936	21.1316
		0.419384	-0.444866	Q9I5T7	Q9I5T7				2	2	9.5	22.9	0.0052805	3.1377	35739000	2	20.0772	20.3396	20.0429	19.1127	19.4402	20.5723
		0.285716	-0.44614	Q9HZ67	Q9HZ67				5	5	20.3	40.632	0	30.669	87751000	9	19.9751	19.0012	20.7106	19.2219	18.9178	20.2088
		0.304188	-0.448263	G3XD61	G3XD61				10	10	46.6	38.907	0	323.31	1873600000	165	25.9383	25.1577	25.7736	25.9876	25.4125	24.1247
		0.153415	-0.452073	Q9I2S9	Q9I2S9				7	7	54.7	16.697	0	54.79	524240000	51	23.7712	23.2681	21.8625	20.6577	23.7087	23.1791
		0.22028	-0.457394	Q9I1F5	Q9I1F5				25	25	59.3	59.96	0	323.31	3970900000	310	25.9903	26.5265	27.8962	27.3487	26.3427	25.3495
		0.747387	-0.457719	P47204	P47204				23	23	73.9	41.218	0	323.31	4414600000	359	27.1829	27.0768	27.0647	27.103	26.7058	26.1424
		0.131818	-0.459229	G3XDA4	G3XDA4				2	2	32.1	15.236	0	28.421	95520000	10	20.6803	19.4281	21.5898	19.1613	18.8248	22.3343
		0.347234	-0.460147	Q9I299	Q9I299				12	12	29.9	71.282	0	96.369	372980000	64	22.5648	23.8819	23.1352	23.1946	23.0606	21.9462
		0.370924	-0.463403	Q9I6P5	Q9I6P5				5	5	34.2	25.337	0	13.79	152050000	31	21.9882	22.4535	21.2435	20.6742	21.6769	21.944
		0.249136	-0.464791	G3XCY4	G3XCY4				3	3	35.2	12.333	0	113.98	312370000	44	19.3695	20.133	19.5474	19.5721	17.865	20.2183
		0.253318	-0.466457	Q9I182	Q9I182				29	27	26.5	273.68	0	161.3	513250000	116	23.1305	23.6061	25.4691	23.7894	23.2878	23.7291
		1.98157	-0.470134	Q9HUK1	Q9HUK1				23	23	38.9	83.364	0	225.48	1160500000	172	25.0547	24.9446	24.9214	24.6321	24.5598	24.3184
		0.471434	-0.471234	Q9HZ66	Q9HZ66				12	12	39.3	39.949	0	88.627	1182000000	120	25.9917	25.5723	25.5893	25.6181	25.6954	24.4261
		0.11978	-0.475192	Q9I174	Q9I174				8	8	39.4	34.309	0	77.714	501470000	63	19.322	23.1478	22.1258	22.4293	21.3389	19.4018
		0.410517	-0.477868	Q9I694	Q9I694				8	8	53.3	26.468	0	81.707	345160000	67	23.4636	24.3154	23.7537	22.5146	23.8354	23.7492
		0.119465	-0.47792	Q9HXI9	Q9HXI9				3	3	26.6	13.753	0	16.254	104970000	10	18.8181	21.5278	19.0876	17.8608	18.4809	21.6579
		0.532665	-0.48074	Q9I5V1	Q9I5V1				10	10	27.1	60.814	0	75.539	237590000	49	21.9815	22.4671	22.5247	22.2166	21.127	22.1875
		0.379442	-0.484976	O69754	O69754				10	10	59.7	30.342	0	253.92	1409400000	119	25.7406	26.5815	26.5968	24.9888	26.5612	25.9138
		0.408655	-0.48695	Q9HVC5	Q9HVC5				12	12	44.1	34.04	0	323.31	2623200000	211	26.2806	26.5072	25.1987	24.8997	25.838	25.7879
		0.383332	-0.487705	Q9I6V9	Q9I6V9				6	6	24.6	37.347	0	30.923	78626000	24	20.8107	20.5	19.3622	19.5905	19.2982	20.3211
		0.472257	-0.495107	Q9HWF4	Q9HWF4				6	6	45.1	15.174	0	71.274	20657000000	56	29.6484	30.7987	30.0741	29.0697	30.0377	29.9283
		0.602573	-0.495687	P47203	P47203				21	21	58	44.646	0	323.31	1992400000	224	24.7379	24.7008	25.5114	24.8806	24.5776	24.0049
		0.383359	-0.50187	Q9I4Q6	Q9I4Q6				25	25	51.9	70.691	0	239.04	1410700000	188	24.6763	25.2546	26.2282	25.1952	25.2006	24.2577
		0.06344	-0.503024	Q9HZF9	Q9HZF9				3	3	37.1	8.1351	0	323.31	2539000000	28	25.0619	25.7423	19.5124	19.085	24.8571	24.8653
		0.540227	-0.508993	P33642	P33642				4	4	22.3	39.445	0	8.5728	33440000	5	19.357	20.5081	19.9831	19.2276	19.9381	19.1556
		1.1218	-0.519604	Q9I3T7	Q9I3T7				4	4	21.1	35.185	0	10.848	48101000	14	21.0949	20.8279	20.5716	20.116	20.6222	20.1973
		0.760138	-0.521811	P08280	P08280				15	15	65	36.879	0	323.31	7074200000	331	27.2711	26.4585	26.5383	26.0207	26.0874	26.5943
		0.294363	-0.522114	Q9I093	Q9I093				2	2	14.5	18.705	0	5.054	18972000	5	21.2815	20.659	19.5951	20.2469	18.9823	20.7401
		0.303114	-0.52415	Q9I1S2	Q9I1S2				8	8	26.5	50.388	0	85.168	782830000	76	25.3985	24.6961	24.0675	23.1085	25.1321	24.3492
		0.71935	-0.524303	Q9HXR5	Q9HXR5				2	2	8.3	26.461	0	4.7397	90396000	21	21.8382	21.8472	21.5199	20.8444	21.8388	20.9491
		0.368732	-0.524641	Q9I7B0	Q9I7B0				7	7	28.9	49.926	0	21.547	70221000	10	19.3663	20.0667	20.7997	20.1902	18.74	19.7286
		1.80876	-0.52785	Q9I3I5	Q9I3I5				12	12	61.9	32.236	0	106.89	273400000	71	22.0982	22.3653	22.1583	21.8773	21.6263	21.5348
		0.110482	-0.53492	Q04633	Q04633				5	5	33.5	19.804	0	26.332	222770000	38	19.3899	22.2215	23.8009	22.4936	22.4154	18.8984
		0.337587	-0.536334	Q9HT52	Q9HT52				2	2	12.3	26.894	0	7.1027	24843000	7	20.2419	21.4004	19.262	19.6822	19.4312	20.1819
		0.278528	-0.539761	P48372	P48372				10	10	16.9	101.13	0	82.286	112200000	36	22.2838	21.3766	21.3741	22.259	21.3555	19.8007
		0.707908	-0.542384	Q9I3X2	Q9I3X2				23	23	43.3	79.82	0	323.31	1790100000	188	25.4101	25.1266	24.7891	24.8708	24.8621	23.9658
		0.785736	-0.542468	Q9HTY9	Q9HTY9				12	12	53	27.924	0	78.69	1933400000	136	25.5238	26.2082	25.4589	24.8293	25.5559	25.1783
		0.639029	-0.543327	Q9I6J1	Q9I6J1				6	6	21.3	40.629	0	26.873	275530000	41	22.531	22.8729	21.8157	21.9429	22.205	21.4417
		0.960373	-0.544984	Q9I3J3	Q9I3J3				8	8	49	28.646	0	266.83	814090000	107	25.2229	24.7269	24.6376	24.5444	24.4756	23.9325
		1.24944	-0.550693	Q51561	Q51561				51	51	48.9	150.84	0	323.31	6380800000	672	27.6376	27.5165	27.5785	27.3503	27.0801	26.6499
		0.557989	-0.551047	Q51548	Q51548				23	23	74.5	49.477	0	323.31	12331000000	478	27.7033	28.0319	28.8936	27.5953	28.1311	27.2492
		0.685079	-0.553643	Q9HZM7	Q9HZM7				4	4	12.4	37.627	0	5.8405	8890600	5	20.0165	19.5301	18.9718	18.533	19.1507	19.1737
		0.167913	-0.555712	Q9HTK9	Q9HTK9				8	8	29.4	40.617	0	36.924	97044000	18	21.431	18.7107	20.0404	17.8958	19.3683	21.2508
		0.166897	-0.561755	Q51368	Q51368				3	3	12.3	36.892	0	9.4096	117520000	24	22.5659	22.3319	19.5032	19.3565	22.0367	21.3225
		0.488742	-0.563007	Q9HYL7	Q9HYL7				1	1	6.8	30.275	0.0033512	3.2907	328760000	6	19.2309	20.7093	19.4657	19.169	18.9275	19.6203
		0.724453	-0.56707	Q9HT12	Q9HT12				15	15	59	31.968	0	323.31	3944400000	331	27.1303	27.307	27.2814	27.262	26.7171	26.0383
		0.745914	-0.567211	Q9I524	Q9I524				24	24	43.8	83.815	0	323.31	1766800000	232	25.493	25.9987	26.1737	25.3473	25.7981	24.8182
		0.217857	-0.568061	Q9I0M1	Q9I0M1				3	3	12.4	25.826	0	5.5286	65321000	6	21.3564	21.8947	20.5403	18.8738	21.9749	21.2384
		1.91794	-0.573218	Q9I4M5	Q9I4M5				6	6	31.4	26.757	0	15.635	210690000	31	21.6886	22.0877	21.8751	21.2895	21.4292	21.213
		0.217715	-0.574414	Q9HWQ1	Q9HWQ1				21	21	51.9	62.16	0	133.67	798020000	120	23.3127	24.6636	25.6484	22.4276	24.8405	24.6333
		0.184015	-0.575488	Q9HY72	Q9HY72				5	5	41.7	29.56	0	49.367	73502000	12	18.6181	22.0734	21.791	20.2441	19.491	21.021
		1.03768	-0.576077	Q9HV55	Q9HV55				49	49	65.7	90.911	0	323.31	33795000000	1093	29.8515	29.3478	29.7801	29.4896	28.8025	28.9592
		0.381214	-0.579094	P95453	P95453				2	2	34.6	11.657	0	52.722	704420000	36	19.8521	19.9773	18.6936	19.8427	18.1629	18.7801
		0.751492	-0.579416	Q9I0B2	Q9I0B2				6	6	25.6	36.486	0	38.979	209200000	55	22.2183	23.275	22.2729	21.9976	21.8657	22.1646
		0.131382	-0.587325	P28811	P28811				6	6	35.6	30.486	0	48.41	304450000	52	22.2825	21.2295	18.6251	22.5898	18.8053	18.9801
		0.19782	-0.587905	Q9HUM0	Q9HUM0				3	3	46.3	9.1034	0	7.3729	104730000	14	19.2417	17.9017	21.694	19.4566	19.0933	18.5238
		0.349275	-0.599581	Q9HVZ3	Q9HVZ3				5	5	28.4	30.617	0	13.803	54462000	12	21.2766	19.9311	20.4717	21.1328	19.5565	19.1913
		0.806847	-0.59962	Q9HV73	Q9HV73				11	11	36	52.286	0	47.566	591400000	65	23.6145	24.32	24.1793	22.9115	23.6192	23.7843
		0.643265	-0.601128	Q9I1P5	Q9I1P5				2	2	12	27.525	0	4.3439	18122000	10	20.5766	19.385	19.5763	19.6524	19.0422	19.0399
		0.324455	-0.601681	Q9HXX5	Q9HXX5				3	3	26.1	13.111	0	6.0754	111670000	11	20.9725	18.9505	19.5062	19.0667	20.0751	18.4823
		1.05348	-0.607138	Q9I0Q1	Q9I0Q1				5	5	11.2	67.351	0	8.354	27114000	9	19.9115	20.1711	19.7114	19.2768	18.9414	19.7542
		0.19486	-0.608183	Q9I0M6	Q9I0M6				17	17	53.5	47.231	0	199.58	903420000	79	21.1229	23.7659	25.122	22.4042	23.1949	22.5872
		0.408305	-0.609124	Q9I6M8	Q9I6M8				4	4	37	18.391	0	88.632	568920000	40	20.9839	19.4054	18.9285	19.0783	19.0056	19.4066
		0.585427	-0.609568	Q9HWG4	Q9HWG4				63	63	50.7	197.08	0	323.31	8344900000	789	26.8368	27.2035	28.128	27.0416	27.0408	26.2572
		0.205246	-0.615807	Q9I6Z1	Q9I6Z1				7	7	29.1	40.788	0	30.213	162940000	36	21.4378	22.1016	21.3634	18.8988	22.7828	21.3737
		0.312179	-0.616011	Q9HWE6	Q9HWE6				12	12	67.3	11.47	0	323.31	22083000000	257	27.5612	29.1801	28.1546	26.6195	28.8705	27.5579
		0.470222	-0.624372	Q9HWD8	Q9HWD8				9	9	32.6	29.579	0	322.46	1603400000	94	25.0768	25.9795	25.9209	24.054	25.3994	25.6507
		0.711734	-0.625707	Q9HVC4	Q9HVC4				11	11	66.2	21.962	0	237.62	4102400000	207	27.3984	27.4537	26.8662	25.983	27.2123	26.6459
		0.201141	-0.629628	Q9I4G6	Q9I4G6				10	10	24.4	42.682	0	36.807	203920000	43	21.9529	23.0093	20.1397	21.2341	19.4928	22.4861
		0.354624	-0.629728	Q9I3S3	Q9I3S3				9	9	45.5	34.727	0	89.233	671090000	59	24.0908	24.2458	23.6211	24.1144	21.9283	24.0257
		0.725638	-0.632367	Q59638	Q59638				17	17	47.9	56.708	0	176.37	985690000	111	24.787	25.0286	25.1707	23.7598	25.0731	24.2563
		0.50178	-0.63291	Q9HUM7	Q9HUM7				15	15	23.9	100.15	0	50.516	233870000	52	22.8365	23.0402	22.3845	23.0608	22.0202	21.2815
		0.225459	-0.633888	Q9HW18	Q9HW18				3	3	16.2	25.875	0	14.005	222950000	26	19.7296	22.3497	22.2489	20.9826	21.9043	19.5396
		0.657086	-0.638358	P13982	P13982				11	11	42.9	33.08	0	47.346	1279500000	94	23.8229	22.6614	22.8783	21.9685	22.7653	22.7138
		0.708988	-0.644772	Q9I671	Q9I671				7	7	34.6	43.311	0	84.009	339840000	43	23.2169	22.8114	23.6158	22.3013	23.2533	22.1553
		0.643873	-0.647107	Q9HUD4	Q9HUD4				8	8	24	57.446	0	111.83	169330000	44	23.1044	21.8071	21.7255	21.4147	21.591	21.69
		0.209569	-0.647876	Q9I281	Q9I281				5	5	28.1	24.525	0	88.329	128870000	17	17.8112	21.0934	21.579	19.6808	19.1468	19.7123
		0.495443	-0.654873	Q9I3X1	Q9I3X1				7	7	30.6	43.485	0	14.31	53690000	15	20.1912	19.7454	21.1142	20.4259	18.9983	19.6619
		0.463479	-0.655188	P49988	P49988				8	8	31.2	56.054	0	25.142	77689000	25	21.7056	21.2616	21.5919	21.8421	20.9673	19.7841
		0.967449	-0.657976	Q9I3D2	Q9I3D2				15	15	56.5	42.887	0	127.99	762830000	96	23.9067	24.9085	24.4715	23.5094	23.8717	23.9317
		0.378972	-0.658418	Q9HT28	Q9HT28				6	6	23.1	44.096	0	14.708	65293000	9	21.8182	20.6741	21.5751	21.8637	20.576	19.6523
		0.26317	-0.661898	G3XCX3	G3XCX3				6	6	19.4	42.532	0	14.509	108700000	32	20.7377	21.3282	21.6877	20.7344	22.1826	18.8509
		0.252786	-0.664289	Q9HUE1	Q9HUE1				3	3	14.9	28.643	0	32.636	95823000	18	21.9707	18.402	20.1268	19.2183	19.5147	19.7737
		0.539056	-0.664481	Q9I246	Q9I246				19	19	36.8	63.382	0	270.56	3329700000	281	24.9402	25.9355	26.8014	25.064	25.3322	25.2875
		0.251683	-0.668768	Q9I360	Q9I360				11	11	33	43.736	0	60.686	387170000	89	22.8388	20.7473	21.3777	22.3786	21.1413	19.4376
		0.542031	-0.672197	O52759	O52759				11	11	40.8	23.277	0	274.03	4192200000	166	27.3259	27.6847	26.7239	26.0271	27.5097	26.181
		0.9575	-0.673766	Q9HW32	Q9HW32				15	15	42.4	47.23	0	118.75	585120000	92	22.9042	22.7596	23.7236	22.608	22.1845	22.5736
		0.55156	-0.676395	Q9I7A5	Q9I7A5				4	4	25.9	20.371	0	36.013	96138000	23	21.4555	21.2937	21.6472	21.7528	20.7028	19.9117
		0.889246	-0.677043	Q9I794	Q9I794				4	4	76.1	7.8627	0	36.399	465180000	64	23.8482	23.5638	23.6348	23.1974	22.3363	23.482
		0.427965	-0.679786	Q9HW16	Q9HW16				5	5	37.7	27	0	14.797	246460000	33	22.9559	24.9706	23.6261	22.884	23.8322	22.797
		0.658734	-0.683407	Q9HUC5	Q9HUC5				26	26	43.4	50.082	0	323.31	6884100000	383	27.8877	27.973	26.801	26.3504	26.9509	27.31
		0.408126	-0.689075	P26275	P26275				14	14	62.1	27.608	0	80.178	1244900000	139	25.3779	24.7694	24.6862	25.1603	24.6883	22.9175
		0.290731	-0.691115	Q9HXF4	Q9HXF4				4	4	22.5	33.979	0	24.585	101830000	17	19.5267	19.3332	22.2573	19.6369	19.391	20.0159
		1.06082	-0.69157	Q9I6J2	Q9I6J2				11	11	50.9	50.452	0	103.78	931430000	93	25.3266	25.9819	25.2928	24.5124	24.7854	25.2287
		0.341313	-0.69176	Q9I1M2	Q9I1M2				13	13	53.4	45.256	0	130.58	931040000	110	23.2377	25.119	25.817	24.1238	24.5555	23.419
		0.421726	-0.691981	Q9HVM7	Q9HVM7				7	7	30.3	34.762	0	16.096	95344000	18	19.1345	20.8741	19.3841	19.8779	19.089	18.3498
		0.641453	-0.694178	Q9HX34	Q9HX34				6	6	53.8	15.937	0	21.781	301750000	56	23.6704	24.1925	23.1408	22.2349	23.5159	23.1704
		0.428525	-0.694321	Q9XCX9	Q9XCX9				5	5	26.6	25.506	0	9.1277	136890000	18	22.1207	21.2518	22.8603	22.3073	21.3089	20.5337
		0.818478	-0.696999	Q9HWG5	Q9HWG5				9	9	37	37.696	0	323.31	2241100000	194	25.1539	25.5358	26.2938	25.2906	24.5773	25.0246
		0.347954	-0.698917	Q9HVE8	Q9HVE8				8	8	61.1	17.109	0	323.31	8394800000	172	30.0384	29.3622	27.6276	29.1467	27.7818	28.0031
		0.37068	-0.705183	Q9I0S9	Q9I0S9				10	10	26.8	60.159	0	28.254	69801000	20	19.8308	18.526	20.856	19.8668	18.4859	18.7446
		1.23466	-0.709267	Q9HVU0	Q9HVU0				14	14	47.5	36.976	0	323.31	1008800000	173	24.0754	24.7142	24.8763	23.7145	24.0733	23.7502
		1.27335	-0.711162	Q51465	Q51465				4	4	16.4	36.281	0	8.1178	25021000	11	19.1029	18.9536	19.7749	18.5854	18.6756	18.4369
		0.326799	-0.717367	Q9I656	Q9I656				5	5	24.4	26.262	0	10.722	190170000	28	21.7536	22.4623	21.2903	19.4593	22.1254	21.7694
		0.655336	-0.724485	Q9I003	Q9I003				13	13	31	62.107	0	54.987	7124700000	79	26.771	26.7849	27.4485	27.1662	25.7438	25.9209
		0.822345	-0.725028	Q9I168	Q9I168				17	17	50.1	50.215	0	181.64	1982800000	230	25.4102	25.6205	26.2242	25.6813	24.6782	24.7203
		0.130193	-0.726318	Q9HWD7	Q9HWD7				3	3	38.4	10.95	0	6.3311	267200000	15	23.8658	23.3328	19.8256	18.3934	23.1685	23.2833
		1.35302	-0.726593	Q9HUG5	Q9HUG5				6	6	26.9	33.577	0	13.161	38837000	17	20.8654	20.5913	20.7063	19.9531	19.6042	20.4259
		0.172564	-0.726774	Q9HUM2	Q9HUM2				7	7	22.8	44.044	0	12.842	150830000	32	18.4758	23.2367	22.1261	21.0306	21.431	19.1967
		0.541991	-0.727498	Q9I706	Q9I706				4	4	29.6	22.367	0	29.753	258960000	51	22.1648	21.5137	22.1697	21.6418	21.8951	20.1288
		0.245928	-0.728425	Q51426	Q51426				9	9	45.2	38.932	0	46.392	134260000	40	21.5309	21.0952	22.3039	22.4303	21.5775	18.7369
		0.129938	-0.735881	Q9HWD0	Q9HWD0				2	2	28.5	13.799	0	52.028	596180000	33	19.3232	24.0289	23.4234	19.9428	20.1772	24.4479
		0.290729	-0.740559	Q9I513	Q9I513				7	7	31.4	37.122	0	118.21	195560000	17	21.8111	21.7967	20.153	21.7263	18.824	20.9888
		0.233079	-0.740564	Q9I000	Q9I000				11	11	36.2	49.851	0	48.754	230920000	41	19.7311	19.9545	23.3905	20.5761	20.7693	19.509
		0.412477	-0.74106	P77915	P77915				5	5	20	52.488	0	46.838	77806000	24	20.9746	20.2093	20.5925	19.0324	21.3096	19.2113
		1.67823	-0.741857	O52760	O52760				18	18	57.4	36.649	0	323.31	2416600000	202	25.9536	25.7721	25.6353	24.6931	25.273	25.1693
		0.275663	-0.744022	Q9HY12	Q9HY12				9	9	24.2	51.921	0	43.359	199380000	41	21.9323	21.3157	21.9249	18.9156	22.4603	21.565
		0.813799	-0.752148	Q9I1B4	Q9I1B4				7	7	68	20.176	0	44.536	341760000	48	20.687	21.7453	21.9726	20.6557	21.0211	20.4716
		0.360375	-0.756112	Q9I5U5	Q9I5U5				6	6	32.1	30.058	0	22.699	245650000	19	20.7951	20.4444	21.0443	21.7035	18.9522	19.3597
		0.260767	-0.756214	Q9I6V3	Q9I6V3				4	4	52.9	13.148	0	30.855	187140000	28	20.3809	22.4274	22.3073	21.8231	19.0579	21.9659
		0.635165	-0.759283	Q9HTP6	Q9HTP6				9	9	38.9	18.868	0	129.38	2671400000	118	26.146	25.8319	25.6173	24.1796	25.1722	25.9655
		0.385413	-0.762755	Q9HZP5	Q9HZP5				7	7	17.4	59.928	0	14.778	70293000	15	19.3054	19.1143	21.5861	19.5376	18.7375	19.4423
		0.201805	-0.783618	Q9I2Z5	Q9I2Z5				5	5	30	27.361	0	46.128	154820000	34	21.6647	20.8227	21.8108	23.5756	19.0585	19.3132
		0.217874	-0.788144	Q9I248	Q9I248				5	5	28.4	24.111	0	15.339	281410000	18	23.2499	18.9001	19.3495	19.2006	19.7963	20.1382
		0.536203	-0.802703	Q9HZ15	Q9HZ15				5	5	25.2	34.098	0	10.288	54918000	10	19.6892	19.2088	21.0353	18.4453	19.6493	19.4305
		1.18026	-0.802755	Q9HXJ8	Q9HXJ8				26	26	69.6	55.005	0	247.02	2555700000	315	26.8473	26.9031	25.9781	25.9708	25.5827	25.7667
		0.401146	-0.811258	Q9HVA0	Q9HVA0				7	7	18.3	63.018	0	25.725	148870000	30	22.2651	21.876	22.7524	19.8619	22.463	22.1349
		1.64406	-0.836725	Q9I0D5	Q9I0D5				11	11	46.6	32.205	0	122.93	539220000	92	24.1725	24.1373	24.6511	23.3935	23.7994	23.2578
		0.188806	-0.837121	G3XD70	G3XD70				3	3	29.2	25.767	0	65.145	288070000	36	19.0361	21.57	24.3031	19.3007	21.6137	21.4834
		0.387346	-0.837919	Q9HTR5	Q9HTR5				3	3	34.9	9.5329	0	5.5741	62839000	12	19.6358	21.436	18.6243	19.8398	18.7599	18.5826
		1.98124	-0.838951	Q9I1M0	Q9I1M0				12	12	43.9	45.774	0	135.7	516190000	72	23.9201	24.5387	24.3601	23.4605	23.4363	23.4051
		0.446489	-0.839873	P32722	P32722				7	7	25.7	48.36	0	24.189	243920000	50	21.5714	22.5631	21.9517	21.6478	22.206	19.7128
		1.47115	-0.847294	Q9HUJ8	Q9HUJ8				19	19	39	69.178	0	101.23	890970000	136	24.4636	24.441	24.8059	23.6969	24.1503	23.3214
		1.25792	-0.849978	Q9HY54	Q9HY54				10	10	41	36.387	0	39.207	225040000	54	23.7852	22.7664	23.3565	22.3567	22.3186	22.6828
		0.730561	-0.851663	Q9I0B7	Q9I0B7				10	10	23.9	68.829	0	40.972	151330000	43	22.1522	21.9382	21.8623	22.1709	20.4575	20.7693
		0.863828	-0.853155	Q9HUC0	Q9HUC0				5	5	26.2	28.254	0	14.517	109380000	19	22.3327	20.8139	21.6259	20.7485	20.9676	20.497
		1.11774	-0.863203	Q51385	Q51385				5	5	12.1	41.7	0	16.441	54937000	14	21.5845	21.6862	21.9614	20.1903	21.2323	21.2198
		0.766254	-0.863603	Q9HTY1	Q9HTY1				12	12	33.5	51.989	0	71.38	438060000	85	22.7426	23.5147	23.9011	22.8465	22.9776	21.7436
		1.26711	-0.863772	Q9I0L8	Q9I0L8				39	39	58.2	84.01	0	323.31	6112800000	488	27.0117	27.4717	27.5191	25.9452	26.5863	26.8796
		0.323533	-0.873583	Q9I5Z9	Q9I5Z9				6	6	42.6	22.18	0	28.299	89692000	24	18.0215	20.215	21.6056	18.3264	19.4999	19.395
		0.695575	-0.876863	Q9HWE2	Q9HWE2				6	6	35.8	15.401	0	53.214	1009500000	88	25.831	25.9221	25.0059	24.7208	25.5611	23.8465
		0.255513	-0.877113	Q9HT81	Q9HT81				10	10	44.2	23.786	0	34.989	228520000	53	23.2041	22.452	21.7192	23.5259	22.0908	19.1273
		0.441764	-0.87716	Q9HUX0	Q9HUX0				8	8	66.7	12.663	0	318.62	2244900000	142	27.8374	26.1052	25.0538	25.727	25.7043	24.9336
		0.434409	-0.877254	Q9HT76	Q9HT76				10	10	23.7	82.74	0	49.7	141660000	33	20.0899	20.4082	21.5308	19.202	21.2823	18.9129
		0.362926	-0.880501	Q9HWX6	Q9HWX6				5	5	45.9	17.707	0	68.738	1704300000	54	24.4661	24.2442	24.7195	24.0403	21.6795	25.0683
		1.35576	-0.889717	Q9HWC7	Q9HWC7				8	8	40.4	17.634	0	129.93	881590000	99	25.3966	24.8615	24.3694	23.8424	24.0052	24.1107
		0.333124	-0.900244	Q9HX95	Q9HX95				3	3	20	17.338	0	5.6389	92541000	10	19.1019	22.3193	21.3569	19.981	19.0506	21.0457
		0.5908	-0.902023	Q9HU06	Q9HU06				4	4	40.7	12.25	0	91.073	631720000	61	24.6196	25.1534	24.1074	22.8403	24.8988	23.4353
		0.30403	-0.905526	Q9I4N3;Q9HX06	Q9I4N3				5	5	14	51.234	0	9.0971	215250000	15	23.1374	20.3312	19.4638	19.1068	20.4057	20.7034
		0.568898	-0.906125	Q9HV83	Q9HV83				20	20	59.1	46.063	0	198.12	1841800000	207	24.2499	23.9091	23.6655	21.6979	23.4279	23.9803
		0.369623	-0.915383	Q9HWE3	Q9HWE3				4	4	58.7	7.2013	0	323.31	754810000	69	25.6194	24.1999	23.5821	24.8081	23.8964	21.9506
		0.328888	-0.924346	Q9HYX7	Q9HYX7				12	12	40.8	34.015	0	43.657	451510000	40	21.667	21.5806	24.8304	22.1325	22.2821	20.8903
		1.56945	-0.926404	Q9I3W8	Q9I3W8				5	5	10.4	66.76	0	9.7139	22763000	8	20.5049	19.7965	20.546	19.181	19.3004	19.5867
		0.343219	-0.926657	Q9I307	Q9I307				12	12	43.2	52.617	0	38.849	99588000	29	20.4936	21.9496	20.1136	18.3753	21.7041	19.6974
		0.806481	-0.930285	Q9HVY2	Q9HVY2				4	4	39.4	16.028	0	69.587	1072100000	81	26.2436	26.0234	24.5527	24.6724	24.7716	24.585
		0.600138	-0.936553	Q9HTM6	Q9HTM6				2	2	14.9	17.712	0	5.9027	60094000	11	19.7833	21.3229	21.9587	20.4528	20.2353	19.5673
		0.827461	-0.944769	Q9HWA4	Q9HWA4				9	9	46.9	30.557	0	45.926	489020000	76	25.0758	25.1013	23.6893	23.4806	24.1738	23.3777
		0.776982	-0.945175	Q9I0P9	Q9I0P9				6	6	25.4	39.122	0	26.398	127640000	29	20.8481	20.6581	22.1226	20.8976	19.8571	20.0387
		0.717824	-0.950279	Q9I6D0	Q9I6D0				2	2	4.1	57.805	0.0020394	3.5018	67147000	14	21.0475	19.5794	19.3196	19.1306	19.4555	18.5095
		1.58221	-0.953254	Q9HW86	Q9HW86				7	7	45.2	14.18	0	96.713	3146700000	131	26.4717	26.5641	26.0188	25.0012	25.4349	25.7588
		0.302152	-0.95752	Q9I2A2	Q9I2A2				4	4	8.6	46.341	0	7.1921	77657000	14	21.3953	21.6958	19.4354	22.0357	18.7431	18.8752
		0.461252	-0.96052	Q9HYQ1	Q9HYQ1				5	5	10.4	79.449	0	14.869	49485000	19	19.9591	18.9839	21.8066	19.5776	18.589	19.7015
		0.324419	-0.963216	Q9HW42	Q9HW42				4	4	50.7	8.2516	0	11.173	340590000	20	22.908	22.1573	21.6507	18.9486	22.4535	22.4244
		1.46346	-0.967185	Q9HVY3	Q9HVY3				5	5	37.7	14.615	0	93.934	6100200000	109	28.1874	28.1367	27.4883	27.3052	27.0175	26.5881
		0.59618	-0.968281	Q9HVH2	Q9HVH2				3	3	10.8	44.71	0	13.958	40685000	17	21.0724	21.4698	20.1531	21.1494	19.431	19.2102
		0.570432	-0.968955	Q9HUF4	Q9HUF4				15	15	20.6	110.1	0	47.249	162720000	42	19.6274	19.6981	21.9227	19.5313	19.4589	19.3513
		1.50523	-0.971764	Q9HZL1	Q9HZL1				8	8	20.9	45.47	0	37.855	491310000	58	24.5075	25.0285	24.8487	23.7087	24.3135	23.4472
		0.450032	-0.974876	Q9HWF8	Q9HWF8				7	7	59.7	13.629	0	323.31	16985000000	303	28.5501	29.156	29.138	26.2568	28.3023	29.3604
		0.77183	-0.985433	G3XDB2	G3XDB2				2	2	9.5	29.097	0	6.5501	35426000	10	19.6351	20.5708	20.1762	19.6122	18.1	19.7136
		0.53232	-0.986304	Q9HW98	Q9HW98				16	16	50.1	46.849	0	207.43	549820000	112	23.8786	24.4531	22.3704	23.5554	21.7326	22.4551
		0.699008	-0.990578	Q9I2V2	Q9I2V2				2	2	12.6	23.344	0	5.7829	26746000	5	20.7105	20.5496	19.6612	20.4247	18.6541	18.8707
		0.670409	-1.00282	Q9I157	Q9I157				109	106	35.2	480.29	0	323.31	3477000000	496	26.0058	27.3273	28.1794	25.9895	26.6554	25.8592
		0.376613	-1.00952	Q9I5J7	Q9I5J7				4	4	14.1	37.161	0	35.315	59778000	11	18.7126	21.7369	21.7021	19.5186	20.6704	18.934
		0.407118	-1.01343	Q9I205	Q9I205				5	5	16	33.06	0	19.449	150050000	19	19.7864	21.5198	22.4021	19.1769	19.8763	21.6148
		0.607617	-1.02471	Q9I589	Q9I589				6	6	24.4	41.916	0	20.864	164610000	17	21.6142	23.3533	22.0211	20.2174	21.8768	21.8203
		0.791077	-1.02521	Q9HV58	Q9HV58				4	4	48.3	10.115	0	323.31	3975300000	56	27.958	26.7188	26.5508	25.8181	26.8323	25.5016
		0.282802	-1.04842	Q9I2K7	Q9I2K7				7	7	40.1	23.44	0	79.143	459410000	50	21.4617	21.5567	24.0913	22.0254	22.9936	18.9454
		0.685139	-1.04998	Q9I5I3	Q9I5I3				4	4	9.8	42.553	0	8.9426	41015000	4	20.7347	19.0906	21.2042	19.7395	18.7933	19.3468
		0.589496	-1.05449	Q9I0H1	Q9I0H1				10	10	56.4	13.379	0	323.31	5933700000	160	28.137	27.9532	27.4529	25.3291	27.9516	27.099
		1.57527	-1.05613	Q9HX03	Q9HX03				4	4	12.9	50.23	0	11.825	24320000	4	20.1809	20.6065	21.0463	19.8717	19.2472	19.5464
		0.55905	-1.06599	Q9I253	Q9I253				11	11	45	41.52	0	120.71	696250000	110	22.5519	21.8485	22.329	21.3721	22.4896	19.6697
		0.499431	-1.06661	G3XCV5	G3XCV5				3	3	10.9	62.522	0	8.2586	16015000	5	18.2876	20.4006	21.0847	18.1048	19.4776	18.9907
		0.717313	-1.08137	Q9I0A3	Q9I0A3				4	4	12.7	38.063	0	6.801	83860000	21	20.8093	22.0068	22.4009	19.6752	21.2676	21.0301
		0.510185	-1.08425	Q9I2X9	Q9I2X9				18	18	23.9	101.63	0	51.947	272590000	42	19.7087	19.8679	21.4979	19.6988	17.8432	20.2798
		0.275977	-1.08528	Q9HXK1	Q9HXK1				6	6	48.2	18.283	0	99.741	337560000	51	23.1661	21.4206	18.6918	21.7842	19.2871	18.9514
		0.24141	-1.09104	Q9I1B2	Q9I1B2				20	20	79.4	17.636	0	323.31	332330000000	1103	20.6572	18.5157	18.4906	18.5109	20.7463	15.1331
		0.255985	-1.0936	Q9HV72	Q9HV72				7	7	17.6	53.3	0	13.513	124060000	23	18.9138	22.4538	23.1949	22.494	18.9324	19.8553
		0.828204	-1.11411	P34003	P34003				5	5	36	19.237	0	32.973	299550000	39	23.8251	23.2052	22.4409	21.0944	22.622	22.4125
		1.68998	-1.11929	Q9HVH0	Q9HVH0				4	4	8	103.77	0	7.4483	30192000	7	20.3072	21.1233	20.8238	19.9363	19.3031	19.6572
		0.460726	-1.1195	Q9HV60	Q9HV60				4	4	43	11.76	0	13.328	241820000	23	19.7371	22.8986	21.5535	19.5321	20.0409	21.2577
		0.24808	-1.12212	Q9I6M1	Q9I6M1				4	4	45.5	16.202	0	13.121	63357000	13	23.1186	19.7471	20.0221	22.612	17.8623	19.0471
		1.03432	-1.12316	Q9I1N7	Q9I1N7				12	12	46.7	53.515	0	179.73	844060000	118	23.7767	24.0336	25.2532	23.6227	23.2431	22.8282
		0.62974	-1.12517	Q9HZJ9	Q9HZJ9				3	3	24.9	25.784	0	7.8084	59532000	12	21.6052	21.6054	21.467	19.3022	21.9875	20.0124
		0.494498	-1.12708	Q9I363	Q9I363				18	18	31.6	95.774	0	207	607530000	122	23.4451	23.0509	23.0784	23.36	22.7041	20.1291
		0.355725	-1.12749	Q9HU78	Q9HU78				8	8	44.4	27.811	0	268.73	466920000	82	23.5097	22.6196	22.751	23.242	22.9983	19.2575
		0.316056	-1.12797	Q9HTM0	Q9HTM0				12	12	22	78.879	0	43.272	196680000	32	19.0205	22.1996	23.561	21.3041	19.3819	20.7112
		0.92244	-1.13302	Q9I5U3	Q9I5U3				5	5	15.3	46.953	0	18.308	77326000	14	21.4444	21.9228	21.2829	19.7686	19.9917	21.4908
		0.444496	-1.13724	Q9I4R2	Q9I4R2				3	3	24.3	19.155	0	42.905	96812000	37	22.1439	20.8338	21.058	22.1374	19.8282	18.6582
		0.577068	-1.14062	G3XCT4	G3XCT4				8	8	55.1	16.493	0	56.242	155880000	27	22.8109	21.5219	22.2998	22.33	19.5956	21.2851
		0.499519	-1.14561	Q9I1Z7	Q9I1Z7				4	4	15.6	39.382	0	8.6455	45463000	14	21.099	21.1101	18.2095	18.4778	19.3816	19.1225
		1.04414	-1.15244	P23747	P23747				6	6	18.3	49.323	0	12.119	68127000	19	20.7835	20.9632	21.1282	19.5158	20.7957	19.1062
		0.38962	-1.16392	Q9HTD4	Q9HTD4				6	6	62.4	17.009	0	70.407	1311600000	82	26.5169	25.5324	24.1655	26.1648	22.5116	24.0467
		0.821715	-1.17674	Q9HYE6	Q9HYE6				11	11	31.3	64.977	0	38.106	218500000	59	21.1703	23.3153	22.7454	20.8985	21.363	21.4393
		0.727023	-1.17731	Q9HUZ4	Q9HUZ4				14	14	42.1	46.112	0	29.626	171050000	34	22.1646	22.1431	22.2293	19.5419	21.9523	21.5109
		0.618278	-1.1799	Q9I106	Q9I106				4	4	21.9	28.053	0	8.6215	72407000	11	21.2599	21.5309	19.4894	20.7188	19.0753	18.9464
		0.422432	-1.18668	P0DP44	P0DP44				20	20	42.8	78.292	0	323.31	761690000	134	22.9618	24.7726	25.9152	24.1285	24.2652	21.6959
		0.551345	-1.19578	Q9HZ55	Q9HZ55				5	5	18.7	43.724	0	11.364	83297000	14	19.6978	21.5841	22.0232	19.1974	21.1892	19.3312
		4.96564	-1.20042	Q9HZC0	Q9HZC0				22	22	84.7	32.14	0	323.31	173810000000	773	33.3134	33.1641	33.2478	32.028	32.0381	32.058
		0.599886	-1.20069	Q9HW02	Q9HW02				8	8	24	51.981	0	18.875	1424600000	24	22.2519	21.8256	23.2988	19.7113	21.8338	22.2291
		0.634832	-1.20314	Q9HU59	Q9HU59				9	9	30.9	52.753	0	24.213	80845000	15	18.7889	21.7284	19.9605	18.9638	18.9519	18.9527
		0.731976	-1.20579	Q9HWK1	Q9HWK1				14	14	41	59.806	0	41.541	306480000	51	21.7828	22.345	23.2172	21.3845	20.0892	22.2538
		0.448565	-1.20821	Q9HUG9	Q9HUG9				18	18	51.7	50.348	0	211.49	868730000	130	24.3505	23.0085	24.939	24.7834	22.5483	21.3417
		0.544871	-1.21655	Q9HZD2	Q9HZD2				4	4	18.9	39.386	0	25.543	60338000	23	21.7371	22.0239	20.6962	21.9919	19.864	18.9517
		0.42109	-1.2195	Q9HYN9	Q9HYN9				5	5	12.3	48.218	0	7.6023	244570000	10	18.7266	21.117	22.8555	19.2993	19.461	20.2803
		0.683603	-1.2243	Q9I3I1	Q9I3I1				8	8	17.8	73.309	0	44.735	136400000	28	22.0112	21.9066	22.407	20.5774	22.3973	19.6771
		0.472414	-1.23139	Q9I5E6	Q9I5E6				12	12	39.3	54.881	0	53.021	153610000	37	19.3755	21.4955	22.1683	19.0327	19.0234	21.2891
		0.4355	-1.23552	Q9X4P2	Q9X4P2				4	4	32.7	18.758	0	26.552	136910000	21	21.1096	22.1882	19.7867	19.2269	18.4187	21.7323
		1.17924	-1.23781	Q9HUM8	Q9HUM8				9	9	45.6	27.081	0	61.502	833480000	72	23.5344	25.1058	24.6466	23.499	23.1194	22.9551
		1.10051	-1.27183	Q9HWV0	Q9HWV0				12	12	17.5	110.35	0	40.867	102230000	19	20.526	20.62	22.1635	20.0632	19.7263	19.7046
		0.485358	-1.27213	Q9I295	Q9I295				5	5	47	15.631	0	117.51	416500000	56	24.1438	23.6852	23.2026	23.9504	23.0065	20.2584
		0.478342	-1.29108	Q51390	Q51390				9	9	22.8	55.966	0	27.379	245010000	40	21.4292	23.4225	22.4178	21.7706	22.4922	19.1334
		0.740495	-1.29938	Q9I297	Q9I297				9	9	29.7	57.433	0	45.596	140100000	23	21.4347	21.6877	22.1513	18.915	21.3881	21.0724
		0.333646	-1.30622	Q9HVH9	Q9HVH9				5	5	60.7	9.7158	0	39.935	834840000	76	23.0173	24.1509	23.985	22.6943	19.5528	24.9874
		0.624176	-1.3091	Q9I358	Q9I358				8	8	29.8	49.688	0	140.4	358480000	59	22.5682	21.5137	21.6904	22.0905	20.7252	19.0294
		0.931591	-1.3196	Q9HYP4	Q9HYP4				4	4	28.2	17.255	0	9.6596	49308000	12	21.497	21.8874	21.2529	19.4588	19.7316	21.4881
		0.67717	-1.32165	Q06198	Q06198				6	6	52.8	22.196	0	118.28	202410000	29	22.0384	22.5715	22.1888	21.793	19.2003	21.8405
		0.743514	-1.33165	Q9HTR6	Q9HTR6				8	8	58	12.286	0	23.247	126470000	23	22.0519	21.7886	21.6769	19.2312	20.2693	22.0219
		1.02965	-1.33999	Q9HU41	Q9HU41				9	9	68	21.937	0	120.15	2584800000	138	26.3738	27.0255	25.2318	24.352	24.8223	25.4369
		0.372893	-1.34582	Q05097	Q05097				7	7	99.2	12.893	0	323.31	22341000000	223	26.5415	28.6856	30.6291	26.0248	26.6678	29.1261
		1.05781	-1.34857	Q9HXU8	Q9HXU8				11	11	49.8	28.514	0	323.31	4962800000	202	26.1164	27.0769	25.8333	24.0724	25.3312	25.5774
		0.718191	-1.35229	G3XD36	G3XD36				16	16	34.5	83.606	0	84.888	229990000	41	20.897	21.4141	23.5911	20.4283	20.317	21.1001
		1.02847	-1.35324	Q9I2R2	Q9I2R2				16	16	55.8	34.551	0	323.31	11934000000	345	29.3969	28.4378	28.0527	28.2142	26.8819	26.7316
		1.14992	-1.36322	Q9I0S3	Q9I0S3				3	3	36.5	17.383	0	40.172	5244900000	139	28.0321	28.0519	26.4829	26.4243	25.7632	26.2896
		1.04898	-1.37118	Q9HZI3	Q9HZI3				9	9	42.1	31.504	0	122.76	205620000	44	20.9569	21.9357	21.9675	20.2839	21.126	19.3367
		0.530098	-1.37972	Q9HXR3	Q9HXR3				10	10	19.2	75.881	0	26.807	729980000	51	23.2765	24.2501	23.6477	23.0158	23.8434	20.176
		0.585466	-1.38972	Q9I4L8	Q9I4L8				8	8	78.2	13.589	0	76.418	446310000	51	23.2967	21.429	20.0645	20.008	19.4679	21.1451
		1.03119	-1.39268	Q9HV41	Q9HV41				8	8	21	60.7	0	45.506	232170000	42	21.5885	21.2035	22.1367	19.9227	21.366	19.462
		0.985877	-1.39604	Q9I072	Q9I072				6	6	24.3	38.032	0	20.735	134780000	22	21.5769	20.7243	21.1921	20.9579	18.8935	19.4538
		0.673826	-1.40044	Q9I6V6	Q9I6V6				12	12	25.5	72.59	0	40.129	232570000	65	22.0966	22.8059	22.1157	19.1772	22.2437	21.396
		1.896	-1.40814	Q9HVC3	Q9HVC3				2	2	17.5	20.804	0	21.25	56608000	12	21.5231	21.3397	20.8083	20.1884	19.3453	19.9129
		1.0023	-1.4181	Q9HVW0	Q9HVW0				7	7	35	34.197	0	35.159	591020000	65	23.2285	24.2186	24.9982	21.935	23.3741	22.8819
		1.69054	-1.43265	Q9I0D7	Q9I0D7				17	17	53.4	45.584	0	323.31	2184000000	175	26.2026	26.8039	27.044	24.8691	25.8247	25.0587
		1.0133	-1.43393	Q9HY55	Q9HY55				17	17	29.8	101.57	0	118.91	603460000	98	23.1997	24.1544	25.3912	23.1326	22.8553	22.4556
		0.845085	-1.43835	Q9I602	Q9I602				11	11	38.2	47.849	0	98.705	438430000	68	22.1501	21.7442	21.3595	21.7035	20.1343	19.1009
		1.76974	-1.44535	Q9HZ07	Q9HZ07				20	20	52.8	66.563	0	188.73	1673700000	164	25.1259	24.6095	25.3119	23.6583	23.0108	24.0422
		0.499302	-1.45105	Q9HU19	Q9HU19				5	5	14.9	50.864	0	11.605	45929000	8	21.3071	18.6533	22.3203	18.5822	20.5951	18.7501
		0.404929	-1.45275	Q9I551	Q9I551				7	7	48.1	25.858	0	27.066	260170000	31	18.5779	23.2405	22.6113	19.4414	19.7805	20.8496
		1.21415	-1.45852	Q9HUN7	Q9HUN7				11	11	20.7	92.068	0	37.753	65354000	16	19.5469	19.6788	21.0357	18.4778	18.1945	19.2135
		0.62117	-1.46389	Q9HWJ1	Q9HWJ1				11	11	36.7	43.975	0	39.87	214330000	28	21.2382	21.5252	23.6695	19.4506	21.9796	20.6109
		0.66789	-1.46541	Q9I3I7	Q9I3I7				5	5	32	25.07	0	31.877	121760000	30	22.2054	21.3593	19.0656	19.909	18.781	19.5441
		0.762428	-1.47136	Q9I459	Q9I459				3	3	23.5	16.604	0	7.4846	35770000	13	22.3414	21.8009	19.8417	20.1074	18.9646	20.4979
		0.513193	-1.48094	G3XCZ8	G3XCZ8				4	4	24.2	21.953	0	16.632	98250000	12	22.3203	23.7187	19.4818	20.7237	19.9724	20.3819
		0.978337	-1.48122	Q9HXE4	Q9HXE4				4	4	25.7	33.945	0	11.42	58386000	16	21.7412	21.6535	22.2154	19.4702	21.7347	19.9615
		0.866094	-1.49583	Q9HU44	Q9HU44				8	8	48.8	27.131	0	121.28	360010000	42	23.6712	22.166	22.6065	22.225	20.0161	21.7151
		0.526514	-1.50981	Q9HUP7	Q9HUP7				8	8	30.3	25.457	0	29.263	224180000	65	23.4669	22.7252	22.9603	19.1217	22.259	23.2423
		0.848032	-1.53779	Q51470	Q51470				7	7	23.3	49.977	0	15.815	77244000	13	21.8889	22.7323	22.5847	19.6547	22.3788	20.559
		0.636064	-1.5402	Q9I0A8	Q9I0A8				13	13	37.6	48.735	0	29.681	141490000	27	21.4263	20.6378	22.0775	21.7636	19.4102	18.3473
		1.51281	-1.54413	Q9I4N9	Q9I4N9				4	4	24.5	24.735	0	12.13	61292000	16	19.8018	21.203	21.2132	19.2789	19.0962	19.2105
		0.767338	-1.54497	P65116	P65116				5	5	69.4	8.3025	0	323.31	12580000000	146	26.7464	28.0876	28.3452	24.859	26.1155	27.5698
		0.782753	-1.55177	Q9HVK8	Q9HVK8				11	11	20.2	90.222	0	28.632	149610000	21	21.7816	21.6232	19.5832	18.5676	19.2281	20.5371
		0.524824	-1.55571	Q9HYR0	Q9HYR0				5	5	22.8	27.664	0	12.838	116340000	29	21.7873	22.82	23.0312	21.2929	22.9809	18.6976
		0.635537	-1.56173	Q9HWC0	Q9HWC0				9	9	35.9	34.048	0	50.302	251780000	32	22.8731	22.4963	21.0139	21.2903	18.6798	21.7281
		1.10874	-1.57004	Q9I1V4	Q9I1V4				4	4	27.7	10.941	0	18.522	3723800000	84	25.8021	27.85	27.0269	24.8605	25.8827	25.2257
		0.164481	-1.57414	Q9I6M7	Q9I6M7				93	32	89.6	112.96	0	323.31	1017600000000	2323	20.0634	26.8129	18.6409	15.8225	20.2319	24.7404
		0.638501	-1.57679	Q9I6J3	Q9I6J3				7	7	15.5	50.965	0	32.325	301560000	61	21.3402	23.1524	23.0161	22.3258	21.3377	19.1148
		0.434891	-1.58195	Q9HXV1	Q9HXV1				4	4	25	17.694	0	45.943	203670000	28	22.3225	18.3918	22.7562	18.6683	19.0872	20.9692
		1.6141	-1.60772	Q9HWX5	Q9HWX5				9	9	84.2	16.413	0	323.31	1967000000	181	27.3157	26.5417	26.7153	25.4532	24.4942	25.8022
		2.09444	-1.62264	Q9I170	Q9I170				9	9	40.2	27.878	0	119.54	859350000	124	26.6818	25.7659	25.7218	24.5491	24.217	24.5354
		0.714739	-1.6372	Q9I632	Q9I632				9	9	42	36.968	0	57.335	173770000	39	21.7534	22.9208	23.4217	21.2688	22.546	19.3696
		0.637848	-1.68505	Q9HX17	Q9HX17				4	4	25.9	26.949	0	17.186	114990000	29	21.6167	22.9778	22.2056	18.3864	22.1027	21.2559
		0.506577	-1.68739	G3XCU9	G3XCU9				5	5	27.1	23.727	0	11.319	186720000	21	22.9176	23.4651	22.9936	22.7074	23.057	18.5498
		0.866006	-1.68923	Q9I179	Q9I179				62	55	20.5	569.18	0	265.64	1240400000	239	24.2802	26.2722	26.9049	23.2512	24.448	24.6906
		0.865061	-1.71087	Q9HX51	Q9HX51				3	3	22.5	19.289	0	30.669	159830000	27	20.4787	22.3359	22.386	19.0996	19.6366	21.3317
		0.461828	-1.71156	Q9HWE0	Q9HWE0				4	4	40	11.911	0	141	684320000	44	23.9433	25.7044	24.4616	19.9651	24.5444	24.4651
		1.16778	-1.71354	Q9HWG2	Q9HWG2				7	7	39	27.591	0	28.749	46907000	11	20.9041	19.7805	21.936	19.6343	18.611	19.2347
		0.679828	-1.7137	Q9I044	Q9I044				3	3	48.5	10.984	0	19.121	76541000	18	18.807	22.6653	20.0705	18.5162	19.0275	18.858
		0.825326	-1.73203	Q9HUL0	Q9HUL0				9	9	26.2	56.255	0	51.024	177140000	43	20.9895	23.7776	23.2869	21.829	20.2999	20.729
		0.756481	-1.74234	Q9HX92	Q9HX92				15	15	25.6	101.35	0	109.38	187530000	35	19.8428	21.7003	23.4265	20.3223	19.8716	19.5487
		1.14452	-1.74995	Q9HYP9	Q9HYP9				4	4	9.3	63.15	0	15.817	83725000	20	19.8764	22.1398	21.5568	19.1775	19.9163	19.2294
		0.786049	-1.75906	Q9HTL3	Q9HTL3				6	6	13.2	76.178	0	16.985	106240000	27	19.1832	21.8238	22.5929	19.4401	19.4391	19.4434
		0.644459	-1.79127	Q9HW65	Q9HW65				4	4	31.4	21.025	0	9.9839	86783000	14	19.3475	23.3404	22.7337	20.1714	19.6564	20.2199
		0.577199	-1.79582	Q9I0J9	Q9I0J9				17	17	39.3	68.322	0	104.68	732550000	83	22.131	24.3403	25.6986	22.1603	23.8958	20.7264
		2.17795	-1.80452	Q9HTY0	Q9HTY0				9	9	22.7	65.981	0	33.802	144010000	36	21.2357	21.3298	22.2363	19.9826	19.8863	19.5193
		0.401658	-1.81794	Q9HW87	Q9HW87				5	5	28.6	32.41	0	48.313	411290000	50	23.494	22.4488	24.1314	17.8636	23.7805	22.9763
		0.894283	-1.84285	Q9I2J0	Q9I2J0				11	11	41.9	46.125	0	62.841	354870000	37	24.327	26.8743	24.5825	24.2821	22.4944	23.4788
		1.09475	-1.84479	Q9I3Q7	Q9I3Q7				3	3	15.4	22.382	0	13.481	145010000	21	19.397	21.6106	21.333	18.7441	18.3973	19.6649
		1.14467	-1.88454	Q9HTQ5	Q9HTQ5				11	11	22.9	68.673	0	21.029	132830000	23	20.1054	21.8952	22.547	20.0619	19.1691	19.6629
		2.14262	-1.88499	P14165	P14165				37	37	90.7	47.694	0	323.31	868620000000	3331	35.6924	35.5233	35.8351	33.8226	33.1603	34.4129
		0.572851	-1.90703	G3XCZ9	G3XCZ9				15	15	42.7	62.738	0	199.11	415850000	64	18.584	20.5738	23.6401	18.9621	18.7539	19.3608
		0.706153	-1.90818	Q9HXV3	Q9HXV3				24	24	35.1	97.839	0	141.01	1280800000	57	21.3674	21.9157	24.5188	20.2782	22.1643	19.6348
		2.07019	-1.91284	Q9I2B5	Q9I2B5				6	6	44.4	21.561	0	20.509	114230000	27	22.1363	22.5215	22.629	19.7933	20.763	20.992
		0.604929	-1.92343	Q9X6W6	Q9X6W6				10	10	72.9	18.676	0	60.303	378880000	66	23.8099	23.1628	22.864	24.1466	20.0748	19.845
		1.15165	-1.94108	Q9HUX1	Q9HUX1				11	11	27	70.667	0	38.55	180490000	23	21.1902	22.2501	22.5459	19.7977	19.0306	21.3347
		0.638678	-1.94307	Q9HZP1	Q9HZP1				6	6	37.3	25.028	0	17.759	131640000	36	22.3185	22.9296	22.785	22.3642	18.0337	21.8059
		0.605296	-1.94681	Q9HZ65	Q9HZ65				10	10	47.5	39.425	0	34.384	184260000	23	22.002	19.1087	23.4679	20.7201	18.4295	19.5885
		2.25166	-1.96658	Q9I6G0	Q9I6G0				28	22	63.1	55.351	0	323.31	9155800000	425	28.3525	28.7136	28.3872	26.1077	26.2449	27.201
		0.971629	-1.97293	Q9I778	Q9I778				7	7	49.5	20.024	0	102.24	465540000	63	23.9394	23.7697	23.6743	22.4161	23.0837	19.9649
		0.741433	-1.98351	Q9HYE7	Q9HYE7				11	11	22.1	66.027	0	29.011	158710000	18	19.4041	22.4378	22.9937	20.6392	18.9821	19.2638
		0.938468	-1.98573	Q9HXN0	Q9HXN0				11	11	74.2	20.903	0	96.815	1968300000	106	25.6619	25.6204	24.7127	23.1159	21.8454	25.0764
		1.06004	-1.98869	P54292	P54292				4	4	25.3	27.577	0	20.448	93407000	19	21.1288	22.2522	22.7368	19.0294	21.4935	19.629
		0.791899	-2.02326	P72161	P72161				6	6	31.6	34.046	0	15.637	57929000	14	23.5678	22.1823	19.66	19.4854	19.498	20.357
		0.33084	-2.02795	Q9I662	Q9I662				2	2	40.6	7.7066	0	250.46	5530800000	41	27.0573	26.8066	26.3326	19.673	27.201	27.2387
		1.53183	-2.0282	Q9I083	Q9I083				5	5	16.7	46.85	0	16.459	137250000	30	21.041	21.703	19.7685	18.9921	19.0757	18.3601
		0.594784	-2.06256	Q9HVK4	Q9HVK4				6	6	33.7	20.498	0	95.007	766270000	42	23.0996	25.3755	23.1567	20.209	20.7217	24.5135
		1.11914	-2.13935	Q9HWI2	Q9HWI2				4	3	10.1	63.926	0	12.412	25137000	9	20.5717	19.6407	22.031	19.4903	18.7916	17.5435
		1.10488	-2.16906	Q9I584	Q9I584				2	2	38.6	11.179	0	31.982	148140000	24	20.0272	21.6038	23.1892	19.4213	19.2073	19.6844
		0.685493	-2.17163	Q9I7B1	Q9I7B1				5	5	42.9	11.472	0	14.255	293340000	31	22.8634	23.6659	22.0419	19.6468	19.0226	23.3869
		2.08138	-2.18577	Q9HZ51	Q9HZ51				10	10	33.9	42.24	0	36.83	228720000	31	22.1884	21.8172	20.9944	19.0789	20.0176	19.3462
		1.18443	-2.24446	Q9HXU1	Q9HXU1				6	6	31.2	26.345	0	64.962	179480000	44	22.1435	22.9018	21.9351	21.5695	20.0194	18.6581
		1.04492	-2.26039	Q9HTX2	Q9HTX2				3	3	16.1	32.846	0	16.738	203360000	21	21.9583	21.4911	22.1078	19.0095	18.2279	21.5385
		0.40715	-2.2651	Q9I7C4;REV__Q9I098	Q9I7C4				10	10	39.2	40.694	0	189.68	4301800000	63	24.1555	25.1476	27.4928	25.0808	25.8495	19.0703
		0.59998	-2.30035	Q9HXR4	Q9HXR4				48	48	37.9	197.13	0	323.31	909460000	153	21.8573	23.9128	26.7913	22.4762	23.1519	20.0321
		0.778997	-2.3443	Q9HWK5	Q9HWK5				5	5	67.7	9.963	0	123.78	702120000	67	22.844	23.4127	22.8547	18.051	22.6725	21.355
		1.44073	-2.34819	Q9HXI5	Q9HXI5				7	7	44	28.511	0	59.122	268660000	43	23.5299	23.5567	23.2961	21.7515	19.612	21.9747
		0.795345	-2.41214	Q9I749	Q9I749				5	5	28.5	18.785	0	11.189	157690000	30	22.3463	23.1092	22.5541	22.9682	18.4314	19.3736
		1.23495	-2.56666	P04739	P04739				4	4	36.2	15.512	0	68.164	532330000	34	22.8324	23.2829	23.3225	22.5043	19.6873	19.5462
		0.896974	-2.67247	Q9HYF0	Q9HYF0				8	8	17.4	70.517	0	39.533	198430000	24	20.8417	22.7242	23.9117	18.3484	21.8866	19.225
		0.729876	-2.67878	Q9I377	Q9I377				16	16	64.4	36.168	0	323.31	2910600000	172	25.3476	27.0355	28.7874	26.1339	25.2909	21.7094
		4.53332	-2.69029	Q9HVV7	Q9HVV7				3	3	21.7	19.126	0	20.9	108190000	12	21.6578	21.7381	21.7656	19.241	19.0338	18.8159
		1.33209	-2.70897	Q9I181	Q9I181				11	11	13.4	240.21	0	42.015	66256000	16	21.0295	20.82	23.729	18.8185	19.3582	19.2749
		0.881714	-2.7109	Q9HXY0	Q9HXY0				4	4	13.9	44.544	0	22.041	131840000	14	19.5396	21.5547	24.3307	19.5224	18.4047	19.3652
		3.16827	-2.85861	Q9HZG8	Q9HZG8				4	4	38.5	11.916	0	61.616	90190000	18	21.0772	21.801	21.7247	18.4759	18.4888	19.0623
		1.33128	-2.94372	Q9HUT6	Q9HUT6				2	2	12.6	14.86	0	5.3632	100860000	13	21.8843	24.2559	23.1104	21.3737	20.3374	18.7083
		2.17024	-3.04249	Q7DC81	Q7DC81				8	8	20.1	68.979	0	27.115	54809000	11	21.9577	22.0644	23.1746	20.1001	18.5613	19.4078
		1.15837	-3.63608	Q9I5Q8	Q9I5Q8				2	2	7.9	27.198	0.0046358	3.1692	717650000	10	24.0471	24.3837	24.6874	23.6466	19.57	18.9934
		1.0755	-3.64091	Q9HT53	Q9HT53				12	12	50.6	26.25	0	323.31	4481300000	157	26.0992	26.1187	25.8543	23.0155	19.3697	24.7642
		0.488268	-3.97281	Q9I1S5	Q9I1S5				2	2	21.1	11.589	0	6.9091	1660500000	28	18.1404	27.6282	27.3011	19.0348	18.36	23.7564
		1.12794	-4.48573	Q9HYP6	Q9HYP6				7	7	44.4	25.522	0	43.989	2300900000	46	26.1008	26.1242	25.471	19.6534	19.4581	25.1272
		1.25248	-4.66993	P42807	P42807				3	3	11.6	46.123	0	6.058	1302600000	8	26.0759	26.1482	27.6777	20.0893	25.2963	20.5064
		0.89924	-7.1893	Q9HUF0	Q9HUF0				7	7	36.3	31.882	0	31.646	43182000000	18	19.7775	30.0923	31.6477	20.0384	19.6481	20.263

## Sheet: VgrG1b
	Hcp1 CNTRL vs VgrG1b-FLAG
		Difference log2 = + 1.5 cutoff.
		Specific VgrG1b interactor, enriched over Hcp1 control and not enriched in Hcp1-FLAG
	Significant	-LOG(P-value)	Difference log2	Protein IDs	Majority protein IDs	Gene number	Gene name	Present in Hcp1-FLAG?	Razor + unique peptides	Unique peptides	Sequence coverage [%]	Mol. weight [kDa]	Q-value	Score	Intensity	MS/MS count	LFQ intensity HCP1 CNTRL_1	LFQ intensity HCP1 CTRL_2	LFQ intensity HCP1 CTRL_3	LFQ intensity VgrGb1-FLAG_1	LFQ intensity VgrGb1-FLAG_2	LFQ intensity VgrGb1-FLAG_3		Proteins >1.5 Difference log2 in Hcp1-FLAG
	Yes	2.10314	16.2989	Q9I737	Q9I737	PA0095	VgrG1b	TRUE	88	60	87.2	82.75	0	323.31	749280000000	3562	27.6644	19.5327	16.6121	37.4123	37.6015	37.6921		Q9I0E0
	Yes	4.03829	7.57335	Q9I0F3	Q9I0F3	PA2685	VgrG1c	FALSE	14	14	50.4	81.652	0	82.715	309400000	33	18.5864	18.0533	19.6704	26.2928	26.3692	26.3682		Q9I747
	Yes	3.72499	7.37543	Q9I741	Q9I741	PA0091	VgrG1a	FALSE	17	17	57.4	72.012	0	255.32	441090000	35	19.9951	19.3894	18.8026	25.905	27.0874	27.321		Q9I737
	No	0.822799	4.46606	Q9I1A6	Q9I1A6	PA2373	VgrG3	TRUE	47	47	68	71.869	0	323.31	461740000000	2777	16.6693	16.8259	19.7268	18.9869	20.9477	26.6855		Q9I069
	No	0.886821	3.87033	Q9HTR9	Q9HTR9	PA5285	SutA	TRUE	4	4	39	11.168	0	8.4858	441350000	8	18.4147	19.6967	19.1672	24.2716	25.5814	19.0366		Q9HYC5
	Yes	2.21888	3.82933	Q9HZ67	Q9HZ67	PA3166	PheA	FALSE	5	5	20.3	40.632	0	30.669	87751000	9	19.9751	19.0012	20.7106	22.7438	24.5352	23.896		Q9I184
	No	1.11182	3.62462	Q9I6K6	Q9I6K6	PA0284		TRUE	2	2	50	6.7326	0	90.87	422990000	22	20.083	19.3173	24.2367	24.7951	25.0649	24.651		Q9I2A9
	No	1.16723	3.55131	Q9I2P8	Q9I2P8	PA1847	NfuA	TRUE	5	5	59.3	21.136	0	86.884	291600000	45	22.1922	22.4511	18.1537	24.2463	24.0635	25.1412		Q9I6K6
	No	1.22724	3.51345	Q9I4X1	Q9I4X1	PA0998	PqsC	TRUE	2	2	9.5	38.238	0	33.782	162100000	18	22.4766	17.8639	20.3268	23.4121	24.0376	23.7581		Q9HVZ4
	Yes	3.87789	3.08995	Q9HV44	Q9HV44	PA4760	DnaJ	FALSE	16	16	46.4	40.26	0	201.08	1979000000	149	25.128	24.9922	25.0611	28.1032	28.5352	27.8128		Q9HTZ7
	Yes	1.33392	2.89967	P57668	P57668	PA2532	Tpx	TRUE	6	6	57	17.234	0	43.822	195660000	39	19.3467	18.8064	21.6794	22.2532	22.4246	23.8537		Q9I5Q9
	Yes	2.16602	2.86038	Q9HXA5	Q9HXA5	PA3908	TsiT	TRUE	4	4	18	27.294	0	15.847	155440000	32	20.499	19.658	18.7464	22.4145	22.933	22.1371		Q9HUQ6
	Yes	2.34023	2.44478	Q9I203	Q9I203	PA2112		FALSE	2	2	16.2	26.334	0	8.7937	41031000	14	19.1228	19.6805	20.2409	21.6775	22.6351	22.0659		Q9HWZ6
	No	0.830779	2.39493	Q9I732	Q9I732	PA0100	Tsi7	TRUE	5	5	24.5	33.723	0	12.057	41835000	7	18.8038	17.5137	20.4207	19.3413	22.8725	21.7092		Q9I4X1
	No	1.0899	2.36269	Q9I2U7	Q9I2U7	PA1795	CysS	TRUE	6	6	14.6	51.276	0	13.183	149880000	18	19.6279	22.3992	19.1472	22.7381	22.5746	22.9497		Q9HXP9
	No	0.58616	2.35041	P30720	P30720	PA4386	GroS	TRUE	4	4	61.9	10.267	0	53.991	1016300000	52	19.4727	24.7478	24.7477	25.1835	24.8576	25.9783		Q9HX12
	Yes	1.31949	2.22262	Q9HTZ7	Q9HTZ7	PA5192	PckA	TRUE	10	10	33.5	55.731	0	114.98	229360000	32	19.6063	22.0331	19.762	22.8507	22.6458	22.5728		P30720
	No	1.08964	2.18333	Q9HX05;Q9I2C4	Q9HX05;Q9I2C4	PA4022;PA1984	HdhA/ExaC	TRUE	9	9	32	54.979	0	78.769	174960000	35	18.3026	19.5135	21.4645	21.7588	22.339	21.7328		Q9I5E2
	No	0.780714	2.10715	Q9I3X3	Q9I3X3	PA1371		FALSE	4	4	28.8	27.419	0	63.997	123140000	11	18.09	19.3134	19.2464	19.3224	23.269	20.3799		Q9HX05;Q9I2C4
	Yes	3.32218	2.07894	Q9I649	Q9I649	PA0469		TRUE	6	6	27	32.137	0	34.407	49730000	9	19.4926	19.4301	19.8037	21.9651	21.5804	21.4178		Q9I757
	No	0.831204	1.97543	Q9HZN4	Q9HZN4	PA2970	RpmF	FALSE	3	3	41.7	6.7914	0	221.52	8021200000	94	23.8984	26.6637	26.4747	26.3618	28.3591	28.2421		Q9I0M2
	No	0.865007	1.96762	P52477	P52477	PA0425	MexA	FALSE	3	3	10.4	40.969	0	6.8664	64983000	18	20.6858	17.489	18.799	21.0618	21.7838	20.0311		Q9I2P8
	No	1.01459	1.92953	Q9HUP3	Q9HUP3	PA4920	NadE	TRUE	7	7	47.3	29.696	0	13.215	90382000	7	18.4903	18.8459	19.1537	19.6571	20.141	22.4805		O50174
	No	1.17045	1.92253	Q9HWZ6	Q9HWZ6	PA4031	Ppa	TRUE	6	6	44	19.396	0	11.384	70335000	14	19.6215	18.3256	20.0993	21.6221	20.1713	22.0206		Q9I6Z8
	Yes	1.45242	1.84341	Q9HX38	Q9HX38	PA3981		FALSE	3	3	11.8	38.424	0	7.5376	62777000	9	18.1717	19.1973	19.1685	20.184	21.656	20.2277		Q9HTX0
	No	0.512868	1.81748	Q9I0M2	Q9I0M2	PA2616	TrxB1	TRUE	4	4	42.1	33.818	0	101.15	153640000	17	22.5248	19.0509	19.1839	19.9563	23.0137	23.2421		Q9HV51
	No	0.800343	1.81416	Q9HUF1	Q9HUF1	PA5018	MsrA	TRUE	5	5	27.9	23.517	0	18.565	135910000	21	20.7218	22.0259	18.5848	22.0681	21.8563	22.8506		Q9I5Y8
	Yes	2.78042	1.78852	Q9HU50	Q9HU50	PA5134	CtpA	FALSE	5	5	18.1	46.018	0	9.2729	56799000	10	18.3993	18.9147	19.1822	20.5296	20.7315	20.6008		Q9HTR9
	Yes	2.36833	1.75436	Q9HV43	Q9HV43	PA4761	DnaK	FALSE	40	40	68.4	68.402	0	323.31	10715000000	579	27.2517	27.9013	27.2641	29.5848	28.8569	29.2384		Q9HVI7
	No	0.464439	1.7534	Q9I4Q3	Q9I4Q3	PA1076		TRUE	5	5	52.5	13.743	0	43.216	202260000	32	18.412	22.2338	19.2341	22.5443	19.4463	23.1495		Q9I2U8
	No	0.705357	1.74847	Q9HX66	Q9HX66	PA3950		FALSE	16	16	48.8	48.6	0	47.05	560370000	89	23.9301	22.7015	21.7628	25.6487	22.674	25.3172		Q9I3F5
	No	1.20335	1.74347	E1JGJ8	E1JGJ8	PA3701	PrfB	FALSE	4	4	21.7	41.17	0	21.931	46151000	21	18.0216	18.9357	17.8547	20.873	20.2912	18.8783		O30508
	No	1.27681	1.73043	Q9HVU9	Q9HVU9	PA4472	PmbA	TRUE	5	5	12.5	47.908	0	17.162	65973000	24	20.6733	20.5652	18.9085	21.3218	21.7314	22.2852		Q9I235
	No	0.528259	1.72857	Q9HXM5	Q9HXM5	PA3770	GuaB	TRUE	7	7	22.9	51.707	0	15.167	757650000	19	24.0547	24.1305	19.872	23.9589	24.2831	25.001		O69753
	No	1.21573	1.72672	Q9HZP8	Q9HZP8	PA2950	FabV	TRUE	3	3	13.1	43.528	0	15.477	31916000	10	18.4974	18.3243	19.3529	19.9349	21.6224	19.7975		Q9HYD5
	No	0.690186	1.72358	Q9HX12	Q9HX12	PA4015		TRUE	6	6	37.7	16.7	0	22.026	160600000	33	21.8371	21.7094	18.4475	22.8495	21.9936	22.3217		P53593
	Yes	2.28862	1.72269	Q9HV54	Q9HV54	PA4745	NusA	FALSE	22	22	47.5	54.658	0	318.58	2123900000	317	25.7177	24.7651	24.8111	26.8218	26.8109	26.8293		Q9I6H4
	Yes	1.95832	1.69339	Q9I5E2	Q9I5E2	PA0796	PrpB	TRUE	4	4	20.1	32.137	0	14.761	71559000	15	20.25	19.3845	19.7473	21.9721	21.4977	20.9922		G3XD52
	No	0.341162	1.66252	Q9HZF9	Q9HZF9	PA3049	Rmf	FALSE	3	3	37.1	8.1351	0	323.31	2539000000	28	25.0619	25.7423	19.5124	24.705	25.9276	24.6715		Q9HUD0
	No	0.434164	1.6562	Q9I787	Q9I787	PA0045		FALSE	5	5	30.7	24.395	0	22.813	112030000	22	21.8086	17.9502	17.9358	21.5434	22.2038	18.9161		Q51567
	No	0.682818	1.64988	Q9I5Y8	Q9I5Y8	PA0548	TktA	TRUE	8	8	18.9	72.219	0	20.896	72788000	17	21.1511	18.2965	18.0494	21.3061	21.2552	19.8854		Q9HTD9
	No	1.10852	1.64452	Q9I6B4	Q9I6B4	PA0381	ThiG	TRUE	5	5	23.8	28.234	0	21.169	94004000	17	19.8397	20.4924	20.4256	22.9234	22.1196	20.6483		Q9I0T1
	Yes	2.03628	1.61852	Q9I235	Q9I235	PA2080	KynU	TRUE	4	4	19.2	46.294	0	9.7413	18241000	6	18.6088	18.1898	18.5203	19.7611	19.7183	20.6949		Q9HUD3
	Yes	1.76629	1.61087	Q9I355	Q9I355			FALSE	5	5	22.7	26.754	0	12.927	61945000	26	18.6885	18.0516	17.9655	20.2764	20.0888	19.1731		Q9I4V8
	No	0.558362	1.60141	P31961	P31961	PA3194	Edd	TRUE	8	8	18.9	65.182	0	34.36	274770000	31	19.365	21.9285	23.2978	22.1916	23.15	24.0539		Q9HUV9
	No	0.435208	1.57898	Q9HV46	Q9HV46	PA4755	GreA	FALSE	2	2	18.4	17.158	0	10.704	124140000	18	19.1446	21.142	22.6947	21.1831	21.6457	24.8896		Q9I6B4
	No	0.581251	1.5786	Q9I5A8	Q9I5A8	PA0832		FALSE	3	3	18.3	23.482	0	11.965	95961000	19	21.6136	21.7943	18.2048	21.9042	21.698	22.7462		G3XD59
	Yes	1.40854	1.54462	Q9HWC8	Q9HWC8	PA4271	RplL	FALSE	6	6	85.2	12.479	0	174.89	1047000000	50	25.1982	23.5339	24.3102	25.6758	25.7668	26.2335		Q9I649
	No	0.534353	1.53986	G3XCV4;Q820A5	G3XCV4;Q820A5	PA4216 ; PA1905	PhzG1;2	TRUE	4	4	22.9	24.268	0	13.964	60592000	10	19.7078	18.5801	19.5646	19.9139	19.3185	23.2396		G3XCV4;Q820A5
	No	0.580756	1.53061	Q9I015	Q9I015	PA2828		TRUE	4	4	14.6	44.799	0	20.335	59551000	17	21.2132	17.7418	21.2097	21.9839	21.2926	21.48		Q9I0L5
	No	0.648622	1.52536	Q9I2U8	Q9I2U8	PA1794	GlnS	TRUE	3	3	7.6	62.912	0	6.0978	72566000	11	17.5236	18.7706	20.4691	21.1069	19.1803	21.0521		Q9I732
	No	0.349603	1.51368	Q9S508	Q9S508	PA1900	PhzB2	FALSE	2	2	32.1	19.027	0	18.204	370260000	8	25.6114	19.5593	23.7862	24.7184	24.2577	24.5219		Q9HYR1
	Yes	1.69685	1.51045	P50601	P50601	PA0972	TolB	FALSE	12	12	46.1	47.752	0	39.298	299920000	42	22.1471	22.493	21.7705	24.3038	23.1316	23.5065		O50175
	No	0.696364	1.51037	Q9I6B3	Q9I6B3	PA0382	MicA	TRUE	4	4	29.9	27.595	0	13.688	90491000	24	20.6901	18.8632	19.1494	21.8343	19.4604	21.9392		Q9I687
		0.569277	1.4985	Q9HUM0	Q9HUM0				3	3	46.3	9.1034	0	7.3729	104730000	14	19.2417	17.9017	21.694	21.6313	20.3956	21.3061		Q9HXN2
		1.545	1.49685	Q9I4F6	Q9I4F6				3	3	15	38.402	0	48.151	52866000	19	18.9557	19.4104	18.4125	20.5949	19.7658	20.9085		Q9HTN8
		1.33061	1.46792	Q9HVM3	Q9HVM3				2	2	6.4	34.34	0.0039867	3.1982	15700000	2	18.5843	17.7956	18.4988	20.0603	20.3493	18.8728		Q9HUF1
		0.520993	1.44322	Q9I6M4	Q9I6M4				9	9	31.7	45.22	0	36.514	227310000	33	19.0609	22.6511	22.6913	22.9812	22.5682	23.1835		Q9HVV4
		2.47119	1.43169	Q9I4W3	Q9I4W3				9	9	32.9	31.449	0	30.541	274700000	54	22.8196	22.1985	22.9013	23.9562	24.1554	24.1029		Q9I296
		0.647581	1.42501	G3XCW6	G3XCW6				4	4	28.2	25.933	0	23.699	126580000	18	19.0206	18.6031	20.057	18.9575	22.0017	20.9965		Q9HVT8
		1.53494	1.41658	O54439	O54439				2	2	32.1	8.7406	0	100.44	1128700000	52	25.2418	23.9175	24.1969	25.9947	25.5945	26.0168		Q9I612
		1.83179	1.41649	Q9HU11	Q9HU11				10	10	69	15.46	0	191.45	572400000	54	22.7878	22.9089	23.473	24.3302	24.0892	24.9998		O68282
		1.32917	1.40675	O68282	O68282				3	3	6.7	55.62	0	7.0768	22619000	5	17.9319	18.3686	18.4969	20.5156	19.5906	18.9115		Q9HVX6
		0.523053	1.40579	G3XD01	G3XD01				3	3	26.7	20.562	0	104.1	351810000	34	22.4737	19.4238	19.5986	20.6143	22.4733	22.6258		Q9HXZ5
		1.15023	1.39583	Q9I702	Q9I702				5	5	18.1	53.322	0	12.141	67555000	15	19.5275	20.4032	20.311	20.7127	22.4133	21.3032		Q9I2U7
		1.14634	1.39129	P20580	P20580				2	2	7.5	54.555	0	4.4128	13383000	4	17.856	19.4046	19.6626	20.3643	20.2162	20.5165		Q9I6M4
		0.506319	1.38457	Q9I2U9	Q9I2U9				4	4	31.5	18.126	0	12.822	398010000	38	20.8518	23.8267	23.6094	22.7741	24.4705	25.197		Q9HXM5
		1.31958	1.37911	Q9HV42	Q9HV42				7	7	69.4	20.702	0	104.97	602760000	91	24.0976	24.3348	22.8087	24.9916	25.3678	25.019		Q9HZP8
		0.74613	1.36186	Q9I5H0	Q9I5H0				5	5	38.2	33.667	0	20.085	77412000	20	21.8646	20.9407	19.0218	21.9778	22.0247	21.9102		Q9HVM4
		0.576864	1.36178	Q9I0W9	Q9I0W9				7	7	36.8	19.283	0	25.277	194820000	34	19.5056	19.6285	18.7995	22.6823	19.9651	19.3716		Q9HX20
		1.69328	1.3595	Q9I0T1	Q9I0T1				9	9	31.3	41.4	0	28.027	278300000	28	21.3217	22.5093	21.9373	23.2946	23.4889	23.0633		Q9I0L4
		0.482182	1.34768	Q9I5Q9	Q9I5Q9				6	6	26.7	36.684	0	41.067	117650000	9	18.3187	19.8696	19.8877	19.5145	22.8993	19.7052		Q9I0Z1
		0.18876	1.34705	Q9HUD0	Q9HUD0				5	5	67.6	7.9201	0	51.291	1679900000	39	18.3625	25.6575	26.0047	22.5024	25.4078	26.1556		Q9HU11
		0.370683	1.34074	Q9I0Q7	Q9I0Q7				8	8	42.7	32.931	0	120.61	265580000	54	23.4723	23.0723	18.8848	23.5254	22.4017	23.5246		P53641
		1.12758	1.33541	Q9I1H6	Q9I1H6				3	3	20.1	27.805	0	26.531	82986000	13	20.8898	20.2549	19.3738	22.1511	21.3894	20.9842		Q9I6Z2
		3.60847	1.33467	Q9HTS6	Q9HTS6				2	2	29.1	14.405	0	9.449	29432000	13	18.9535	19.2071	19.3077	20.5183	20.5102	20.4439		Q9I0Q7
		0.875917	1.32902	Q9I2E0	Q9I2E0				6	6	28.2	57.917	0	31.87	61914000	10	19.2708	17.307	18.2678	20.1777	18.7872	19.8678		Q9HY81
		1.04555	1.31845	Q9HVL5	Q9HVL5				7	7	29.5	34.851	0	32.35	214280000	38	21.5025	21.0425	22.6856	23.3877	23.4037	22.3945		Q9HVU9
		0.459188	1.30371	P13794	P13794				6	6	31.4	37.639	0	128.9	1257900000	58	20.8919	24.5835	24.2209	23.8389	24.9237	24.8448		Q9I5E3
		1.58656	1.30074	Q9I3S0	Q9I3S0				3	3	24.1	22.249	0	35.017	43996000	13	18.4595	19.7506	19.012	20.3057	20.3678	20.4507		Q9I1A6
		0.324044	1.29678	Q9HT22	Q9HT22				5	5	19.8	48.851	0	26.551	108540000	23	19.2758	20.2457	18.8606	17.5862	22.1105	22.5757		Q9I5Y4
		1.79273	1.29631	Q9HZK3	Q9HZK3				4	4	4.7	128.79	0	10.964	21334000	8	18.989	18.3772	18.5756	19.9189	20.4217	19.49		Q9I702
		1.09393	1.29195	Q9HYW4	Q9HYW4				2	2	14.1	29.25	0	11.484	25544000	6	18.013	18.4979	19.5399	19.6889	19.6143	20.6236		Q9I4Q3
		0.304533	1.28506	Q51564	Q51564				8	8	54.7	30.319	0	57.067	354870000	44	18.2479	22.76	23.7417	22.7297	22.434	23.4411		Q9HXB0
		0.40443	1.26904	Q9HVP1	Q9HVP1				5	5	34.9	16.542	0	51.235	295550000	24	23.1733	22.3991	18.8666	22.5463	22.7739	22.926		P57668
		0.967039	1.2585	O30508	O30508				12	12	51.5	43.747	0	112.18	308900000	50	22.5686	21.483	23.5465	24.0439	23.6299	23.6998		Q9I6B3
		0.886824	1.24436	Q9I5Y1	Q9I5Y1				7	7	32.2	38.573	0	84.588	208040000	21	21.9441	22.3788	22.1117	22.1108	23.9346	24.1222		Q9HT19
		0.592478	1.24049	Q9HT19	Q9HT19				4	4	22.7	31.553	0	38.975	88231000	23	21.6379	18.5356	19.816	20.963	21	21.7481		Q9I2Q7
		0.768683	1.23838	Q9HUK7	Q9HUK7				4	4	15.7	67.828	0	28.56	57338000	13	18.3042	18.7357	19.3052	18.9091	19.8879	21.2633		Q9HUP3
		0.552599	1.18125	Q9I0M0	Q9I0M0				2	2	8.1	27.825	0.0058177	2.9162	79626000	13	19.2945	20.5778	18.3102	21.8777	19.5728	20.2758		Q9I0W9
		0.461084	1.17618	Q9HVP2	Q9HVP2				7	7	35.9	24.235	0	17.467	113040000	24	18.2967	21.4245	21.3472	20.8566	21.5285	22.2118		Q9I3D4
		1.12586	1.16096	Q9HXA7	Q9HXA7				4	4	27.6	14.764	0	12.468	54930000	18	18.1391	19.4646	19.225	19.5946	20.4686	20.2483		Q9HXK2
		0.903346	1.14714	Q9HXB0	Q9HXB0				9	9	24.9	59.865	0	42.592	164170000	39	19.8376	21.4263	21.5651	22.1421	21.7039	22.4244		P31961
		0.471231	1.14095	Q9HV39	Q9HV39				8	8	42.4	28.935	0	67.272	167250000	34	22.928	20.7365	19.6045	21.9488	21.7497	22.9933		Q9I783
		0.579944	1.12737	Q9HXL0	Q9HXL0				3	3	24.1	17	0	8.2587	213440000	33	21.8268	19.2086	20.959	21.2354	21.5799	22.5612		Q9HYV7
		0.254541	1.12481	Q9I1L3	Q9I1L3				4	4	22.7	28.98	0	15.707	132490000	32	18.6743	22.177	20.0063	22.9285	18.557	22.7466		Q9I2Z1
		0.71328	1.12477	Q9I2K3	Q9I2K3				2	2	14.3	26.179	0	52.048	45373000	8	19.3083	18.3256	19.9271	19.2397	21.0554	20.6401		Q9HXA5
		0.273483	1.1235	Q9I2Z1	Q9I2Z1				5	5	47	18.189	0	145.44	1490100000	90	24.2269	22.6722	18.7908	22.4538	23.0497	23.557		Q9I2A8
		1.05686	1.12293	Q9I4K8	Q9I4K8				3	3	17	36.474	0	8.1798	24765000	3	18.9206	18.2335	19.2152	19.1465	20.0642	20.5275		Q9HYG6
		1.11279	1.11948	Q9HUH3	Q9HUH3				4	4	27	29.03	0	13.118	63050000	16	19.4928	18.9875	19.8287	19.8558	21.2588	20.5529		P95454
		0.940982	1.11477	Q9I5L2	Q9I5L2				4	4	14.5	49.872	0	7.2163	32349000	4	17.9584	19.1736	19.3099	20.1343	19.2466	20.4054		Q9HXR8
		1.89414	1.11459	Q9I6M3	Q9I6M3				5	5	13.8	43.324	0	10.618	40780000	7	18.571	18.0057	18.4012	19.0487	19.5788	19.6942		Q9I015
		0.888319	1.10624	P27726	P27726				11	11	53.6	36.17	0	163.42	1002700000	86	24.705	24.2682	25.3945	25.3482	26.8498	25.4883		Q9HWX1
		0.635756	1.09391	Q9I184	Q9I184				4	4	17.8	31.039	0	10.402	146380000	19	18.4684	18.5099	19.0718	18.6202	19.5263	21.1852		Q9I500
		0.455112	1.08861	Q9HZG0	Q9HZG0				8	8	15.4	81.154	0	25.104	180400000	26	21.4343	21.8206	18.6186	21.7464	22.0631	21.3299		P38100
		0.4142	1.08412	Q9HZS9	Q9HZS9				5	5	39.3	26.738	0	21.226	136530000	32	19.039	17.7064	20.5851	20.9451	18.7143	20.9235		O54439
		0.55713	1.08279	Q9HX94	Q9HX94				10	10	38.4	51.699	0	100.46	237290000	34	19.7501	21.6371	21.7101	22.1581	23.0893	21.0982		Q9HTL4
		0.455774	1.06955	Q9I7A9	Q9I7A9				6	6	19.1	47.154	0	32.77	106620000	22	18.7092	21.4854	21.5924	22.2109	21.8124	20.9723		Q9I2Q1
		2.44529	1.06716	Q9HY81	Q9HY81				7	7	48	21.822	0	124.24	1353300000	82	25.2628	25.1919	24.7559	26.0405	26.0937	26.278
		0.297234	1.05285	Q06553	Q06553				4	4	28.9	28.112	0	14.22	94125000	8	19.8591	18.5503	19.5389	17.8765	22.6499	20.5804
		1.87135	1.05018	Q9I576	Q9I576				16	16	66.7	39.912	0	290.15	1353800000	189	24.9144	25.3587	24.9217	26.0647	26.4851	25.7954
		0.467822	1.03693	Q9HYB4	Q9HYB4				4	4	26.9	23.737	0	16.394	43257000	9	18.7272	19.8336	19.9997	18.8195	21.5593	21.2925
		0.311185	1.02185	Q9HYP5	Q9HYP5				3	3	22.4	11.25	0	7.4648	39193000	6	19.5467	22.0539	18.8599	19.8012	22.9349	20.7899
		1.05092	1.01974	Q9HW21	Q9HW21				2	2	17.2	25.235	0	10.674	31397000	13	19.3326	19.3364	19.0195	19.362	20.6899	20.6959
		0.61979	0.995122	Q9I4F9	Q9I4F9				4	4	26.2	25.65	0	47.05	92937000	22	21.4511	20.4964	19.4142	20.6731	22.1059	21.568
		1.1314	0.98296	Q9HVV4	Q9HVV4				3	3	24	16.73	0	7.6666	49360000	12	20.3619	19.7668	19.9785	20.3661	21.0442	21.6457
		0.719191	0.980995	Q9I0T3	Q9I0T3				7	7	34.5	35.144	0	27.585	95232000	26	18.9776	20.3997	21.0013	21.3624	21.1757	20.7835
		0.34626	0.980131	Q9I2A9	Q9I2A9				4	4	30.3	23.187	0	17.414	107650000	17	18.7894	19.1158	19.7752	20.8911	21.743	17.9867
		2.03073	0.979453	Q9HXZ5	Q9HXZ5				8	8	34	45.195	0	321.16	493280000	71	23.6026	23.7152	23.3777	24.3854	24.3382	24.9103
		0.923935	0.979006	Q9I4X2	Q9I4X2				8	8	53	30.5	0	88.871	476930000	79	23.3005	24.4865	24.3986	24.4148	25.2864	25.4215
		0.942654	0.977949	Q9I5R1	Q9I5R1				5	5	23.6	34.814	0	11.932	67435000	15	19.3934	20.0438	19.0328	20.5077	19.7827	21.1135
		0.457875	0.955318	Q9HXG4	Q9HXG4				3	3	16.1	37.628	0	35.46	152630000	31	21.5292	20.5552	18.6017	21.561	20.6757	21.3152
		0.515985	0.946308	Q9X4P2	Q9X4P2				4	4	32.7	18.758	0	26.552	136910000	21	21.1096	22.1882	19.7867	22.7865	21.601	21.5359
		0.925109	0.9457	Q9I2J9;Q9HWH1	Q9I2J9;Q9HWH1				2	2	9.9	19.361	0	4.8982	58350000	8	18.3702	19.7627	18.7401	19.8921	19.5039	20.3142
		0.322729	0.941302	Q9I090	Q9I090				4	4	34.7	14.296	0	15.172	80865000	13	21.9812	19.4701	19.2581	22.7871	20.124	20.6221
		0.465663	0.914115	Q9LCT6	Q9LCT6				4	4	18.8	34.363	0	8.3883	41196000	13	20.0956	18.5328	20.2295	20.3564	19.5042	21.7397
		0.415534	0.912303	Q9HWP6	Q9HWP6				3	3	15	16.391	0	6.8279	117660000	19	17.7627	20.9284	19.645	20.2088	20.6906	20.1736
		0.707282	0.9107	Q9HU73	Q9HU73				3	3	24.7	37.216	0	13.057	21779000	6	19.3841	18.4514	18.3449	18.7851	19.658	20.4694
		0.603221	0.906151	Q9HXM8	Q9HXM8				3	3	18.7	19.938	0	8.7157	64423000	5	18.994	17.7452	20.0087	19.7334	20.1252	19.6078
		0.507838	0.901867	Q9HYC8	Q9HYC8				6	6	29.1	38.888	0	66.322	219920000	40	19.0712	20.0808	21.3701	20.2986	21.6451	21.284
		0.357731	0.893911	Q9I2Y7	Q9I2Y7				4	4	19.6	39.132	0	16.644	64649000	18	21.4965	18.8051	20.9929	22.1778	20.0886	21.7098
		0.225577	0.888064	Q9I508	Q9I508				5	5	53.8	12.79	0	52.369	376820000	51	24.3393	23.4629	19.5745	23.2222	24.2239	22.5947
		0.360804	0.873604	Q9I6Z2	Q9I6Z2				5	5	15.9	55.835	0	20.013	72479000	7	18.1918	19.8469	18.8238	19.3149	18.6134	21.555
		2.70612	0.871302	Q9I783	Q9I783				12	12	32.9	60.113	0	37.247	452200000	40	19.0472	19.2798	18.8636	19.9325	19.9548	19.9172
		0.399673	0.865699	O50174	O50174				6	6	21.6	51.379	0	12.933	20209000	7	20.005	16.9325	18.4781	19.3077	18.9529	19.7521
		1.05079	0.862889	Q9HVM4	Q9HVM4				10	10	18	105.46	0	37.927	120880000	33	21.6151	21.2608	21.6805	21.8205	22.2631	23.0615
		0.291617	0.859316	Q9HWE5	Q9HWE5				9	9	52.5	13.412	0	323.31	2497800000	126	26.8728	26.468	23.7135	27.6714	25.3836	26.5773
		1.29777	0.85377	G3XCZ6	G3XCZ6				3	3	15.4	32.444	0	12.905	36387000	6	20.7989	20.0816	20.2992	21.6924	21.0573	20.9912
		0.41167	0.849785	Q9X6P4	Q9X6P4				2	2	14	28.009	0	5.5961	19437000	10	18.6272	19.6029	18.4696	18.7385	21.3346	19.1759
		0.207131	0.847158	G3XD70	G3XD70				3	3	29.2	25.767	0	65.145	288070000	36	19.0361	21.57	24.3031	21.7104	23.2179	22.5224
		1.27119	0.844395	Q9HYD5	Q9HYD5				5	5	15.8	62.42	0	26.834	56483000	16	20.4344	19.6443	19.61	20.4299	20.9335	20.8585
		0.546933	0.841897	Q9I0Z1	Q9I0Z1				4	4	20.9	36.832	0	13.389	53852000	11	19.108	20.1311	19.1	21.4347	19.4851	19.945
		0.749261	0.839451	Q51567	Q51567				10	10	46.8	30.266	0	28.501	810010000	62	24.4781	24.0067	22.7723	24.7434	24.5489	24.4831
		0.583861	0.83848	Q9I249	Q9I249				7	7	32.1	23.861	0	91.86	241160000	22	19.4692	18.1422	19.4054	20.7786	19.2506	19.503
		0.433444	0.830099	Q9HXX5	Q9HXX5				3	3	26.1	13.111	0	6.0754	111670000	11	20.9725	18.9505	19.5062	21.2271	21.1628	19.5295
		0.836389	0.829703	Q9HVU7	Q9HVU7				7	7	26.7	50.266	0	23.655	743420000	38	23.3393	23.4706	23.598	24.5873	24.9007	23.409
		0.281962	0.826905	Q9I365	Q9I365				5	5	15.4	59.712	0	15.297	80316000	19	17.39	18.1843	19.8688	18.919	21.0739	17.931
		1.24875	0.824822	Q9HXS5	Q9HXS5				11	11	37.9	60.503	0	198.97	563150000	103	23.9085	23.2036	23.9366	24.8968	24.2631	24.3633
		1.40945	0.82111	Q9HYR6	Q9HYR6				6	6	12.9	49.134	0	17.616	174000000	44	22.3252	22.5008	21.911	22.6527	23.2995	23.2481
		1.68088	0.817299	Q9I0L5	Q9I0L5				24	24	56.5	45.577	0	323.31	5379700000	355	26.8393	27.0235	26.3232	27.6802	27.5124	27.4452
		0.529031	0.81472	Q9I2S9	Q9I2S9				7	7	54.7	16.697	0	54.79	524240000	51	23.7712	23.2681	21.8625	23.9382	24.322	23.0858
		0.242562	0.811644	Q9HVT7	Q9HVT7				6	6	16	53.081	0	31.758	183530000	20	21.4941	22.7435	19.625	20.4037	23.7295	22.1644
		0.85881	0.786413	Q9HY77	Q9HY77				5	5	31.5	11.843	0	36.817	625830000	62	24.2494	23.5882	23.5449	25.2825	24.0948	24.3645
		0.558394	0.783969	Q9I4H8	Q9I4H8				5	5	65.2	7.7246	0	71.99	788800000	48	23.2382	25.2183	24.2407	25.0049	24.5949	25.4494
		0.26582	0.783212	Q9HTL4	Q9HTL4				9	9	33.5	34.295	0	48.598	317550000	37	22.3451	22.5322	19.5333	22.6096	20.962	23.1886
		0.441828	0.779793	Q9I5Q3	Q9I5Q3				9	9	32.3	44.129	0	35.301	215560000	39	21.245	22.2742	22.3801	21.5032	22.9552	23.7803
		0.334991	0.778806	Q9HXQ2	Q9HXQ2				8	8	56.9	13.032	0	182.51	6324500000	181	28.1296	27.2511	25.0718	28.1937	27.1793	27.4159
		1.68311	0.778142	Q9HWD9	Q9HWD9				5	5	57.1	10.357	0	25.145	3123200000	97	26.3867	26.8156	26.7028	27.1432	27.3801	27.7162
		0.430603	0.777626	Q9HXH8	Q9HXH8				3	3	15.9	38.16	0	7.9327	16775000	6	18.2885	17.9987	19.9193	19.1247	20.485	18.9297
		0.610143	0.77655	Q9HY15	Q9HY15				2	2	27.2	14.986	0	87.424	305490000	20	20.1913	18.2286	18.9995	19.9258	19.9098	19.9134
		0.884079	0.771447	Q9I0U4	Q9I0U4				3	3	8.9	65.396	0	6.3404	29580000	9	19.1362	19.2653	18.6277	20.1561	20.1198	19.0677
		0.294498	0.768827	Q9HXK2	Q9HXK2				2	2	15.2	34.803	0	5.4436	66532000	7	19.5933	18.1525	18.9207	18.7153	18.6555	21.6022
		0.474742	0.767616	G3XD23	G3XD23				13	13	48.1	35.717	0	323.31	4170100000	197	26.7818	25.3231	24.6984	26.9813	26.2874	25.8374
		0.302622	0.761763	Q9I5U2	Q9I5U2				7	7	10.9	104.27	0	21.495	94006000	22	18.6386	20.4521	18.9339	18.8587	21.7434	19.7079
		0.251015	0.754368	Q9HTP1	Q9HTP1				5	5	17.3	48.347	0	15.431	80013000	8	18.224	20.0701	20.1545	22.1575	18.7268	19.8275
		0.571197	0.754194	Q9I0L2	Q9I0L2				2	2	7.5	41.886	0	4.6656	31377000	5	19.2644	20.3424	18.7957	20.3703	20.7713	19.5235
		0.417283	0.752622	G3XD14	G3XD14				10	10	73	17.344	0	87.412	1017400000	107	23.2245	25.1832	24.5803	24.0774	25.6632	25.5053
		1.24504	0.752434	Q59641	Q59641				3	3	22.5	20.104	0	16.815	32876000	6	19.2436	18.9749	19.8617	20.1893	20.2484	19.8998
		0.579604	0.746642	Q9HUN0	Q9HUN0				4	4	40.8	8.8732	0	52.588	2332300000	67	25.0753	26.1081	25.8339	26.0114	25.8627	27.383
		0.277233	0.746473	Q9I6N1	Q9I6N1				4	4	57.4	7.058	0	10.162	57011000	13	16.7944	19.5478	19.922	20.3915	19.0632	19.049
		1.15978	0.745505	Q9I614	Q9I614				2	2	13.2	23.337	0	23.576	37103000	8	18.8782	18.7764	18.7158	18.9693	19.6551	19.9825
		1.40786	0.745143	Q9HZJ2	Q9HZJ2				9	9	22.2	76.953	0	32.281	230460000	37	21.6446	22.3568	22.2084	22.599	23.0019	22.8443
		0.645502	0.744581	Q9HY89	Q9HY89				2	2	35.9	7.098	0	36.154	206980000	27	19.9616	18.3273	18.7613	20.075	19.7592	19.4497
		0.497977	0.736376	Q9HVQ3	Q9HVQ3				5	5	17.6	43.559	0	19.396	128520000	23	20.4226	21.2119	21.1683	21.0249	22.8543	21.1328
		0.425077	0.734742	Q9I0V2	Q9I0V2				2	2	7.5	40.715	0	9.4126	36542000	9	19.5565	18.4722	19.0302	18.7972	19.4251	21.0408
		0.32106	0.728703	G3XDA4	G3XDA4				2	2	32.1	15.236	0	28.421	95520000	10	20.6803	19.4281	21.5898	20.0505	22.427	21.4067
		0.364455	0.726278	Q9HXW0	Q9HXW0				7	7	37.2	27.904	0	21.722	139190000	24	21.9349	19.5546	20.2857	21.3025	22.0943	20.5572
		0.497507	0.725718	Q9HWF7	Q9HWF7				6	6	41.5	13.265	0	107.93	856460000	61	22.7265	24.5265	24.6167	24.9798	24.6488	24.4182
		1.18549	0.724782	Q9HUP0	Q9HUP0				3	3	19.5	25.174	0	11.302	71900000	7	19.1546	18.5083	19.3296	19.5015	19.988	19.6773
		0.767402	0.722095	G3XD79	G3XD79				7	7	66.9	13.896	0	108.4	1026600000	78	23.4196	24.1256	23.5231	24.0933	23.9862	25.1551
		0.282899	0.720828	O50175	O50175				4	4	7.8	48.874	0	12.842	58048000	11	19.4969	18.7595	20.4423	22.0283	19.8365	18.9963
		0.727663	0.720708	Q9I5Y4	Q9I5Y4				15	15	52.5	40.404	0	50.309	341720000	69	22.5089	23.8058	23.0802	24.1732	24.0345	23.3494
		0.1357	0.71976	Q9HVX7	Q9HVX7				8	8	32.4	41.993	0	18.565	135890000	13	20.4034	17.9139	22.3487	21.3497	23.2719	18.2038
		0.252261	0.715239	Q9I352	Q9I352				3	3	24.8	17.853	0	5.3091	92419000	16	20.0645	18.8372	19.9829	18.317	21.8517	20.8616
		0.525288	0.704935	Q9HVL9	Q9HVL9				10	10	41.9	39.845	0	188.62	1435500000	146	24.9502	23.9833	24.7068	25.8133	24.2254	25.7164
		0.170166	0.703297	Q9HTD9	Q9HTD9				8	8	27.5	35.911	0	34.919	167550000	30	21.4625	20.1782	20.4221	18.4571	23.4884	22.2272
		0.380868	0.699673	Q9I146	Q9I146				4	4	25.7	15.56	0	6.0122	101100000	6	20.6216	19.5261	18.4591	21.0207	19.4473	20.2378
		0.174646	0.69397	Q9HXI9	Q9HXI9				3	3	26.6	13.753	0	16.254	104970000	10	18.8181	21.5278	19.0876	21.5483	21.9226	18.0444
		0.492074	0.682129	Q9I198	Q9I198				2	2	47.5	8.9099	0	22.853	101200000	15	19.152	18.8724	19.669	18.8861	20.0518	20.8019
		1.13942	0.677387	P53593	P53593				18	18	53.9	41.542	0	238.63	1674500000	148	25.3503	24.4934	24.5659	25.4601	25.3994	25.5824
		0.304566	0.67102	Q9I704	Q9I704				2	2	17.7	12.164	0	31.99	94480000	15	18.5799	20.6458	19.58	20.2601	21.4393	19.1192
		1.05869	0.665904	Q9HYK7	Q9HYK7				9	9	55	29.517	0	29.271	588570000	58	23.8843	23.4934	23.8402	24.5789	23.8783	24.7583
		1.18739	0.659517	Q9HXI8	Q9HXI8				11	11	38.6	44.666	0	161.95	438880000	68	23.6222	22.9714	23.8171	24.1418	24.2149	24.0326
		1.24969	0.652252	Q9I5Z0	Q9I5Z0				15	15	46.2	42.709	0	145.6	809830000	135	23.9939	23.8166	24.1053	24.3232	25.0763	24.473
		0.601456	0.65116	G3XCU2	G3XCU2				5	5	27.7	36.854	0	52.966	26979000	12	18.3604	18.6635	19.3152	20.204	19.1806	18.9078
		0.883655	0.650625	Q9HW32	Q9HW32				15	15	42.4	47.23	0	118.75	585120000	92	22.9042	22.7596	23.7236	23.9956	23.4533	23.8905
		0.431795	0.646337	Q9I3K4	Q9I3K4				3	3	73.3	8.5588	0	234.93	1879200000	14	18.7371	18.0893	19.9893	19.9336	18.956	19.8652
		0.681516	0.646187	Q9I5U7	Q9I5U7				3	3	12.7	32.018	0	9.7409	70226000	19	19.2553	20.5472	19.5063	20.1826	20.3147	20.75
		0.261206	0.637	Q9I1Z7	Q9I1Z7				4	4	15.6	39.382	0	8.6455	45463000	14	21.099	21.1101	18.2095	20.8163	20.5586	20.9548
		0.405458	0.632172	Q9I083	Q9I083				5	5	16.7	46.85	0	16.459	137250000	30	21.041	21.703	19.7685	21.0525	22.141	21.2156
		0.235789	0.63125	Q9I3Q7	Q9I3Q7				3	3	15.4	22.382	0	13.481	145010000	21	19.397	21.6106	21.333	22.1042	19.8361	22.294
		0.770655	0.629933	Q9HTV6	Q9HTV6				5	5	24.3	34.011	0	24.035	59581000	16	18.5682	19.2122	19.15	19.7611	20.0597	18.9994
		0.41587	0.628711	Q9HUC9	Q9HUC9				5	5	12.4	82.152	0	9.9142	26103000	8	20.4208	18.9354	18.6883	20.0749	19.3308	20.5251
		0.929625	0.620132	O82850	O82850				16	16	65	27.336	0	323.31	13162000000	386	28.5421	27.8449	27.5714	28.8401	28.5003	28.4785
		1.01569	0.619357	P23747	P23747				6	6	18.3	49.323	0	12.119	68127000	19	20.7835	20.9632	21.1282	21.1151	21.5732	22.0447
		0.412342	0.608111	Q9I2A8	Q9I2A8				12	12	49.6	40.405	0	105.29	293210000	55	21.7241	23.1045	22.8478	22.2581	23.4784	23.7643
		0.134249	0.607414	Q9HXK1	Q9HXK1				6	6	48.2	18.283	0	99.741	337560000	51	23.1661	21.4206	18.6918	23.0056	19.6412	22.4538
		0.202633	0.604176	Q9HZI6	Q9HZI6				8	8	16.5	73.39	0	21.128	74584000	16	18.3541	18.808	21.5242	19.9642	19.2679	21.2668
		1.27374	0.60335	Q9I0L4	Q9I0L4				19	19	36.7	81.633	0	157.62	698210000	106	23.9534	24.2337	24.0274	24.2956	25.0029	24.7259
		0.436619	0.601782	Q9I500	Q9I500				2	2	13.4	23.069	0.00070472	3.9681	12787000	5	18.7468	17.4594	19.4576	19.0501	19.3212	19.098
		0.433451	0.601033	Q9I3B2	Q9I3B2				12	12	41.7	42.806	0	131.84	862010000	77	24.7701	24.4666	25.091	25.2142	26.4278	24.4889
		0.67552	0.600723	Q9I0B4	Q9I0B4				3	3	4.6	100.27	0.00070922	4.0389	54527000	3	18.0554	19.2079	18.5169	18.807	19.5889	19.1865
		0.33599	0.597989	Q9I6G2	Q9I6G2				9	9	70.9	11.773	0	323.31	2679800000	131	23.7835	25.8083	25.4783	24.9243	25.697	26.2427
		0.369923	0.593392	Q9I4N6	Q9I4N6				4	4	53.2	13.84	0	8.3607	63344000	15	18.5437	18.9948	20.2363	19.4073	19.4138	20.7338
		0.606419	0.588208	Q51434	Q51434				3	3	26.9	25.709	0	4.1746	27039000	5	18.0475	19.0152	19.2572	19.1288	19.1363	19.8195
		1.3437	0.586166	Q9HV96	Q9HV96				14	14	32.5	58.376	0	90.116	481600000	102	23.5066	23.5496	23.096	24.0058	24.1999	23.705
		0.273621	0.585383	Q9HYP8	Q9HYP8				4	4	58.4	11.226	0	11.027	71215000	19	18.9909	18.2892	20.2342	18.4754	20.3127	20.4824
		1.16461	0.584724	Q9I6M5	Q9I6M5				5	5	21.3	51.622	0	12.332	65997000	11	20.4933	20.889	20.7765	21.348	21.6349	20.9301
		0.433669	0.584349	G3XD53	G3XD53				3	3	24.3	18.456	0	17.132	67833000	18	21.5106	20.4917	19.6036	21.0651	20.8541	21.4398
		0.431201	0.581724	Q9HXQ6	Q9HXQ6				2	2	11.1	33.627	0	5.8639	11925000	7	20.1667	18.6702	18.979	19.8097	19.2645	20.487
		0.553602	0.578931	Q9HTP6	Q9HTP6				9	9	38.9	18.868	0	129.38	2671400000	118	26.146	25.8319	25.6173	26.8802	25.5699	26.8819
		0.27092	0.577559	Q9HU56	Q9HU56				10	10	69.9	18.146	0	323.31	11015000000	218	29.3134	28.6045	26.659	29.3995	28.4882	28.4219
		0.41376	0.575209	Q9HVD6	Q9HVD6				2	2	7.5	33.851	0.002059	3.6033	6057000	2	19.0055	18.1384	19.6308	19.7694	20.0232	18.7078
		0.592736	0.569483	Q9HXM6	Q9HXM6				11	11	27.4	57.959	0	46.802	180780000	28	21.5904	22.5418	22.4855	22.1927	23.1832	22.9503
		0.3492	0.567999	Q9I4E6	Q9I4E6				5	5	19.3	31.26	0	6.7353	46157000	12	21.841	20.7408	19.6813	21.8072	21.2373	20.9225
		0.101712	0.56626	Q9HXV1	Q9HXV1				4	4	25	17.694	0	45.943	203670000	28	22.3225	18.3918	22.7562	22.5967	18.9081	23.6645
		0.753454	0.565716	Q9HTX0	Q9HTX0				6	6	48.7	30.542	0	36.021	511970000	45	22.9039	22.956	23.9122	23.6085	23.9465	23.9141
		1.1476	0.564316	Q9HXE5	Q9HXE5				19	19	58.2	44.287	0	323.31	9284400000	378	27.6784	27.7498	27.3619	28.092	27.8576	28.5335
		0.818245	0.563161	P29248	P29248				3	3	27.9	27.522	0	17.245	54300000	5	18.8742	19.5686	18.6006	19.85	19.4498	19.4332
		0.197953	0.563017	Q9I3X5	Q9I3X5				9	9	43.2	28.469	0	56.186	279590000	39	19.8983	20.364	18.947	22.299	19.5649	19.0345
		1.38826	0.553105	Q9I4Q5	Q9I4Q5				32	32	56.2	86.114	0	323.31	2779600000	349	26.4471	26.2141	26.0207	27.0434	26.5704	26.7274
		0.166447	0.551064	Q9HYG6	Q9HYG6				5	5	47.6	11.637	0	52.647	208190000	33	22.8505	22.446	21.1768	23.8059	23.8945	20.4261
		0.26299	0.549732	Q9I6W1	Q9I6W1				7	7	48.9	19.8	0	27.167	128040000	20	21.997	22.309	21.7002	23.9052	21.0878	22.6624
		0.688421	0.548907	P96963	P96963				18	18	64.9	48.41	0	68.751	340820000	75	22.1815	22.5178	23.0596	23.6083	22.7228	23.0746
		0.402116	0.548105	P95454	P95454				3	3	29.5	23.499	0	44.134	50537000	13	18.3701	17.899	19.6731	18.7761	19.5582	19.2522
		0.147199	0.537547	Q9HTD0	Q9HTD0				6	6	20.2	51.848	0	21.516	230880000	22	21.8799	19.1897	19.6932	22.8006	19.1058	20.4691
		1.24042	0.534874	Q59653	Q59653				2	2	8.1	36.629	0.0064391	2.8803	22220000	3	19.145	19.1006	19.6173	19.5887	19.9422	19.9366
		0.312913	0.534265	Q9HZL4	Q9HZL4				3	3	21.7	26.887	0	10.699	31921000	9	18.1762	20.3508	20.0999	19.8321	20.1993	20.1983
		0.7067	0.532371	O50273	O50273				8	8	34.1	35.478	0	48.804	280280000	35	22.5269	23.3823	22.3942	23.0213	23.5331	23.3461
		0.55365	0.531987	Q9HU22	Q9HU22				7	7	34.8	32.457	0	44.343	401950000	51	23.1029	23.031	23.3325	22.8846	24.2767	23.9011
		0.348995	0.531748	Q9HTQ6	Q9HTQ6				4	4	38.4	20.607	0	11.991	88697000	18	18.8896	19.7424	19.6398	18.8911	20.8523	20.1236
		1.04016	0.531408	P09591	P09591				16	16	51.9	43.369	0	323.31	18028000000	427	29.3651	28.6586	28.6711	29.3786	29.5408	29.3697
		0.2893	0.530633	Q9HYR3	Q9HYR3				5	5	48.9	15.92	0	17.981	159390000	27	22.0457	21.2185	20.7402	22.758	22.2034	20.6349
		0.23562	0.527545	Q9I0E0	Q9I0E0				10	10	74.1	17.657	0	323.31	52138000000	164	22.1674	22.3837	19.9157	21.5994	21.6538	22.7962
		0.67493	0.519526	P55222	P55222				6	6	25.2	24.225	0	173.78	1342500000	112	24.9256	24.5112	24.3093	25.5559	24.5383	25.2105
		0.699647	0.519402	Q9I2V3	Q9I2V3				10	10	49.8	31.273	0	149.65	518550000	66	22.8032	22.5889	21.7806	22.8307	23.1695	22.7308
		0.544042	0.51463	Q9HYR7	Q9HYR7				8	8	33	42.498	0	74.217	210950000	50	22.3937	22.4183	22.8072	23.7509	23.0325	22.3797
		0.560351	0.510414	Q9XCL6	Q9XCL6				8	8	21.9	56.749	0	58.954	207010000	41	21.7366	22.1776	22.8651	22.3005	23.039	22.9709
		0.652177	0.507648	Q9HT11	Q9HT11				2	2	15.6	28.609	0	35.487	14349000	4	19.7804	19.0506	18.7474	19.4302	20.0228	19.6485
		0.248441	0.507422	Q9HZJ3	Q9HZJ3				5	5	23.8	41.643	0	45.475	302930000	44	22.3187	22.5878	21.7118	23.231	23.7036	21.206
		0.220052	0.505885	Q9I601	Q9I601				1	1	8.2	20.231	0	5.6404	16501000	6	18.9998	17.3222	20.2163	19.8572	18.7751	19.4238
		0.772014	0.497381	Q9HUQ6	Q9HUQ6				4	4	19.8	27.384	0	12.993	35205000	5	18.4421	19.1238	19.332	19.4531	19.2506	19.6863
		0.218583	0.493088	Q9I4G6	Q9I4G6				10	10	24.4	42.682	0	36.807	203920000	43	21.9529	23.0093	20.1397	21.7778	22.6824	22.121
		0.815264	0.492199	Q9I0T0	Q9I0T0				2	2	12.2	26.426	0	12.146	27994000	11	19.1121	19.3482	18.8538	19.6337	19.9934	19.1636
		0.219928	0.489412	Q9I205	Q9I205				5	5	16	33.06	0	19.449	150050000	19	19.7864	21.5198	22.4021	22.2944	20.9485	21.9337
		0.0772151	0.486969	Q9I687	Q9I687				7	7	39.7	32.228	0	31.803	243850000	38	22.582	18.3603	23.5588	23.6812	23.3765	18.9043
		0.306851	0.483364	Q9HWX4	Q9HWX4				7	7	27.1	39.438	0	61.643	106230000	25	21.4384	20.628	19.2525	21.0523	20.8087	20.9079
		0.742251	0.482114	Q9I204	Q9I204				10	10	49.4	26.218	0	35.538	302710000	49	22.4776	22.8437	22.7181	23.539	23.3273	22.6196
		0.31642	0.480779	Q9HZD8	Q9HZD8				3	3	13.8	36.148	0	12.755	20075000	7	18.5417	19.1955	19.9861	18.8967	19.7791	20.4898
		0.168735	0.475227	P57109	P57109				5	5	34.4	23.685	0	17.824	101120000	19	21.4743	18.9537	20.05	21.8659	20.8297	19.2081
		0.136378	0.474852	Q9HZ35	Q9HZ35				3	3	15.8	16.696	0	142.76	372260000	28	22.7805	22.2992	20.4312	23.5572	20.1884	23.1898
		0.391924	0.474096	Q9HXV4	Q9HXV4				9	9	47	23.107	0	107.57	1092800000	84	25.4584	24.251	23.8143	24.956	24.7586	25.2314
		0.207216	0.473202	Q9HW92	Q9HW92				10	10	37.5	53.246	0	40.04	300230000	42	23.1587	20.9433	20.9586	22.2107	21.2897	22.9798
		0.0951027	0.467591	Q9I551	Q9I551				7	7	48.1	25.858	0	27.066	260170000	31	18.5779	23.2405	22.6113	19.9938	22.811	23.0277
		1.14033	0.467107	Q9HTD1	Q9HTD1				6	6	18.5	66.095	0	13.534	151100000	22	21.9344	21.5662	22.1839	22.2678	22.4991	22.3189
		0.272932	0.458159	Q9HVK1	Q9HVK1				15	15	40.6	44.398	0	56.761	485780000	75	25.4033	23.8434	23.4653	24.4925	24.2747	25.3192
		0.447015	0.457056	Q9HTJ1	Q9HTJ1				2	2	7.1	53.332	0	6.129	11269000	4	19.7651	19.3571	19.4826	19.6951	20.8261	19.4548
		1.09195	0.456772	Q9HU65	Q9HU65				11	11	34.3	51.944	0	80.196	672260000	90	24.1109	23.6483	23.8237	24.091	24.5826	24.2796
		0.74678	0.453663	Q9I3C5	Q9I3C5				32	32	61.2	71.667	0	323.31	2495100000	330	27.0107	26.4499	26.3085	26.8169	27.3953	26.918
		0.586319	0.450131	Q9HZZ2	Q9HZZ2				6	6	34	20.985	0	35.309	747670000	78	24.0696	23.4013	23.5152	24.6542	23.7776	23.9048
		0.371299	0.449234	Q9HV00	Q9HV00				8	8	37.5	33.863	0	32.435	64705000	11	18.4728	18.4684	19.7334	19.431	19.7777	18.8137
		0.761286	0.448644	Q9I472	Q9I472				7	7	47.3	22.292	0	190.55	1339600000	108	25.1192	25.0492	24.4882	25.6566	25.0218	25.3241
		0.215467	0.447112	Q9HVV6	Q9HVV6				11	11	56	26.45	0	63.137	627110000	111	24.7123	23.3443	21.9552	23.7227	24.0353	23.5951
		0.637352	0.445482	G3XD94	G3XD94				21	21	57.1	48.155	0	323.31	2325800000	241	25.3103	24.7505	24.6529	25.4309	25.7188	24.9005
		0.409823	0.445196	Q9I2R4	Q9I2R4				5	5	36	26.41	0	19.43	90974000	10	19.6833	18.3201	19.0942	19.9543	19.2114	19.2675
		0.375001	0.44365	Q9I296	Q9I296				10	10	37	42.209	0	52.261	179680000	35	21.5194	21.3856	22.0285	22.8723	22.0986	21.2936
		0.259007	0.442334	Q9I4Z4	Q9I4Z4				4	4	38.7	17.925	0	14.299	67796000	13	18.3229	20.2073	18.426	18.8605	19.8635	19.5592
		0.236154	0.441368	Q9I359	Q9I359				3	3	21.4	18.44	0	6.035	26997000	7	19.892	18.5902	19.299	18.8504	19.3196	20.9352
		0.285156	0.440921	Q9I5W5	Q9I5W5				4	4	27	22.501	0	6.8766	67735000	19	21.0731	19.7919	20.3044	21.2661	21.3935	19.8327
		0.589023	0.43979	Q9I2B4	Q9I2B4				2	2	33.9	13.166	0	12.345	51715000	11	18.9352	19.4864	19.1692	19.5908	19.1543	20.1651
		0.162423	0.438573	Q9I369	Q9I369				17	17	44.2	58.632	0	76.398	662580000	101	21.5701	20.3957	18.4306	19.6973	21.0628	20.9521
		0.719945	0.434853	O82851	O82851				17	17	59.9	30.653	0	225.28	2264600000	156	26.1429	25.8442	25.448	25.8877	26.5299	26.3221
		0.197875	0.426627	Q9HV49	Q9HV49				2	2	6	30.49	0.0093516	2.5825	41025000	3	20.1523	17.9952	20.3576	20.0451	19.2867	20.4532
		0.139458	0.425174	Q9I3D4	Q9I3D4				4	4	26	26.155	0	23.637	95918000	16	21.8474	18.1562	20.3335	20.8748	20.9054	19.8323
		0.197548	0.42517	Q9I2R5	Q9I2R5				3	3	36.5	11.11	0	25.557	215230000	36	22.2777	22.32	20.7669	23.4505	21.242	21.9476
		0.735983	0.423266	Q9HXY5	Q9HXY5				7	7	34.5	19.09	0	44.494	1408300000	98	24.4207	25.221	24.4463	25.0993	25.1658	25.0927
		0.683667	0.423068	P30718	P30718				35	35	79.3	57.085	0	323.31	14290000000	719	29.7174	28.8682	28.9268	29.684	29.468	29.6297
		0.46377	0.417364	P32722	P32722				7	7	25.7	48.36	0	24.189	243920000	50	21.5714	22.5631	21.9517	22.3559	22.9357	22.0468
		0.211805	0.41724	O33877	O33877				4	4	32.7	18.747	0	15.284	212580000	31	23.5595	21.7209	22.4655	23.6746	23.4057	21.9172
		0.577027	0.416602	Q9HUC3	Q9HUC3				8	8	26.9	30.577	0	65.772	1791100000	122	24.0341	24.9253	24.3555	24.4785	25.0588	25.0275
		0.268373	0.408861	Q9I587	Q9I587				3	3	13.4	49.121	0	22.591	18745000	5	20.2146	18.6029	18.749	20.2483	19.2242	19.3206
		0.468074	0.404115	Q51548	Q51548				23	23	74.5	49.477	0	323.31	12331000000	478	27.7033	28.0319	28.8936	28.3941	28.7936	28.6533
		0.234998	0.395021	Q9HT48	Q9HT48				3	3	16.3	27.973	0	6.657	141640000	5	18.9363	18.3935	19.8501	18.4487	20.0476	19.8686
		0.151183	0.391422	Q9HUH2	Q9HUH2				7	7	26.8	34.7	0	19.359	51926000	13	20.1615	16.8797	18.9073	18.7689	19.1531	19.2008
		0.344844	0.38854	Q9HZ76	Q9HZ76				13	13	46.5	38.924	0	188.74	3139500000	219	26.6092	25.9309	26.1972	27.3088	26.7394	25.8547
		0.410253	0.385783	Q9I579	Q9I579				3	3	16.9	29.877	0	16.516	138170000	28	19.7785	18.9777	19.0111	19.8288	19.0509	20.045
		0.307567	0.384046	Q9I1D3	Q9I1D3				3	3	8.3	44.677	0	6.1819	50609000	13	19.675	18.801	18.4294	18.9459	20.0502	19.0617
		0.447787	0.383665	Q9I3I6	Q9I3I6				4	3	3.8	131.58	0	7.8854	35459000	8	19.3586	19.1865	18.475	18.9518	19.4005	19.8188
		0.164863	0.382125	Q9I339	Q9I339				5	5	32	32.21	0	18.12	34614000	8	17.7333	19.8834	19.2909	19.3223	18.3405	20.3913
		0.187982	0.379772	P72173	P72173				7	7	26.4	43.319	0	21.45	90790000	21	22.5589	20.9311	21.2258	23.1088	21.192	21.5543
		0.265549	0.378599	Q9HWE1	Q9HWE1				11	11	45.6	25.838	0	323.31	12782000000	263	28.8561	27.9777	27.4996	28.9735	27.6785	28.8172
		0.548005	0.378293	Q9HW72	Q9HW72				9	9	29.2	52.252	0	37.853	121180000	26	21.9912	21.4474	22.1308	22.6434	22.1856	21.8752
		0.364467	0.377841	Q9I0X9	Q9I0X9				5	5	21.8	45.895	0	19.125	35006000	5	18.7449	18.7099	19.6762	19.2433	19.0227	19.9986
		0.36336	0.375657	Q9I5U1	Q9I5U1				4	4	18.6	38.185	0	12.037	37088000	17	20.0846	19.3043	19.847	19.7614	20.85	19.7514
		0.359084	0.374294	P47203	P47203				21	21	58	44.646	0	323.31	1992400000	224	24.7379	24.7008	25.5114	24.8143	25.9969	25.2618
		0.286234	0.371484	O87125	O87125				11	11	51.4	39.004	0	193.15	636160000	103	24.1182	22.5957	22.8376	23.9969	23.4207	23.2484
		0.288811	0.368746	Q9HVW9	Q9HVW9				3	3	9.3	47.179	0	6.2279	10832000	4	18.3699	19.4526	19.2687	19.9641	19.5893	18.6439
		0.268223	0.368384	Q9I1M1	Q9I1M1				9	9	28.9	38.324	0	29.92	222260000	40	22.1448	21.7212	22.6616	22.6302	23.3247	21.6778
		0.217931	0.368354	G3XD12	G3XD12				13	13	46.5	45.281	0	166.03	1220600000	171	25.8799	24.1691	24.7424	25.5588	25.8686	24.469
		0.242799	0.3614	Q9I171	Q9I171				5	5	22.6	31.732	0	27.526	55384000	9	19.7307	18.3354	18.5894	20.0491	18.8595	18.831
		0.132708	0.357937	Q9I1F6	Q9I1F6				7	7	22.4	37.147	0	15.981	127250000	38	22.7533	21.4997	19.9446	22.3205	20.6154	22.3355
		0.182555	0.356855	Q9HTC6	Q9HTC6				6	6	15.9	51.76	0	17.273	144730000	31	22.4574	21.3715	20.6512	21.4588	22.8957	21.1962
		1.35538	0.354574	Q9I047	Q9I047				9	9	30.3	33.946	0	28.838	245420000	72	22.333	22.4266	22.4003	22.5992	22.9777	22.6468
		0.800238	0.35411	Q9HUC8	Q9HUC8				8	8	18.2	65.199	0	17.298	96246000	27	21.9361	21.5064	21.5073	22.1471	22.1532	21.7118
		0.101163	0.35306	G3XD59	G3XD59				3	3	20.6	20.94	0	10.795	154390000	12	18.9338	20.4582	21.8002	20.4105	22.524	19.3168
		0.304506	0.34721	Q9I6D1	Q9I6D1				10	10	75.5	17.771	0	181.77	1487800000	110	25.7358	24.3258	24.6302	25.5126	25.315	24.9058
		0.741106	0.346967	Q9HWW7	Q9HWW7				6	6	35.3	31.878	0	47.121	131330000	51	21.9091	21.574	21.4181	22.1089	22.1678	21.6654
		0.0723122	0.342789	Q9I6M1	Q9I6M1				4	4	45.5	16.202	0	13.121	63357000	13	23.1186	19.7471	20.0221	23.2253	18.9271	21.7637
		0.200189	0.339002	Q9I1S0	Q9I1S0				2	2	10.1	37.135	0.00334	3.24	21285000	3	19.045	19.9541	18.2083	19.7853	19.8576	18.5814
		0.132979	0.338812	Q9I2M6	Q9I2M6				2	2	20.6	15.643	0	4.6547	16987000	6	18.3701	20.2273	19.2533	20.8054	19.8838	18.1779
		0.0944928	0.335545	P72161	P72161				6	6	31.6	34.046	0	15.637	57929000	14	23.5678	22.1823	19.66	22.9291	22.4031	21.0847
		0.229689	0.331508	Q9HVT8	Q9HVT8				9	9	31.8	51.862	0	45.114	233230000	41	22.3375	22.4068	20.7273	21.8986	22.1992	22.3682
		0.166395	0.330083	Q9I158	Q9I158				3	3	15.9	30.631	0	12.099	39044000	11	18.4954	18.7503	20.2651	19.3393	20.4427	18.719
		0.34014	0.329543	Q9HU51	Q9HU51				4	4	9.6	47.291	0	6.7583	26486000	6	18.9302	20.1476	19.9693	19.9164	20.2656	19.8537
		0.138712	0.328894	Q9HT74	Q9HT74				3	3	24.6	18.216	0	19.522	146040000	34	18.7799	19.5892	20.7368	18.8652	20.0482	21.1792
		0.505972	0.327021	P43335	P43335				5	5	59.3	13.333	0	96.246	961890000	83	25.2877	24.4786	24.4449	25.0257	25.189	24.9778
		0.254756	0.322436	Q9HYY3	Q9HYY3				7	7	12.8	78.182	0	23.974	176520000	46	21.4051	21.9881	21.1778	21.5118	22.7203	21.3063
		0.100223	0.321964	Q9HYC9	Q9HYC9				2	2	14.4	21.154	0	4.7416	61936000	13	17.7675	21.4209	19.8857	19.7974	20.8885	19.354
		0.312891	0.317702	Q9HXH0	Q9HXH0				12	12	19.7	107.71	0	46.308	439450000	36	22.9888	22.8285	23.6445	22.8088	23.7979	23.8081
		0.532554	0.314288	G3XDB0	G3XDB0				5	5	28.2	29.844	0	16.128	48487000	19	20.5992	20.3158	19.7912	20.3365	20.63	20.6827
		0.111211	0.313188	Q9I0W8	Q9I0W8				8	8	27.9	38.001	0	41.199	314440000	44	20.9773	18.2634	18.2619	18.6527	19.5084	20.2811
		0.303559	0.310684	Q9HZV0	Q9HZV0				4	4	12.9	53.487	0	19.275	42589000	9	18.3882	19.4178	18.6968	19.2208	19.5936	18.6205
		0.419291	0.310585	Q9HXZ2	Q9HXZ2				13	13	49.7	34.947	0	102.74	385610000	88	23.5566	22.6454	23.3233	23.1719	23.612	23.6731
		0.243332	0.306278	Q03456	Q03456				5	5	41.8	15.234	0	137.33	1197600000	99	25.4134	24.6638	24.5622	25.9743	24.5494	25.0346
		0.10109	0.299684	Q9I0K0	Q9I0K0				3	3	19.1	25.425	0	9.9338	49695000	11	18.4798	20.8662	20.4609	20.6443	21.3137	18.748
		0.706214	0.294899	Q9I1E8	Q9I1E8				13	13	52.4	37.68	0	51.803	487810000	75	22.4898	23.1019	22.7661	22.9663	23.2101	23.0661
		0.237042	0.290464	Q9X2T1	Q9X2T1				5	5	56.5	11.87	0	305.26	1736000000	126	26.0062	25.623	24.7012	26.3083	25.4405	25.4529
		0.311125	0.288964	Q9I4I2	Q9I4I2				13	13	46.3	47.386	0	323.31	673080000	61	24.5014	24.1827	23.4329	24.0435	24.7344	24.206
		0.1093	0.286517	Q9HTK9	Q9HTK9				8	8	29.4	40.617	0	36.924	97044000	18	21.431	18.7107	20.0404	21.3418	19.5292	20.1706
		0.116302	0.282227	Q9X6V8	Q9X6V8				2	2	34.4	10.338	0	6.6837	70848000	23	19.6928	20.697	20.7433	21.5884	21.3516	19.0397
		0.0712539	0.281312	Q51366	Q51366				3	3	11.8	36.399	0	19.967	59428000	16	20.8321	21.1164	18.2498	18.3638	21.8759	20.8026
		0.183453	0.280895	Q9I3C3	Q9I3C3				6	6	43.6	29.802	0	58.73	204740000	28	19.0467	19.7266	19.5444	19.4793	18.9161	20.765
		0.381792	0.280604	Q9I367	Q9I367				25	25	57.4	55.56	0	323.31	4093600000	316	25.7298	25.3655	25.8461	25.7244	26.4682	25.5907
		0.129426	0.280055	Q9I6N0	Q9I6N0				12	12	46.2	52.444	0	59.642	241490000	38	21.3392	19.2946	19.2898	20.0017	21.0515	19.7107
		0.246011	0.279666	Q9HVW7	Q9HVW7				16	16	52.7	44.645	0	193.9	1154300000	132	23.8852	24.4372	24.8638	24.589	25.318	24.1182
		1.34955	0.27789	Q9HXW5	Q9HXW5				6	6	41.6	23.645	0	52.164	249380000	46	22.3554	22.2883	22.0585	22.54	22.4434	22.5524
		0.0911092	0.273521	Q9I773	Q9I773				5	5	37.7	15.61	0	13.899	107020000	16	18.9111	22.1367	21.8099	20.661	21.3095	21.7078
		0.403127	0.271726	Q9I6A0	Q9I6A0				8	8	42.6	42.786	0	92.515	288580000	37	23.4364	23.379	23.1212	23.4583	23.1944	24.0992
		0.131503	0.270548	Q9HTW1	Q9HTW1				2	2	25	16.871	0	4.6315	13059000	4	20.5021	20.5286	18.32	19.8077	19.9216	20.433
		0.206741	0.270136	Q9HUD3	Q9HUD3				8	8	32.5	45.428	0	146.91	185600000	37	22.8139	21.8378	21.363	21.7456	22.6317	22.4478
		0.223111	0.269508	Q9HW07	Q9HW07				3	3	19.3	21.065	0	6.9559	31759000	12	18.768	19.4686	18.2461	18.6317	19.6882	18.9713
		0.122678	0.267495	Q9I2L1	Q9I2L1				6	6	9.8	89.722	0	12.107	37469000	11	18.6217	19.587	19.4659	20.5764	19.814	18.0866
		0.181445	0.265428	P65116	P65116				5	5	69.4	8.3025	0	323.31	12580000000	146	26.7464	28.0876	28.3452	27.4855	28.2794	28.2106
		0.056702	0.262934	Q9I6Z8	Q9I6Z8				2	2	8.6	49.709	0.0052459	3.045	152150000	3	18.7081	22.5387	19.5871	19.3798	19.4894	22.7534
		0.551426	0.261679	Q9HV83	Q9HV83				20	20	59.1	46.063	0	198.12	1841800000	207	24.2499	23.9091	23.6655	23.9556	24.31	24.3439
		0.344682	0.261075	Q9HXU3	Q9HXU3				4	4	14.4	48.611	0	11.168	27242000	5	19.3057	19.4541	19.8044	19.4694	20.3344	19.5437
		0.933972	0.258877	O69077	O69077				11	11	45.6	44.388	0	42.083	319770000	49	22.7256	22.6698	22.8486	22.9666	23.229	22.8251
		0.132793	0.255767	O52762	O52762				11	11	35.7	55.588	0	56.039	141090000	34	22.1709	21.9399	22.7039	21.2061	23.4015	22.9744
		0.194579	0.251012	Q9I095	Q9I095				4	4	28.8	28.593	0	21.904	43967000	7	19.7355	19.6703	18.8635	19.4317	20.4703	19.1204
		0.256984	0.250778	P50587	P50587				4	4	28.6	23.32	0	14.424	82948000	18	20.5559	21.6037	21.769	21.4197	21.6956	21.5656
		0.281657	0.249653	Q9I3F5	Q9I3F5				5	5	7.1	99.147	0	9.5394	51557000	6	18.9434	19.3643	19.4127	18.8597	19.9384	19.6713
		0.333947	0.242767	Q9I3D1	Q9I3D1				17	17	49.6	50.164	0	140.68	1587400000	165	25.6712	24.8389	24.9221	25.6145	25.4166	25.1294
		0.113028	0.241899	P22608	P22608				4	4	11.7	62.327	0	12.931	77495000	16	18.1451	19.5744	20.3683	18.9261	20.3826	19.5047
		0.0727488	0.241182	Q9I174	Q9I174				8	8	39.4	34.309	0	77.714	501470000	63	19.322	23.1478	22.1258	22.0694	21.3718	21.8779
		0.193509	0.239748	Q9HWG9	Q9HWG9				7	7	33.1	43.644	0	54.158	174300000	27	22.8003	24.067	22.8725	23.0583	23.885	23.5158
		0.262335	0.23933	Q9HWG3	Q9HWG3				11	11	26.3	59.901	0	173.47	1405900000	124	24.4264	25.1905	25.4455	24.9332	25.2345	25.6127
		0.0918328	0.236109	Q9I608	Q9I608				4	4	19.5	33.239	0	9.3604	15661000	4	18.1386	20.0161	18.3717	19.4761	17.7158	20.0429
		0.0738776	0.236017	Q9I5V8	Q9I5V8				4	4	18.3	8.4848	0	221.26	11456000000	123	26.651	29.4496	29.0054	27.2384	28.9569	29.6188
		0.290891	0.233237	G3XD61	G3XD61				10	10	46.6	38.907	0	323.31	1873600000	165	25.9383	25.1577	25.7736	25.8222	26.2548	25.4923
		0.229273	0.226007	Q9I4S1	Q9I4S1				4	4	46.1	15.649	0	274.31	461690000	56	22.7482	22.302	22.985	23.0435	22.2757	23.394
		0.142158	0.223935	Q9I2Y4	Q9I2Y4				2	2	35.8	18.372	0	4.1064	57192000	4	18.9367	18.6073	19.2933	18.1562	20.0435	19.3093
		0.109045	0.213221	Q9HX01	Q9HX01				4	4	39.2	18.049	0	14.086	82205000	16	19.5247	20.8188	21.5604	20.5414	20.3952	21.607
		0.0763208	0.2123	Q9I2B3	Q9I2B3				5	5	48.9	10.163	0	12.543	334990000	25	22.4254	21.952	20.7202	20.2827	23.0533	22.3986
		0.159025	0.210526	Q06579	Q06579				6	6	65.5	10.039	0	52.048	376850000	46	22.4528	23.6866	23.9502	23.3547	23.4288	23.9376
		0.146652	0.207948	Q9I585	Q9I585				9	9	41.8	19.998	0	323.31	2275800000	109	24.9989	24.511	23.8849	25.4986	24.3645	24.1556
		0.0854746	0.207038	Q9HWD5	Q9HWD5				6	6	39.3	22.591	0	174	2959400000	117	27.9923	26.7601	25.0517	27.0026	26.6523	26.7704
		0.277782	0.206765	P26276	P26276				15	15	41	50.295	0	150.13	540760000	84	23.172	23.658	23.2221	24.0661	23.3577	23.2485
		0.161129	0.206104	O50274	O50274				13	13	28.6	69.268	0	80.788	251820000	52	22.0659	21.4825	22.7566	22.1077	21.9021	22.9135
		0.287117	0.198523	Q9HXZ4	Q9HXZ4				8	8	29.2	59.617	0	32.004	183930000	37	22.257	22.3288	22.8058	22.8957	22.8682	22.2233
		0.168945	0.197125	Q9I2U2	Q9I2U2				28	28	78.2	48.581	0	323.31	7326100000	508	28.1103	27.2061	26.8261	28.0074	27.2692	27.4574
		0.178885	0.194845	Q9HYP6	Q9HYP6				7	7	44.4	25.522	0	43.989	2300900000	46	26.1008	26.1242	25.471	26.3526	26.5353	25.3926
		0.278873	0.192945	Q51404	Q51404				8	8	30.1	48.695	0	34.575	182260000	36	21.2478	21.9759	21.4624	21.4066	21.894	21.9643
		0.124376	0.1907	Q9HVL2	Q9HVL2				7	7	62	21.795	0	226.73	616530000	80	24.1923	22.868	23.9133	24.5617	23.2181	23.7658
		0.0650116	0.189053	Q9HYR1	Q9HYR1				2	2	31.6	8.8729	0	54.858	124210000	14	20.7091	19.0245	18.9113	18.8599	18.9577	21.3943
		0.0813635	0.188943	Q9HWR3	Q9HWR3				5	5	9.6	80.93	0	14.31	54920000	7	17.7094	20.1164	19.3034	18.402	19.5889	19.7051
		0.0640478	0.186438	Q9I6D0	Q9I6D0				2	2	4.1	57.805	0.0020394	3.5018	67147000	14	21.0475	19.5794	19.3196	21.1544	20.892	18.4594
		0.210363	0.174878	Q9I1B1	Q9I1B1				2	2	17	15.822	0	5.2783	45171000	9	19.5945	19.4406	18.8422	19.8654	19.0824	19.4541
		0.213533	0.172959	Q9I6Z3	Q9I6Z3				9	9	55.6	20.541	0	63.521	2830600000	154	25.9463	26.4946	25.7721	26.6651	25.8866	26.1803
		0.20973	0.171961	Q9I383	Q9I383				5	5	23.3	36.353	0	58.726	280590000	49	22.1786	22.3702	22.7232	22.5019	23.1118	22.1743
		0.189832	0.171951	Q9I748	Q9I748				7	7	27.1	55.771	0	118.06	252070000	48	22.4878	23.1708	23.0219	22.5099	23.3504	23.3361
		0.0892786	0.17113	Q9HW76	Q9HW76				2	2	14.3	15.995	0	18.32	85557000	13	19.1869	20.0363	19.0526	18.6259	19.4464	20.7169
		0.113991	0.17065	Q9HUH4	Q9HUH4				4	4	12.3	42.109	0	13.883	46915000	16	21.3519	20.3682	20.1609	20.3293	20.4695	21.5941
		0.265781	0.16929	Q9HY12	Q9HY12				9	9	24.2	51.921	0	43.359	199380000	41	21.9323	21.3157	21.9249	21.8802	21.6379	22.1627
		0.240778	0.168031	Q9HYX8	Q9HYX8				8	8	42.3	26.845	0	157.24	537320000	75	22.4559	23.3155	23.199	23.0478	23.2372	23.1896
		0.0362518	0.167831	Q9HX20	Q9HX20				8	8	28.5	45.044	0	82.107	87217000	20	17.5449	20.6126	21.4574	18.017	20.7866	21.3148
		0.172209	0.166451	Q9HXR1	Q9HXR1				10	10	50.6	24.893	0	323.31	4425600000	180	26.7682	27.0091	25.8141	26.7002	26.652	26.7387
		0.113175	0.165542	Q9HXR8	Q9HXR8				7	7	39.1	40.318	0	128.6	529650000	40	23.5544	24.9132	23.7739	23.6402	24.741	24.357
		0.114283	0.164505	Q9HVF9	Q9HVF9				9	9	46.5	29.159	0	55.048	427570000	64	23.9841	23.024	23.5696	24.5692	23.3403	23.1617
		0.0687711	0.161482	Q9HUU5	Q9HUU5				2	2	8.5	60.61	0	6.5334	18211000	3	19.2791	18.3108	20.2704	18.9572	20.6308	18.7566
		0.0547984	0.160539	Q9HZP5	Q9HZP5				7	7	17.4	59.928	0	14.778	70293000	15	19.3054	19.1143	21.5861	20.789	20.7857	18.9127
		0.302207	0.160012	Q9HXP8	Q9HXP8				21	21	56.2	49.359	0	222.72	1564400000	163	25.9499	25.9798	25.537	25.6995	25.9899	26.2573
		0.149948	0.158314	Q9HZP7	Q9HZP7				11	11	71.5	31.422	0	246.17	1153100000	155	25.4559	24.361	24.7473	25.4655	24.8386	24.735
		0.0946068	0.157824	Q51472	Q51472				5	5	41	11.471	0	57.627	2009100000	71	26.0647	26.8949	25.6242	25.5097	27.1154	26.4322
		0.180565	0.156913	Q59650	Q59650				3	3	9.2	51.263	0	5.8147	13007000	6	19.3554	19.6696	18.7381	19.7537	19.1157	19.3643
		0.109239	0.15661	Q9I1S2	Q9I1S2				8	8	26.5	50.388	0	85.168	782830000	76	25.3985	24.6961	24.0675	25.3431	25.0916	24.1972
		0.0485624	0.154485	Q9I069	Q9I069				4	4	38.5	19.214	0	63.766	497740000	15	22.034	20.0869	20.3088	21.3328	22.3068	19.2536
		0.0437805	0.153817	Q9HY01	Q9HY01				5	5	21.6	39.208	0	62.275	262810000	28	18.992	22.0628	22.1227	21.9557	21.674	20.0093
		0.0379869	0.152943	Q9HU23	Q9HU23				3	3	20.9	33.106	0	8.484	70976000	9	19.657	18.4806	21.5717	19.2421	22.0961	18.8299
		0.108401	0.152371	Q51465	Q51465				4	4	16.4	36.281	0	8.1178	25021000	11	19.1029	18.9536	19.7749	20.0811	19.6176	18.5899
		0.0543543	0.152083	Q9I1H5	Q9I1H5				8	8	25.5	53.042	0	155.35	378590000	68	20.3557	23.4631	22.5285	21.7911	22.7876	22.225
		0.122651	0.151182	Q9I2X1	Q9I2X1				10	9	54.2	19.72	0	69.403	2193800000	105	25.3847	26.301	24.7637	25.6192	25.541	25.7427
		0.0630629	0.150325	Q9HZK4	Q9HZK4				17	17	45.6	50.111	0	323.31	4881200000	276	27.6215	27.0045	26.2694	28.231	27.3748	25.7406
		0.172464	0.149434	Q9HXY1	Q9HXY1				6	6	38.3	29.086	0	44.603	325020000	40	22.8431	23.506	23.2412	23.8765	23.0998	23.0623
		0.086409	0.148326	Q9I4J4	Q9I4J4				3	3	13.7	32.67	0	4.7388	90862000	9	18.2986	20.2399	19.0035	18.9712	19.7342	19.2817
		0.135729	0.146399	G3XD09	G3XD09				9	9	26.4	52.624	0	40.493	225220000	47	23.2816	22.2433	22.5441	22.658	23.3324	22.5178
		0.0734682	0.144585	Q9I753	Q9I753				2	2	8.1	48.274	0	5.9917	41611000	10	19.2506	19.8808	21.3867	20.7628	20.3715	19.8175
		0.0530862	0.142256	Q9I400	Q9I400				4	4	23.9	27.397	0	14.022	174660000	35	21.9624	21.5265	19.0376	20.7726	20.9153	21.2653
		0.0978787	0.141903	Q9HYC7	Q9HYC7				6	6	10.9	74.903	0	16.385	69106000	21	21.4653	20.9375	21.465	20.6444	22.3268	21.3223
		0.068501	0.141329	Q9I690	Q9I690				14	14	67	20.776	0	152.97	1380200000	151	23.6765	24.5869	25.4435	24.5705	23.907	25.6534
		0.198894	0.140833	Q60169	Q60169				3	3	17.3	33.641	0	26.578	34117000	11	19.7415	19.5637	18.9942	19.7813	19.6658	19.275
		0.0702045	0.138385	Q9HXN9	Q9HXN9				3	3	22.3	18.787	0	10.932	92542000	14	19.4994	19.0066	19.4375	18.1499	19.8194	20.3893
		0.105611	0.137021	P15275	P15275				2	2	15	18.011	0	58.859	33722000	7	20.1948	19.3025	19.802	19.231	19.8973	20.5821
		0.0720378	0.134858	Q9I4N8	Q9I4N8				12	12	11.5	187.15	0	34.224	68071000	13	19.4353	17.8071	18.9157	19.6496	18.1034	18.8096
		0.104311	0.127244	P48372	P48372				10	10	16.9	101.13	0	82.286	112200000	36	22.2838	21.3766	21.3741	22.2199	22.0165	21.1798
		0.114407	0.125213	Q9I689	Q9I689				18	18	37.9	70.111	0	119.73	1262800000	152	24.8431	25.7639	25.951	25.6037	25.3176	26.0122
		0.0523749	0.120689	O52761	O52761				3	3	41.1	14.504	0	13.364	312260000	31	24.2789	22.761	22.0664	24.0496	22.7937	22.625
		0.0524381	0.119223	Q9HY56	Q9HY56				8	8	34.4	33.381	0	21.577	206820000	42	21.7515	21.4859	23.4672	23.2971	21.9955	21.7697
		0.141221	0.118439	Q9HTY8	Q9HTY8				24	24	36.8	84.963	0	87.088	612220000	98	22.9706	23.9399	23.5485	23.3844	23.8387	23.5913
		0.0393076	0.117908	Q9HTY2	Q9HTY2				4	4	24.9	25.643	0	74.801	163620000	37	23.0375	21.6929	19.6108	21.3123	21.9859	21.3967
		0.223106	0.117128	Q9HTU9	Q9HTU9				2	2	16.7	23.425	0	14.768	99732000	20	19.0825	19.1949	19.6001	19.6611	19.217	19.3508
		0.0395316	0.115841	P53641	P53641				3	3	29.5	21.351	0	4.2456	95779000	5	19.6406	19.3404	21.0694	19.1841	19.4042	21.8096
		0.156646	0.113855	Q51385	Q51385				5	5	12.1	41.7	0	16.441	54937000	14	21.5845	21.6862	21.9614	21.3718	22.1846	22.0172
		0.101115	0.113817	Q9I730	Q9I730				5	5	29.8	26.622	0	28.611	343540000	63	22.1439	23.4392	22.9112	23.118	22.6496	23.0682
		0.0964409	0.113476	Q9I663	Q9I663				14	14	39.5	49.784	0	187.72	397970000	84	22.5008	22.0752	22.4323	21.8566	22.2814	23.2107
		0.068093	0.112996	Q9I4Z7	Q9I4Z7				6	6	39.1	17.493	0	17.505	193040000	30	22.0195	23.1889	22.4483	22.5366	21.9266	23.5326
		0.0241422	0.112876	Q9I4V8	Q9I4V8				7	7	34.2	28.853	0	27.036	145840000	23	17.4627	21.826	20.4016	18.6505	21.6899	19.6885
		0.0334223	0.111977	Q9HYD1	Q9HYD1				4	4	14.3	47.072	0	26.097	130430000	28	20.476	21.5924	22.1644	23.2024	19.6893	21.6771
		0.0451146	0.109041	Q9I781	Q9I781				18	18	47.9	69.503	0	116.44	520510000	110	21.1621	18.8938	19.8296	19.9035	19.3026	21.0064
		0.0502336	0.107781	Q9HUZ3	Q9HUZ3				2	2	17.7	18.796	0	8.5328	63512000	10	19.907	20.3981	20.807	19.2163	20.6292	21.5899
		0.0518798	0.10761	Q9HWQ2	Q9HWQ2				4	4	29.6	18.122	0	10.656	162320000	34	23.5065	21.6218	21.4758	22.3169	22.7988	21.8112
		0.0990763	0.106455	Q9HV51	Q9HV51				2	2	11.2	25.621	0	8.0851	22507000	6	19.5359	18.327	19.3939	19.295	19.1692	19.112
		0.051212	0.106111	Q9HWH2	Q9HWH2				8	8	32.3	36.357	0	20.358	120090000	17	21.5419	22.6781	23.8892	23.2437	22.546	22.6379
		0.0475796	0.101931	Q9HXV5	Q9HXV5				2	2	15.5	24.18	0	21.655	51721000	11	19.0254	19.8425	19.5398	18.2093	20.4839	20.0203
		0.0316895	0.101166	Q9HU21	Q9HU21				4	4	21.5	20.766	0	8.0494	50213000	13	19.113	20.9832	20.8402	21.8744	20.5718	18.7937
		0.0500269	0.0998942	P50987	P50987				3	3	10.3	51.64	0	7.0987	30367000	8	18.3788	18.9284	19.5001	18.1986	18.6991	20.2092
		0.0838581	0.0995948	O68822	O68822				6	6	21	52.331	0	30.264	176050000	33	23.1638	22.9912	22.4782	23.2459	22.2522	23.434
		0.0839769	0.094197	Q9I134	Q9I134				4	4	12.4	62.838	0	7.9136	14454000	4	19.0462	18.7878	19.8821	19.5641	18.8917	19.543
		0.0298095	0.0933425	Q9I2N5	Q9I2N5				5	5	25.5	32.035	0	14.515	61511000	20	21.3173	20.7999	20.0363	22.2014	21.3267	18.9055
		0.120316	0.0915203	P08280	P08280				15	15	65	36.879	0	323.31	7074200000	331	27.2711	26.4585	26.5383	26.7595	27.0478	26.7352
		0.0384992	0.0914879	Q9I3I0	Q9I3I0				6	6	64.8	11.877	0	194.59	1350100000	112	26.8637	24.7066	24.3962	25.0489	25.3815	25.8107
		0.0581031	0.0913849	Q9I5A5	Q9I5A5				4	4	8.7	75.696	0	8.1195	41969000	11	20.1258	18.4673	19.5818	19.4973	19.8923	19.0595
		0.10631	0.0911293	P43501	P43501				4	4	53.7	13.273	0	20.26	285130000	34	23.0461	23.1841	22.585	23.5258	22.8424	22.7204
		0.0957185	0.090477	Q9HWC4	Q9HWC4				9	9	62.7	20.162	0	279.61	2127500000	144	26.6143	25.9148	25.4882	26.0115	26.2579	26.0194
		0.0997444	0.0881621	Q9I368	Q9I368				11	11	75	18.165	0	323.31	1981700000	141	24.9077	24.9334	24.1986	24.4764	25.1669	24.6608
		0.0985896	0.0833969	Q9I6H5	Q9I6H5				14	14	53.5	44.216	0	323.31	910120000	111	24.6996	24.7616	24.4234	24.7957	24.1816	25.1575
		0.0182114	0.0831496	Q9I2Q1	Q9I2Q1				2	2	18.8	16.443	0	9.0662	25310000	4	19.6921	19.2061	19.9057	22.67	17.8816	18.5018
		0.0190331	0.0829175	G3XCZ8	G3XCZ8				4	4	24.2	21.953	0	16.632	98250000	12	22.3203	23.7187	19.4818	21.7995	23.2615	20.7084
		0.0573925	0.0826117	P37798	P37798				15	15	46.1	48.887	0	147.83	2801600000	166	25.2075	25.8891	26.4294	25.8699	26.5568	25.3471
		0.0468637	0.0812352	Q9HVH2	Q9HVH2				3	3	10.8	44.71	0	13.958	40685000	17	21.0724	21.4698	20.1531	20.389	20.6934	21.8567
		0.132731	0.0788562	Q51373	Q51373				5	5	29.4	23.608	0	17.881	292970000	26	22.0588	21.4635	22.1027	21.9585	21.8252	22.078
		0.0377095	0.0787271	Q9HT51	Q9HT51				3	3	7.3	49.878	0	7.3724	26619000	9	18.6678	19.0254	20.8913	19.768	19.77	19.2828
		0.0952646	0.0777651	Q9HX23	Q9HX23				4	4	23.2	17.79	0	10.717	184590000	12	19.4092	18.6896	19.4159	18.9671	19.2438	19.537
		0.0537911	0.0765648	P43336	P43336				10	10	37.8	43.273	0	31.992	236740000	53	22.9369	21.6877	22.1819	22.8901	21.7517	22.3943
		0.0964527	0.0728722	Q9I2W9	Q9I2W9				21	21	37.7	85.816	0	95.77	573220000	107	24.3473	24.2458	23.6494	24.4692	24.0453	23.9465
		0.0464558	0.0726287	Q9HVS6	Q9HVS6				4	4	25.4	24.879	0	24.483	87946000	38	21.627	20.7223	19.8449	20.5242	20.8691	21.0188
		0.0809037	0.0693429	Q9I0A4	Q9I0A4				3	3	6.6	86.799	0	7.9987	32061000	15	20.4501	19.6474	20.5121	20.2853	20.0611	20.4713
		0.0322725	0.0681089	G3XDA2	G3XDA2				5	5	18.1	43.497	0	25.299	101550000	23	21.4032	21.6127	22.8653	21.1536	23.0328	21.8991
		0.00672794	0.0674419	Q9HXP9	Q9HXP9				3	3	48.2	9.2043	0	171.1	3294000000	47	26.993	24.9758	19.212	26.9632	25.1489	19.2709
		0.0723313	0.0672919	Q9HWD2	Q9HWD2				39	33	65.6	77.784	0	323.31	4363200000	450	27.2295	26.689	26.4572	27.2357	26.9068	26.4351
		0.0611862	0.0629559	Q9I5I4	Q9I5I4				7	7	37.5	29.904	0	45.65	340150000	51	23.1042	22.7353	23.4606	23.5367	22.594	23.3584
		0.041389	0.0623786	Q51507	Q51507				4	4	55.4	11.432	0	65.492	915520000	52	24.9635	23.4125	23.8383	24.0697	24.546	23.7857
		0.0860016	0.0604286	Q9HWG0	Q9HWG0				22	22	34	104.49	0	168.99	969280000	156	24.9389	24.6557	24.2012	24.8823	24.6497	24.4452
		0.0349379	0.057621	Q9I0A0	Q9I0A0				12	12	56.8	20.882	0	323.31	36784000000	591	29.0292	30.4086	30.4178	29.3933	30.419	30.2162
		0.0267676	0.057244	Q9I692	Q9I692				23	23	60.1	54.207	0	323.31	1820600000	196	26.8943	26.4197	24.6161	26.2361	26.1938	25.6719
		0.0343359	0.0570132	Q9HVL6	Q9HVL6				6	6	50.5	11.653	0	39.194	1364900000	73	25.8476	25.8732	24.3387	25.7603	24.9503	25.5199
		0.0801052	0.0559991	Q9HZ71	Q9HZ71				30	30	57.6	61.869	0	323.31	5185200000	456	27.4652	26.8552	27.0138	27.4734	27.1249	26.9039
		0.0494968	0.0548751	Q9I099	Q9I099				16	16	29.7	73.079	0	149.68	587270000	67	23.3149	23.3314	23.9795	23.4575	24.1918	23.1411
		0.028628	0.0514933	Q9I307	Q9I307				12	12	43.2	52.617	0	38.849	99588000	29	20.4936	21.9496	20.1136	20.5696	20.8002	21.3415
		0.0417771	0.0502752	Q9I4W5	Q9I4W5				6	6	43.3	17.352	0	154.29	750060000	57	23.059	23.6208	23.226	23.3633	23.9952	22.6981
		0.0184232	0.0481256	Q9HV94	Q9HV94				5	5	70	9.9793	0	70.284	1376000000	71	25.3215	24.1805	22.3458	23.9238	24.1035	23.9649
		0.0263198	0.0480893	Q9HWX6	Q9HWX6				5	5	45.9	17.707	0	68.738	1704300000	54	24.4661	24.2442	24.7195	24.0966	25.7039	23.7734
		0.0678512	0.0465043	Q9I5V1	Q9I5V1				10	10	27.1	60.814	0	75.539	237590000	49	21.9815	22.4671	22.5247	22.1862	22.7022	22.2244
		0.020795	0.0429262	P95453	P95453				2	2	34.6	11.657	0	52.722	704420000	36	19.8521	19.9773	18.6936	18.6838	20.5805	19.3874
		0.0273896	0.0381444	Q9I253	Q9I253				11	11	45	41.52	0	120.71	696250000	110	22.5519	21.8485	22.329	22.8347	22.5491	21.46
		0.0159742	0.0366052	Q9I3S2	Q9I3S2				3	3	19.5	33.385	0	14.133	762710000	12	19.6447	19.5135	19.1672	20.8484	18.2801	19.3067
		0.0620479	0.0353254	Q9I5G8	Q9I5G8				22	22	43.1	66.294	0	323.31	1985700000	232	25.8473	25.6558	25.3078	25.8709	25.5686	25.4774
		0.0182811	0.0339565	Q9HX67	Q9HX67				3	3	9.7	42.423	0	11.257	39401000	18	19.2613	19.3836	20.7946	20.4351	19.951	19.1552
		0.0153218	0.0330582	Q9HW87	Q9HW87				5	5	28.6	32.41	0	48.313	411290000	50	23.494	22.4488	24.1314	23.4549	24.2585	22.46
		0.0176502	0.0289847	Q9I632	Q9I632				9	9	42	36.968	0	57.335	173770000	39	21.7534	22.9208	23.4217	23.0823	22.8065	22.2942
		0.0188725	0.0278149	Q9I0X4	Q9I0X4				2	2	38.5	11.314	0	40.495	29769000	3	19.0853	19.0803	19.3427	19.8438	18.2535	19.4945
		0.0104788	0.0245711	Q9I3X1	Q9I3X1				7	7	30.6	43.485	0	14.31	53690000	15	20.1912	19.7454	21.1142	19.1688	20.5158	21.44
		0.0276639	0.0243619	Q9HVX0	Q9HVX0				2	2	10.3	38.655	0	4.3992	12836000	3	19.515	18.7767	18.6321	19.2176	18.9357	18.8436
		0.012225	0.0232162	Q9HVM7	Q9HVM7				7	7	30.3	34.762	0	16.096	95344000	18	19.1345	20.8741	19.3841	20.2215	20.0383	19.2025
		0.0110492	0.0190328	Q9HVL8	Q9HVL8				7	7	28.1	44.338	0	41.927	283730000	60	23.0902	23.0977	22.3007	23.4579	23.2367	21.8511
		0.0115056	0.0161311	Q9I2S7	Q9I2S7				10	10	18.6	82.756	0	28.448	138370000	52	22.3614	21.4916	20.9248	21.7117	21.2248	21.8896
		0.00892663	0.0144577	Q9I5W0	Q9I5W0				11	11	26.5	74.175	0	56.732	284080000	57	22.8493	23.2259	23.0453	23.0725	22.1422	23.9491
		0.00740661	0.013677	Q9HTP2	Q9HTP2				4	4	19.3	53.143	0	10.774	68355000	19	20.501	19.3826	19.7998	20.7415	20.0047	18.9782
		0.00496218	0.00780805	P40947	P40947				5	5	44.8	18.557	0	56.745	529100000	59	24.0467	23.6951	23.0186	24.2693	23.6844	22.83
		0.00230306	0.00397555	P37860	P37860				5	5	28.8	17.425	0	31.093	409350000	35	23.4551	23.9972	22.3696	23.7765	23.3119	22.7456
		0.00308692	0.00375303	Q9HV30	Q9HV30				8	8	59.8	15.015	0	99.3	2411900000	124	24.6162	25.6667	25.3599	25.4434	24.726	25.4846
		0.00231114	0.00351652	G3XCX3	G3XCX3				6	6	19.4	42.532	0	14.509	108700000	32	20.7377	21.3282	21.6877	21.0865	22.0385	20.6392
		0.00136409	0.00252851	Q9I5R4	Q9I5R4				5	5	11	54.583	0	9.0315	20257000	9	20.2929	18.5663	20.1797	19.5034	20.1459	19.3972
		0.00123748	-0.00202497	Q9I4P0	Q9I4P0				2	2	16.5	22.503	0	13.751	56063000	9	19.1393	19.4379	20.2516	19.0386	19.3624	20.4217
		0.00489107	-0.00257428	Q9I2V5	Q9I2V5				33	33	55.6	93.627	0	323.31	4782100000	432	27.2788	27.1023	27.0827	27.1739	27.4188	26.8634
		0.00196031	-0.00392469	Q9I1L0	Q9I1L0				13	13	44.8	35.615	0	57.808	368060000	74	23.9535	22.3223	24.3496	23.9066	23.1956	23.5114
		0.00294713	-0.00399526	Q9HZQ2	Q9HZQ2				14	14	44	41.206	0	289.04	2214900000	162	24.6228	24.9817	24.9515	24.2031	25.6577	24.6833
		0.00196208	-0.00424194	P50597	P50597				1	1	7.9	25.654	0.0058366	2.9561	12166000	4	18.9179	19.5109	18.2119	18.9901	17.7885	19.8493
		0.00568086	-0.00482814	Q9I4W0	Q9I4W0				7	7	44.9	26.83	0	33.023	332820000	48	22.8171	22.324	22.0292	22.7003	22.2282	22.2273
		0.008732	-0.00566165	Q9HXJ4	Q9HXJ4				16	16	52.6	40.056	0	102.84	706010000	116	24.5592	24.0132	24.0793	23.9892	24.2198	24.4257
		0.00552442	-0.0076313	Q9HU02	Q9HU02				4	4	12.6	64.558	0	14.408	25860000	6	19.9961	18.9626	19.5298	18.9776	20.133	19.355
		0.00427346	-0.00938543	Q9HYQ4	Q9HYQ4				4	4	35.4	16.071	0	14.304	216560000	58	23.1256	21.2202	20.9621	21.5403	21.5266	22.2128
		0.00245685	-0.010203	Q9HZF6	Q9HZF6				7	7	29.8	36.362	0	15.43	81700000	23	19.1039	19.4677	21.0831	17.4586	21.263	20.9024
		0.00614789	-0.0133788	Q9I6V9	Q9I6V9				6	6	24.6	37.347	0	30.923	78626000	24	20.8107	20.5	19.3622	20.1788	21.1997	19.2543
		0.00286507	-0.0134729	P77915	P77915				5	5	20	52.488	0	46.838	77806000	24	20.9746	20.2093	20.5925	19.9941	23.4559	18.286
		0.00939707	-0.0167751	P45682	P45682				4	4	21.2	30.835	0	20.821	78267000	19	18.82	20.527	19.7997	20.2512	19.6937	19.1515
		0.0233043	-0.017367	Q9HYE0	Q9HYE0				7	7	22	48.989	0	48.903	203820000	57	22.0885	22	21.4201	21.8834	22.0127	21.5603
		0.0107026	-0.0174383	Q9HXJ5	Q9HXJ5				7	7	24.9	47.512	0	26.198	203290000	41	22.5987	21.0119	22.5615	22.1008	21.8026	22.2164
		0.0185019	-0.0185801	Q9HWF0	Q9HWF0				9	9	65.5	19.099	0	147	6108200000	180	27.0598	27.8685	27.3481	27.5087	27.7544	26.9576
		0.0139414	-0.0187778	Q9HYV0	Q9HYV0				6	6	37.3	30.94	0	14.866	41712000	9	19.5844	18.3924	18.9042	19.276	19.1672	18.3815
		0.0076865	-0.0193888	Q9HTR5	Q9HTR5				3	3	34.9	9.5329	0	5.5741	62839000	12	19.6358	21.436	18.6243	20.0871	19.7832	19.7676
		0.0154826	-0.0231355	Q9HU44	Q9HU44				8	8	48.8	27.131	0	121.28	360010000	42	23.6712	22.166	22.6065	22.9841	23.0253	22.3649
		0.011989	-0.0237433	Q9I0R1	Q9I0R1				6	6	38.5	22.222	0	13.245	83390000	11	21.4115	23.2801	21.9254	21.951	21.74	22.8547
		0.00795409	-0.0256068	Q51559	Q51559				10	10	46.4	32.962	0	128.87	418980000	55	22.2298	23.2472	24.2251	21.4918	23.6753	24.4581
		0.0101198	-0.0286598	Q9HYR8	Q9HYR8				42	42	28.3	259.4	0	147.49	639960000	146	23.7335	22.776	25.4968	23.8788	24.8577	23.1838
		0.0264308	-0.0292803	P23926	P23926				8	8	30.7	27.129	0	36.094	520920000	77	23.9134	24.5546	23.869	24.6738	23.7172	23.8581
		0.0136165	-0.0302505	Q9HU32	Q9HU32				2	2	15.2	28.403	0	5.0197	19654000	9	19.3476	17.9805	20.058	18.5716	19.9064	18.8173
		0.0191372	-0.0337976	Q9I7C5	Q9I7C5				15	15	30	57.754	0	59.554	474690000	111	24.5846	23.127	23.577	24.4815	23.1201	23.5857
		0.0344023	-0.0346858	Q51508	Q51508				13	13	34.7	52.071	0	87.881	597200000	107	23.5656	22.6027	23.5796	23.2611	23.3739	23.0088
		0.0314605	-0.037192	Q9HWD1	Q9HWD1				8	8	37.8	17.504	0	41.69	2789900000	119	26.6516	26.2782	25.48	26.4323	26.1201	25.7458
		0.0283159	-0.0381139	Q9I6E0	Q9I6E0				5	5	12.1	65.159	0	9.4923	28170000	7	19.4459	19.6703	19.6848	20.4388	19.2626	18.9852
		0.0370005	-0.0411561	Q9I1R3	Q9I1R3				12	12	53.4	29.308	0	58.265	436840000	65	23.7031	22.9094	22.4147	23.0291	22.9715	22.9032
		0.036309	-0.041207	P13981	P13981				19	19	51.9	46.435	0	246.61	1393800000	188	24.0189	24.3226	23.5933	23.2954	24.2398	24.276
		0.00438447	-0.0419172	Q9HTN8	Q9HTN8				2	2	21.8	9.0655	0.0013841	3.7491	1429900000	28	19.884	25.8011	25.1926	26.4487	25.7062	18.597
		0.0504411	-0.0442581	Q9I5F9	Q9I5F9				26	26	45.6	88.574	0	203.99	1224200000	213	25.6654	25.0764	24.8623	25.4021	25.268	24.8011
		0.0687334	-0.0442829	Q9HZM9	Q9HZM9				13	13	41.2	35.641	0	63.406	716440000	102	23.5483	23.85	23.6931	23.3652	23.5375	24.0558
		0.152304	-0.0464643	Q9HUZ4	Q9HUZ4				14	14	42.1	46.112	0	29.626	171050000	34	22.1646	22.1431	22.2293	22.2209	21.9121	22.2646
		0.0182112	-0.0485191	Q9I1H2	Q9I1H2				2	2	8.3	38.657	0	5.627	48027000	11	18.0239	20.3906	20.3898	18.9459	19.3983	20.3146
		0.0503187	-0.0485738	P72138	P72138				5	5	30.7	22.695	0	38.566	237550000	60	23.3978	22.6953	22.4891	22.8181	23.1297	22.4887
		0.0365981	-0.0487868	Q9I2Q7	Q9I2Q7				4	4	8.3	62.132	0	7.6032	28007000	6	19.6183	19.8839	19.6957	19.895	18.83	20.3265
		0.0127027	-0.0488427	Q9K3C5	Q9K3C5				8	8	21.7	49.449	0	16.93	86058000	11	19.4416	22.4653	19.2846	19.7519	21.8132	19.4799
		0.0252817	-0.0495745	Q9HXS4	Q9HXS4				4	4	36.3	12.644	0	22.218	110860000	32	22.0361	20.6973	20.6762	22.0055	20.3955	20.8598
		0.015907	-0.0497424	Q9I3K1	Q9I3K1				11	11	86.2	93.635	0	191.2	1777900000	58	19.9848	17.7746	19.9603	18.4095	18.5047	20.6563
		0.0173705	-0.0529442	Q9X4G0	Q9X4G0				5	5	15.3	47.841	0	11.185	44597000	13	20.2356	21.3455	18.3833	19.4156	19.4003	20.9897
		0.0532359	-0.0530745	Q9HW11	Q9HW11				10	10	54.1	18.044	0	219.4	2560500000	159	26.3896	25.7326	26.4816	26.5083	26.2674	25.6689
		0.0348712	-0.0547434	P38100	P38100				10	10	14.6	117.33	0	30.946	94710000	25	21.8896	21.4331	20.4583	20.7979	21.8414	20.9776
		0.0776392	-0.055783	Q9HVW8	Q9HVW8				6	6	45.5	22.844	0	17.365	149690000	26	22.2995	22.1394	22.4947	22.6766	21.8795	22.2102
		0.0314568	-0.0618903	Q9HXN2	Q9HXN2				5	5	5.2	140.65	0	23.202	174000000	6	20.0768	18.7036	19.9739	18.6065	20.3043	19.6578
		0.0533271	-0.0641702	Q9I1A7	Q9I1A7				3	3	24.2	21.241	0	7.084	57230000	9	18.7612	19.3357	19.822	18.7036	19.637	19.3858
		0.0374094	-0.0643336	Q9HVH9	Q9HVH9				5	5	60.7	9.7158	0	39.935	834840000	76	23.0173	24.1509	23.985	23.4063	23.0027	24.5513
		0.033435	-0.0645746	P72151	P72151				20	20	49.2	49.242	0	323.31	5126600000	336	26.8799	26.6615	24.9622	26.5524	25.7274	26.0301
		0.0185114	-0.0654278	Q9HYQ1	Q9HYQ1				5	5	10.4	79.449	0	14.869	49485000	19	19.9591	18.9839	21.8066	19.6195	21.8265	19.1073
		0.0344513	-0.0654837	Q9I583	Q9I583				3	3	15.4	35.42	0	7.2656	40492000	16	20.5938	19.1228	19.5112	20.5434	18.9359	19.5519
		0.0135111	-0.0656287	Q9I3K3	Q9I3K3				10	10	32.6	42.364	0	59.586	298480000	40	22.3451	18.2732	18.8562	21.5241	18.1311	19.6225
		0.0508801	-0.06593	Q9I2Z5	Q9I2Z5				5	5	30	27.361	0	46.128	154820000	34	21.6647	20.8227	21.8108	21.6516	21.7239	20.7249
		0.0413379	-0.0667318	O82853	O82853				5	5	38.4	20.485	0	57.154	384780000	39	23.7494	24.2192	23.0596	24.2598	23.7826	22.7856
		0.0337221	-0.0674527	G3XD97	G3XD97				12	12	46.5	37.391	0	323.31	2309800000	142	27.0099	26.1075	25.1097	26.5075	26.2873	25.2299
		0.0388243	-0.0677484	Q9HI36	Q9HI36				17	17	94.2	19.091	0	323.31	584620000000	1091	19.3029	18.5713	19.8931	18.3449	19.8955	19.3236
		0.0260842	-0.0727832	Q9HZQ5	Q9HZQ5				4	4	19.2	36.545	0	16.522	33705000	9	18.6302	18.6602	21.1871	20.0408	18.6839	19.5344
		0.029723	-0.0775922	Q9I106	Q9I106				4	4	21.9	28.053	0	8.6215	72407000	11	21.2599	21.5309	19.4894	21.4382	19.4943	21.1149
		0.0631433	-0.0785643	G3XCY6	G3XCY6				6	6	24.4	27.413	0	27.189	370680000	47	23.992	23.2908	23.3324	23.8627	23.7919	22.7249
		0.0762359	-0.080307	Q9I364	Q9I364				3	3	12.2	38.533	0	6.641	16580000	4	18.4553	19.1488	19.3071	19.403	18.7297	18.5375
		0.0245056	-0.0807947	Q9I2A2	Q9I2A2				4	4	8.6	46.341	0	7.1921	77657000	14	21.3953	21.6958	19.4354	22.2883	19.3686	20.6272
		0.0916668	-0.0824242	Q9I3W8	Q9I3W8				5	5	10.4	66.76	0	9.7139	22763000	8	20.5049	19.7965	20.546	20.3514	20.4611	19.7876
		0.0293809	-0.0825939	P37452	P37452				8	8	48	22.506	0	67.943	1041800000	86	25.404	24.9433	22.4782	23.7447	24.6542	24.1788
		0.0416881	-0.0840391	Q9I5I3	Q9I5I3				4	4	9.8	42.553	0	8.9426	41015000	4	20.7347	19.0906	21.2042	20.1502	20.7297	19.8975
		0.0482136	-0.0847937	Q9HW68	Q9HW68				15	15	42.4	54.763	0	109.3	322600000	34	24.3289	22.9138	23.4477	23.4142	24.2699	22.7519
		0.168124	-0.086441	Q9HV59	Q9HV59				27	27	43.4	75.452	0	162.23	1524200000	211	24.6267	25.0941	24.8138	24.5685	24.6786	25.0282
		0.0560173	-0.0875498	Q9HY39	Q9HY39				3	3	11.1	34.216	0	6.3016	31505000	8	20.0979	18.8179	19.1686	18.5119	19.6285	19.6814
		0.0220513	-0.0882924	G3XCU6	G3XCU6				4	4	25.3	36.109	0	37.331	186050000	25	17.9859	18.9782	21.722	19.731	20.5951	18.095
		0.0354794	-0.0907135	G3XCV5	G3XCV5				3	3	10.9	62.522	0	8.2586	16015000	5	18.2876	20.4006	21.0847	19.4734	19.8626	20.1649
		0.0474531	-0.0912628	Q9HVI5	Q9HVI5				12	12	48.5	37.256	0	103.03	404560000	54	20.4798	20.435	22.1455	20.4464	21.5902	20.7499
		0.0421797	-0.0930754	Q9HU94	Q9HU94				8	8	14	83.417	0	50.39	110840000	18	19.587	18.2767	20.7338	19.293	19.1028	19.9226
		0.0743484	-0.096578	Q9I350	Q9I350				7	7	43.2	21.111	0	53.315	489510000	71	24.4387	23.382	23.6605	24.2899	23.1517	23.7499
		0.046771	-0.0969995	Q9HTD4	Q9HTD4				6	6	62.4	17.009	0	70.407	1311600000	82	26.5169	25.5324	24.1655	25.6839	25.0159	25.224
		0.0661025	-0.0979595	Q9HYR5	Q9HYR5				11	11	53	32.031	0	91.931	949450000	101	25.3585	23.6714	24.0248	24.3606	24.209	24.1912
		0.0374451	-0.0985457	Q9HT25	Q9HT25				6	6	15.9	66.294	0	19.684	108120000	18	20.8836	21.1269	21.5566	21.9308	21.9908	19.3499
		0.102272	-0.0990658	Q9HW86	Q9HW86				7	7	45.2	14.18	0	96.713	3146700000	131	26.4717	26.5641	26.0188	26.4834	25.6485	26.6256
		0.0296995	-0.101656	Q9I096	Q9I096				3	3	21.1	10.603	0	32.297	93932000	32	21.2738	18.1462	20.1632	20.6329	20.2673	18.3782
		0.0833277	-0.102252	Q9I5V0	Q9I5V0				17	17	44.4	48.742	0	238.84	2243300000	204	26.3827	26.0393	25.1084	26.1101	25.3866	25.7269
		0.0923877	-0.103278	P45684	P45684				10	10	47.9	38.235	0	323.31	822380000	117	26.0255	25.2197	24.7235	25.04	25.1653	25.4537
		0.0735381	-0.103601	Q9Z9H0	Q9Z9H0				5	5	9.3	103.4	0	13.771	19208000	7	18.9705	18.9125	19.7778	18.4069	19.1234	19.8197
		0.0414368	-0.105383	Q9I6C4	Q9I6C4				7	7	50	21.748	0	166.99	1153000000	114	25.9322	24.1183	23.2398	25.0076	24.1022	23.8644
		0.105187	-0.107187	Q9I0K5	Q9I0K5				3	3	16.1	29.483	0	7.2514	29992000	5	19.7853	19.397	19.5983	18.8487	19.5562	20.0541
		0.0738313	-0.108852	Q9HUD4	Q9HUD4				8	8	24	57.446	0	111.83	169330000	44	23.1044	21.8071	21.7255	22.2551	22.4607	21.5946
		0.0615982	-0.1093	G3XD52	G3XD52				2	2	18.6	16.901	0	10.286	56785000	15	19.7404	19.9908	19.5847	20.6836	18.5917	19.7127
		0.160721	-0.109447	Q9I6A1	Q9I6A1				16	16	54.7	49.17	0	234.19	857760000	140	24.3369	23.9468	24.3314	24.2383	24.3859	23.6624
		0.0383616	-0.110148	P72174	P72174				9	9	21.2	76.066	0	31.725	110240000	27	21.4754	18.7264	19.2555	19.2129	20.69	19.224
		0.030374	-0.111529	G3XD72	G3XD72				4	4	38.4	17.536	0	8.8964	92033000	16	21.4458	21.0595	19.3774	21.6086	18.395	21.5446
		0.0475247	-0.113015	Q9I3D5	Q9I3D5				10	10	19.3	63.531	0	80.364	282310000	74	23.0015	21.1468	22.3338	20.9923	22.0536	23.0971
		0.0456512	-0.113075	Q9HX89	Q9HX89				3	3	9.8	62.315	0	28.766	11700000	4	19.1551	17.9838	20.6539	19.7868	18.5948	19.0721
		0.0730302	-0.113136	Q9HT81	Q9HT81				10	10	44.2	23.786	0	34.989	228520000	53	23.2041	22.452	21.7192	22.6089	22.7447	21.6823
		0.0413948	-0.11559	Q9I612	Q9I612				2	2	6.2	65.358	0	7.0104	49892000	9	19.9166	20.6131	17.5837	18.9185	19.7535	19.0946
		0.10326	-0.116392	P48247	P48247				7	7	23.4	45.397	0	22.324	143290000	24	22.9033	22.292	21.5461	22.3003	22.1458	21.946
		0.0679755	-0.117212	P54292	P54292				4	4	25.3	27.577	0	20.448	93407000	19	21.1288	22.2522	22.7368	21.7137	22.638	21.4145
		0.182169	-0.11817	Q9I553	Q9I553				10	10	15.1	94.701	0	61.282	332610000	60	22.5198	22.5639	23.0188	22.3857	22.9599	22.4024
		0.0367981	-0.118506	Q9I7A8	Q9I7A8				3	3	23.8	19.365	0	10.8	91784000	23	21.5523	21.1371	19.8799	18.8058	21.5819	21.8261
		0.0641666	-0.120287	P37799	P37799				7	7	57.7	16.455	0	177.36	507080000	88	24.3342	22.5613	22.3039	23.0504	22.6793	23.1088
		0.0390963	-0.122245	Q9HUS3	Q9HUS3				5	5	34.9	22.899	0	12.767	52419000	16	18.778	17.4848	20.711	19.8473	18.2074	18.5524
		0.125291	-0.123046	Q9HV41	Q9HV41				8	8	21	60.7	0	45.506	232170000	42	21.5885	21.2035	22.1367	21.1029	21.5348	21.9219
		0.0470908	-0.126134	Q9HXZ1	Q9HXZ1				4	4	4.9	130.9	0	8.5753	62640000	17	18.4742	20.2677	20.847	20.6787	18.6941	19.8377
		0.109818	-0.126556	Q9I5T7	Q9I5T7				2	2	9.5	22.9	0.0052805	3.1377	35739000	2	20.0772	20.3396	20.0429	19.2596	20.1787	20.6418
		0.055254	-0.12684	Q9HY84	Q9HY84				9	9	30.6	45.297	0	46.055	651270000	79	23.0986	23.3553	24.8508	23.5602	24.6728	22.6911
		0.215078	-0.12742	Q9I291	Q9I291				9	9	41.6	31.236	0	238.64	1879600000	156	24.9025	25.1933	25.6828	25.173	25.159	25.0644
		0.0891315	-0.128345	Q9HV32	Q9HV32				3	3	26.7	24.394	0	33.719	37843000	13	19.2229	18.4519	18.6192	18.9039	17.7484	19.2566
		0.639598	-0.129253	Q9HVZ7	Q9HVZ7				6	6	23.8	47.412	0	47.865	76811000	14	20.5879	20.8657	20.8071	20.6919	20.582	20.5991
		0.119026	-0.129581	P27017	P27017				5	5	20	42.807	0	42.215	154640000	31	18.332	18.7014	19.4709	18.6012	19.1125	18.4019
		0.0333768	-0.130653	Q9HVU8	Q9HVU8				6	6	37.4	20.21	0	25.509	270760000	50	25.3874	21.8461	21.8563	24.0571	22.5836	22.0572
		0.0384476	-0.132075	Q9I5E3	Q9I5E3				5	5	24.3	41.689	0	16.535	101210000	13	21.3683	21.4277	19.1134	21.1396	21.6136	18.76
		0.0648917	-0.133136	Q9HUN2	Q9HUN2				9	9	59.5	15.532	0	323.31	1509800000	108	26.1384	25.3964	24.1746	25.9025	24.4424	24.9651
		0.230511	-0.133871	Q9HVJ1	Q9HVJ1				27	27	52.3	61.32	0	323.31	3506800000	315	26.1183	26.0185	26.548	26.1856	26.3135	25.784
		0.106377	-0.134533	P15276	P15276				4	4	17.3	34.49	0	88.086	424190000	62	23.8523	23.5007	22.6563	22.8402	23.768	22.9976
		0.143676	-0.135285	P29365	P29365				10	10	33.9	46.223	0	80.236	859120000	123	24.7487	24.2113	24.2839	24.0674	24.8828	23.8878
		0.0504023	-0.135586	Q9HUX0	Q9HUX0				8	8	66.7	12.663	0	318.62	2244900000	142	27.8374	26.1052	25.0538	27.0074	26.0943	25.4879
		0.291751	-0.137164	Q9HU93	Q9HU93				12	12	31.1	87.821	0	63.925	226040000	44	19.1662	19.4927	19.4428	18.9261	19.4735	19.2906
		0.0831259	-0.1373	Q9HWL8	Q9HWL8				2	2	4	60.494	0	4.6605	45217000	3	19.3211	18.5804	19.3564	18.2408	19.9785	18.6267
		0.150848	-0.137377	Q9HVN5	Q9HVN5				22	22	39.1	95.004	0	76.805	526240000	124	24.5988	23.459	23.9008	23.721	23.9727	23.8527
		0.321061	-0.137913	P47204	P47204				23	23	73.9	41.218	0	323.31	4414600000	359	27.1829	27.0768	27.0647	26.9811	27.2628	26.6668
		0.0855214	-0.14102	Q9I457	Q9I457				3	3	16.8	20.217	0	9.8214	98962000	23	20.4558	20.6439	19.1442	20.494	20.0211	19.3057
		0.0606787	-0.141839	P80358	P80358				5	5	23.8	37.245	0	12.596	77114000	16	20.8088	20.9199	21.9933	21.513	22.0813	19.7023
		0.0434498	-0.143928	Q9I5Z9	Q9I5Z9				6	6	42.6	22.18	0	28.299	89692000	24	18.0215	20.215	21.6056	19.8192	20.5476	19.0435
		0.0516006	-0.144175	Q9I1H4	Q9I1H4				4	4	28.3	19.33	0	10.65	86787000	12	18.6192	19.9092	21.5254	19.0264	19.9659	20.6291
		0.142338	-0.144545	Q9I362	Q9I362				19	18	51.9	55.29	0	293.29	1333800000	105	19.4857	20.3486	20.1121	19.4873	20.3792	19.6463
		0.0448796	-0.146116	Q9HV60	Q9HV60				4	4	43	11.76	0	13.328	241820000	23	19.7371	22.8986	21.5535	20.4391	20.8191	22.4926
		0.090449	-0.148316	Q9I357	Q9I357				2	2	10	32.722	0	19.924	101250000	19	18.5996	19.2908	19.181	17.7921	19.3512	19.4831
		0.125677	-0.149278	Q9I363	Q9I363				18	18	31.6	95.774	0	207	607530000	122	23.4451	23.0509	23.0784	23.2845	23.6103	22.2318
		0.1697	-0.153316	Q9I742	Q9I742				11	11	15	98.737	0	26.358	268680000	28	23.1553	22.989	23.9512	23.2747	23.4669	22.894
		0.168529	-0.154055	Q9HUV9	Q9HUV9				5	5	15.7	57.665	0	14.769	19598000	5	19.5013	18.6708	18.7658	18.3803	19.0934	19.0021
		0.329762	-0.156739	Q9HWP9	Q9HWP9				5	5	15.3	52.262	0	35.477	218490000	54	22.9372	22.3504	22.6755	22.4534	22.3556	22.6839
		0.145037	-0.158951	Q9HUC5	Q9HUC5				26	26	43.4	50.082	0	323.31	6884100000	383	27.8877	27.973	26.801	27.6997	27.2639	27.2211
		0.158588	-0.159719	Q9HWK5	Q9HWK5				5	5	67.7	9.963	0	123.78	702120000	67	22.844	23.4127	22.8547	23.41	22.9416	22.2806
		0.18545	-0.16002	P47205	P47205				10	10	38.9	33.435	0	118.49	1095500000	105	24.0912	24.2968	25.0177	24.3599	24.5772	23.9885
		0.134879	-0.160482	Q9HZJ5	Q9HZJ5				32	32	45.4	97.282	0	187.86	1528900000	200	24.849	25.9677	24.6898	24.9791	25.3259	24.7202
		0.102722	-0.160518	Q9I399	Q9I399				3	2	21.4	24.924	0	11.453	66613000	14	19.8269	19.1258	18.6057	19.0088	18.2779	19.7903
		0.167677	-0.160995	Q9I2W7	Q9I2W7				5	5	33.3	17.404	0	16.563	226240000	28	22.0881	21.874	22.4154	22.5166	21.3873	21.9905
		0.112421	-0.161644	Q9I3S3	Q9I3S3				9	9	45.5	34.727	0	89.233	671090000	59	24.0908	24.2458	23.6211	23.711	23.0445	24.7172
		0.0959147	-0.161869	P20582	P20582				8	8	35	36.378	0	48.312	736980000	59	23.8818	25.3919	25.6077	24.3012	25.1995	24.8951
		0.15819	-0.161928	Q9I7B8	Q9I7B8				11	11	25.9	73.973	0	60.119	81311000	26	20.8007	20.8931	21.5203	20.4561	20.7696	21.5026
		0.325128	-0.166382	Q9I521	Q9I521				12	12	44.1	20.789	0	323.31	41680000000	266	30.0643	30.4814	30.0064	30.3119	29.8929	29.8482
		0.102802	-0.166535	Q9HWF3	Q9HWF3				2	2	25.9	6.4775	0	6.0705	163680000	8	19.0218	20.3516	18.4852	18.7666	19.3382	19.2541
		0.0209253	-0.168044	Q9HZI5	Q9HZI5				5	5	21.1	14.206	0	287.48	1600800000	44	18.7713	25.2344	24.5053	19.2232	24.1353	24.6482
		0.0434166	-0.168539	Q9I1L2	Q9I1L2				5	5	27.2	34.041	0	52.053	149610000	22	22.4814	20.0099	22.6586	22.6138	19.5265	22.5039
		0.101277	-0.170836	Q9I107	Q9I107				5	5	14.9	49.401	0	12.052	33485000	9	19.4517	18.7105	20.2439	19.0869	18.7104	20.0963
		0.0932083	-0.171254	Q9HVP8	Q9HVP8				3	3	23.2	22.843	0	5.4101	38861000	8	18.6836	19.4361	20.5229	20.1338	18.9314	19.0635
		0.146193	-0.171951	Q9I1B3	Q9I1B3				10	10	35	55.042	0	80.203	386470000	54	22.0824	22.3341	23.2231	22.8037	22.4363	21.8838
		0.0750211	-0.17421	P95459	P95459				3	3	55.1	7.6054	0	99.426	4071300000	56	25.812	24.6878	23.2713	25.0997	24.2338	23.9149
		0.0482846	-0.174878	P50600	P50600				4	4	13.5	37.935	0	11.042	86168000	21	19.3779	22.0636	21.3598	18.9525	22.1483	21.1757
		0.0588409	-0.176154	Q9I1Z2	Q9I1Z2				5	5	26.5	34.611	0	154	73515000	9	21.5453	19.1233	19.2301	19.0722	19.1677	21.1304
		0.122528	-0.176622	Q9HVI7	Q9HVI7				4	4	18.7	45.157	0	7.7735	91896000	10	19.4732	18.0001	19.2198	18.3169	19.2217	18.6246
		0.13757	-0.17725	Q9HVC9	Q9HVC9				5	5	15.9	26.686	0	9.567	40927000	5	19.0413	18.4677	19.9984	19.1214	19.19	18.6642
		0.303092	-0.177839	Q9I3X2	Q9I3X2				23	23	43.3	79.82	0	323.31	1790100000	188	25.4101	25.1266	24.7891	25.1458	25.0223	24.6242
		0.182014	-0.178221	Q9I0L6	Q9I0L6				4	4	45.6	9.5997	0	10.614	52144000	5	20.0155	19.6646	20.2394	20.2599	19.976	19.1488
		0.176845	-0.181337	Q9I6V6	Q9I6V6				12	12	25.5	72.59	0	40.129	232570000	65	22.0966	22.8059	22.1157	21.914	21.7837	22.7765
		0.101993	-0.181739	Q9HV81	Q9HV81				3	3	17.5	31.86	0	28.636	30094000	11	19.594	19.294	18.9987	18.1473	18.9325	20.2616
		0.754749	-0.181894	Q9HYR9	Q9HYR9				10	10	72.6	22.142	0	206.46	1165100000	123	24.7257	24.4451	24.4794	24.2912	24.5012	24.3122
		0.117482	-0.187569	Q9HV56	Q9HV56				7	7	58.1	14.547	0	38.851	403500000	57	23.9938	23.2539	22.0983	23.2887	22.7953	22.6992
		0.202333	-0.190932	Q9HZY5	Q9HZY5				5	5	36.9	19.144	0	46.206	411370000	49	23.3167	24.2152	23.0768	23.4844	23.1251	23.4264
		0.0713824	-0.191873	Q9HYC3	Q9HYC3				27	8	47.6	90.634	0	170.79	978280000	128	21.0804	17.9853	19.5049	19.5317	18.7489	19.7143
		0.261262	-0.193959	Q9HX25	Q9HX25				13	13	47.7	36.733	0	87.898	820300000	78	25.7875	24.8525	25.104	25.1906	25.1066	24.8649
		0.0836519	-0.193988	Q9I757	Q9I757				2	2	13.6	25.904	0	18.267	34689000	6	17.9196	19.226	20.2963	19.0945	19.6508	18.1147
		0.364534	-0.194043	Q9HTR6	Q9HTR6				8	8	58	12.286	0	23.247	126470000	23	22.0519	21.7886	21.6769	21.904	21.7624	21.2689
		0.211469	-0.195726	G3XCY4	G3XCY4				3	3	35.2	12.333	0	113.98	312370000	44	19.3695	20.133	19.5474	19.5056	19.0025	19.9546
		0.0884374	-0.19938	Q9I093	Q9I093				2	2	14.5	18.705	0	5.054	18972000	5	21.2815	20.659	19.5951	21.1279	20.7418	19.0678
		0.131715	-0.1999	Q9HX76	Q9HX76				8	8	62.4	9.8923	0	323.31	17973000000	194	29.1219	27.8139	27.5098	28.2279	28.1868	27.4312
		0.167778	-0.200939	Q9HY41	Q9HY41				6	6	15.8	54.207	0	11.385	36458000	9	18.9766	18.9923	19.8336	19.0543	18.4627	19.6826
		0.223805	-0.201302	Q9HVU0	Q9HVU0				14	14	47.5	36.976	0	323.31	1008800000	173	24.0754	24.7142	24.8763	24.7103	24.4852	23.8665
		0.13858	-0.202905	Q9HYF6	Q9HYF6				11	11	65.6	24.164	0	99.439	1637900000	141	25.4676	25.3422	24.3723	25.0043	25.4942	24.0749
		0.123367	-0.20335	Q51470	Q51470				7	7	23.3	49.977	0	15.815	77244000	13	21.8889	22.7323	22.5847	22.3132	23.0775	21.2051
		0.121028	-0.211616	Q9I7B0	Q9I7B0				7	7	28.9	49.926	0	21.547	70221000	10	19.3663	20.0667	20.7997	19.6368	19.1632	20.7979
		0.129984	-0.215818	Q9HU43	Q9HU43				4	4	19.6	25.938	0	7.0079	56029000	11	19.4849	18.4789	19.7862	18.8393	19.9185	18.3449
		0.159418	-0.217113	Q9HV28	Q9HV28				10	10	34.3	33.142	0	109.91	733890000	100	23.9233	24.7304	23.199	23.2322	23.8973	24.072
		0.101292	-0.217213	Q9I525	Q9I525				7	7	28.7	49.07	0	19.623	89199000	14	18.8728	20.665	21.4328	20.0139	20.3724	19.9327
		0.086313	-0.217677	Q9I631	Q9I631				8	8	42.9	26.948	0	60.653	263570000	43	22.569	21.6485	20.9818	20.0006	22.4867	22.0589
		0.127441	-0.21847	Q9HY63	Q9HY63				6	6	16.5	74.36	0	13.95	34995000	8	18.7496	19.6752	19.5483	18.6231	18.4762	20.2184
		0.129763	-0.220218	Q9HW16	Q9HW16				5	5	37.7	27	0	14.797	246460000	33	22.9559	24.9706	23.6261	23.2591	23.9143	23.7185
		0.27178	-0.221565	O52760	O52760				18	18	57.4	36.649	0	323.31	2416600000	202	25.9536	25.7721	25.6353	26.0086	25.7277	24.96
		0.206498	-0.222043	Q9HXJ8	Q9HXJ8				26	26	69.6	55.005	0	247.02	2555700000	315	26.8473	26.9031	25.9781	26.656	25.7776	26.6288
		0.0672963	-0.223989	Q9HZ62	Q9HZ62				4	4	31.4	24.976	0	13.872	83559000	18	21.1549	20.9029	21.0383	18.5776	21.3763	22.4701
		0.113396	-0.227957	Q9I0J6	Q9I0J6				4	4	7.7	98.999	0	31.074	75167000	13	20.4619	19.5433	18.0171	18.8577	19.0942	19.3864
		0.33449	-0.22856	Q9HXQ4	Q9HXQ4				2	2	10.1	24.754	0.0064226	2.8652	26239000	3	18.9941	19.5694	19.859	19.118	19.4892	19.1295
		0.346631	-0.228971	Q51342	Q51342				10	10	31.1	55.369	0	61.835	351250000	79	23.8457	23.6396	23.478	23.8745	23.4007	23.0013
		0.0955673	-0.229045	Q9I3A8	Q9I3A8				3	3	15.9	36.773	0	7.3375	49979000	7	18.7041	20.2002	18.6473	17.6403	19.2489	19.9753
		0.053609	-0.229724	Q9HZ65	Q9HZ65				10	10	47.5	39.425	0	34.384	184260000	23	22.002	19.1087	23.4679	20.6694	22.76	20.4599
		0.265343	-0.231132	P22567	P22567				15	15	48.8	47.858	0	323.31	978720000	136	24.1917	24.4934	23.8945	23.5915	23.7345	24.5602
		0.154343	-0.232304	Q9HU24	Q9HU24				7	7	32.7	39.542	0	63.432	161490000	21	20.7969	20.7568	20.779	21.4277	20.7087	19.4994
		0.331622	-0.232593	Q9HV73	Q9HV73				11	11	36	52.286	0	47.566	591400000	65	23.6145	24.32	24.1793	24.0889	23.8889	23.4382
		0.271136	-0.23285	Q9HXS9	Q9HXS9				5	5	27.7	24.727	0	8.7218	209090000	24	22.3335	21.5614	22.4377	21.5945	21.7636	22.276
		0.137639	-0.235608	Q9HWC0	Q9HWC0				9	9	35.9	34.048	0	50.302	251780000	32	22.8731	22.4963	21.0139	22.4502	21.5941	21.6323
		0.0709058	-0.237159	Q9I658	Q9I658				8	8	77.6	18.727	0	51.233	337230000	53	23.1003	23.2947	20.5673	23.0969	22.5903	20.5636
		0.303849	-0.238553	Q9I5V7	Q9I5V7				3	3	14.4	36.561	0	23.357	40619000	12	19.8163	19.2832	20.2156	19.353	19.3721	19.8743
		0.177151	-0.238846	Q9HU06	Q9HU06				4	4	40.7	12.25	0	91.073	631720000	61	24.6196	25.1534	24.1074	23.6661	25.0976	24.4003
		0.0503258	-0.239744	Q9HW24	Q9HW24				2	2	16.7	26.718	0	30.284	116790000	27	18.4772	21.7953	20.8527	19.2404	22.7054	18.4602
		0.286902	-0.241141	Q9HWE9	Q9HWE9				6	6	48.5	14.17	0	174.66	7944700000	171	27.7919	27.5572	27.989	27.1253	28.158	27.3313
		0.0551803	-0.243228	Q9I4X3	Q9I4X3				6	6	19	56.607	0	35.94	93605000	20	18.9744	22.4894	22.6006	19.2209	21.9893	22.1244
		0.383875	-0.244153	Q9HX33	Q9HX33				9	9	16.3	97.647	0	35.024	94216000	18	21.4635	22.1345	22.1955	21.8187	21.8131	21.4292
		0.175715	-0.244486	Q9HUB9	Q9HUB9				3	3	20.7	22.767	0	5.9783	6153300	3	20.2788	18.7492	19.3039	19.6928	18.722	19.1837
		0.0490141	-0.24745	Q9I494	Q9I494				4	4	40.7	12.758	0	8.1543	164510000	15	23.4294	20.1257	19.1674	22.9416	19.8222	19.2165
		0.175264	-0.248536	G3XD04	G3XD04				14	14	28.3	81.493	0	31.614	176080000	34	21.6591	21.3324	22.3373	20.7197	22.2707	21.5929
		0.529496	-0.251551	Q9LCT3	Q9LCT3				36	36	51.9	103.85	0	323.31	2280200000	360	26.1189	25.4721	25.6047	25.6157	25.384	25.4414
		0.0847225	-0.252549	P11221	P11221				5	5	50.6	8.8348	0	31.357	168830000	11	19.3214	18.1964	19.792	19.252	20.2481	17.0521
		0.0809707	-0.254036	Q9X2N2	Q9X2N2				6	6	34.9	25.571	0	41.102	79154000	31	21.6008	20.7307	22.1656	22.004	19.2136	22.5174
		0.316557	-0.25459	Q9I6J2	Q9I6J2				11	11	50.9	50.452	0	103.78	931430000	93	25.3266	25.9819	25.2928	24.8039	25.5859	25.4477
		0.415751	-0.2555	P05384	P05384				5	5	53.3	9.0865	0	130.51	48215000000	216	29.931	30.2131	29.4358	29.8558	29.5334	29.4242
		0.256137	-0.257931	Q9X6W6	Q9X6W6				10	10	72.9	18.676	0	60.303	378880000	66	23.8099	23.1628	22.864	23.5173	23.0222	22.5234
		0.24974	-0.258473	G3XDB2	G3XDB2				2	2	9.5	29.097	0	6.5501	35426000	10	19.6351	20.5708	20.1762	20.473	19.4667	19.667
		0.169266	-0.25855	Q9I417	Q9I417				19	19	36.1	72.504	0	196.88	569750000	81	23.1339	22.6611	22.7593	22.0015	23.7095	22.0677
		0.18862	-0.260078	Q9HWA4	Q9HWA4				9	9	46.9	30.557	0	45.926	489020000	76	25.0758	25.1013	23.6893	24.7707	24.3948	23.9207
		0.274211	-0.268365	Q9HWD6	Q9HWD6				9	9	58	21.64	0	128.04	862760000	67	25.3964	25.1492	24.257	24.9971	24.3552	24.6452
		0.811453	-0.26962	Q9HVA2	Q9HVA2				6	6	30.8	36.424	0	49.301	342700000	54	23.5735	23.5842	23.223	23.0066	23.34	23.2252
		1.1695	-0.270082	Q9I6C1	Q9I6C1				12	12	43.1	48.391	0	66.846	222990000	57	23.1536	23.0227	22.9261	22.6452	22.9319	22.715
		0.261676	-0.272177	Q9I4R2	Q9I4R2				3	3	24.3	19.155	0	42.905	96812000	37	22.1439	20.8338	21.058	21.1602	20.891	21.1679
		0.191716	-0.273908	Q9I6X7	Q9I6X7				9	9	44.4	30.581	0	132.08	558370000	72	23.3465	24.3272	22.6919	22.6413	23.5062	23.3964
		0.0894604	-0.274093	Q9HT17	Q9HT17				6	6	43.3	19.26	0	18.04	147180000	29	21.9298	22.1388	19.4933	21.1663	19.6235	21.9497
		0.208511	-0.275302	G3XCZ3	G3XCZ3				4	4	43.2	12.904	0	34.749	155910000	37	22.7853	22.2141	21.2992	21.705	21.4245	22.3432
		0.167387	-0.276847	G3XCV2	G3XCV2				50	50	51.2	156.42	0	323.31	10706000000	722	27.0409	26.4524	28.5067	26.8333	27.0626	27.2736
		0.200793	-0.277264	Q9HYY4	Q9HYY4				4	4	17.5	33.419	0	14.676	84119000	21	19.6881	19.188	20.8719	19.618	19.3312	19.9671
		0.201889	-0.277901	Q9I2V2	Q9I2V2				2	2	12.6	23.344	0	5.7829	26746000	5	20.7105	20.5496	19.6612	20.5956	19.212	20.2799
		0.273855	-0.278355	Q9I3D2	Q9I3D2				15	15	56.5	42.887	0	127.99	762830000	96	23.9067	24.9085	24.4715	23.5872	24.5239	24.3406
		0.0777316	-0.28105	Q9HVX6	Q9HVX6				8	8	27.7	48.961	0	64.749	146040000	36	19.9065	21.0236	21.8128	21.9602	21.5903	18.3492
		0.217813	-0.284778	Q9HTZ4	Q9HTZ4				4	4	28.2	14.762	0	323.31	6275500000	90	27.1246	28.5706	27.2212	27.7055	27.3538	27.0028
		0.303446	-0.284912	Q9I688	Q9I688				5	5	25	40.872	0	65.892	252530000	46	22.9824	22.3456	23.6147	22.5091	22.884	22.6949
		0.188886	-0.287074	Q9I6N9	Q9I6N9				6	6	70.1	15.667	0	112.02	377330000	84	23.1963	22.5441	22.7733	21.6062	22.5383	23.508
		0.299205	-0.287245	Q9I4I1	Q9I4I1				37	37	47.9	107.11	0	323.31	2004300000	235	26.5457	25.9101	26.1395	26.2916	26.2148	25.2272
		0.380778	-0.289693	Q9I706	Q9I706				4	4	29.6	22.367	0	29.753	258960000	51	22.1648	21.5137	22.1697	21.2093	21.7748	21.995
		0.272164	-0.290061	Q9HZP6	Q9HZP6				12	12	63.9	26.376	0	323.31	2546500000	213	26.4595	25.9146	25.4611	26.2028	25.112	25.6503
		0.286734	-0.290277	Q9I295	Q9I295				5	5	47	15.631	0	117.51	416500000	56	24.1438	23.6852	23.2026	23.6188	23.76	22.7819
		0.324039	-0.290556	Q9HVA0	Q9HVA0				7	7	18.3	63.018	0	25.725	148870000	30	22.2651	21.876	22.7524	21.7791	22.5396	21.7032
		0.0945422	-0.290702	Q9HXK8	Q9HXK8				7	7	35.8	30.773	0	40.558	296320000	35	21.5805	21.6659	21.9205	19.261	22.7524	22.2814
		0.213431	-0.293205	Q9HVZ9	Q9HVZ9				9	9	31	48.08	0	23.681	83148000	27	21.302	20.6117	21.9762	21.1043	20.3364	21.5696
		0.24339	-0.294491	Q9HUM9	Q9HUM9				9	9	50.4	16.164	0	323.31	4497000000	159	26.2728	27.2875	26.8988	25.8118	27.0841	26.6799
		0.326676	-0.295195	Q9HVS8	Q9HVS8				6	6	56.5	20.616	0	97.087	892740000	70	24.8919	24.4403	24.117	24.1133	24.7335	23.7168
		0.0890314	-0.295952	Q9HUL7	Q9HUL7				5	5	22.1	50.683	0	26.976	84668000	15	19.1936	18.7117	21.9863	18.6084	20.6717	19.7237
		0.095519	-0.298394	Q9HXI7	Q9HXI7				4	4	43.6	17.853	0	76.124	83586000	17	21.1315	20.4225	18.9807	18.8477	19.0757	21.716
		0.537773	-0.305778	Q9HZE0	Q9HZE0				66	66	49.2	182.64	0	323.31	6363200000	660	27.162	26.5378	27.2268	26.8276	26.7502	26.4315
		0.23331	-0.306143	Q9HYR4	Q9HYR4				5	5	22.2	46.377	0	41.087	141010000	22	22.5083	21.3032	22.855	22.3154	21.8321	21.6006
		0.0906295	-0.308044	Q9HTN4	Q9HTN4				5	5	20.6	43.133	0	19.931	101970000	32	20.9774	21.3316	18.9396	21.5396	18.3009	20.484
		0.174068	-0.310125	Q9I356	Q9I356				15	15	15.5	133.04	0	50.436	174510000	37	20.2996	18.862	20.1283	18.5269	20.2432	19.5894
		1.01838	-0.315786	Q9I2T9	Q9I2T9				44	44	55.6	88.646	0	323.31	4204400000	510	26.2764	26.579	26.7417	26.3002	26.1243	26.2253
		0.187946	-0.316837	Q51551	Q51551				4	4	15.8	44.15	0	25.593	54156000	12	19.7821	18.0232	19.8405	18.9429	19.2977	18.4546
		0.237858	-0.317203	Q9HWF4	Q9HWF4				6	6	45.1	15.174	0	71.274	20657000000	56	29.6484	30.7987	30.0741	29.5963	29.325	30.6482
		0.361427	-0.319263	Q9HW26	Q9HW26				2	2	9	45.69	0	5.1743	5303100	2	19.774	19.0432	19.6016	19.7437	18.8719	18.8454
		0.127142	-0.320519	Q9HW49	Q9HW49				13	13	63.3	30.972	0	323.31	2268200000	213	27.3901	24.7417	25.184	25.2136	26.2825	24.8582
		0.11329	-0.321286	O82852	O82852				4	4	23.3	26.272	0	8.045	124810000	6	18.8212	20.8636	20.0738	19.1983	18.3862	21.2102
		0.35884	-0.322051	Q9I1P5	Q9I1P5				2	2	12	27.525	0	4.3439	18122000	10	20.5766	19.385	19.5763	19.6035	19.5565	19.4118
		0.238942	-0.322187	Q9HVY2	Q9HVY2				4	4	39.4	16.028	0	69.587	1072100000	81	26.2436	26.0234	24.5527	25.3233	25.2598	25.2702
		0.298196	-0.32283	Q9HYZ6	Q9HYZ6				13	13	58.7	29.635	0	207.42	1862800000	191	25.1781	24.6375	25.6157	24.5489	25.4895	24.4245
		0.0943446	-0.329331	Q9HWF9	Q9HWF9				4	4	31.2	17.94	0	40.031	86414000	22	21.481	19.4285	19.5832	18.5121	19.066	21.9266
		0.211904	-0.330393	Q9I5D1	Q9I5D1				9	9	51	28.72	0	99.56	349670000	72	24.1655	24.3407	23.1393	23.162	24.496	22.9963
		0.0938951	-0.333615	Q9I2Y5	Q9I2Y5				5	5	24.8	34.141	0	18.639	138940000	21	21.8823	19.727	22.795	22.0365	22.0013	19.3656
		0.654893	-0.333748	Q9HV55	Q9HV55				49	49	65.7	90.911	0	323.31	33795000000	1093	29.8515	29.3478	29.7801	29.5464	28.9949	29.4369
		0.238338	-0.33628	Q9I195	Q9I195				6	6	62.6	11.559	0	323.31	656710000	73	24.6537	24.8953	23.1674	24.1477	23.7066	23.8533
		0.0930925	-0.336796	Q9HV89	Q9HV89				7	7	23.7	39.057	0	30.808	72248000	13	19.7779	22.2844	21.6082	21.6585	18.8063	22.1954
		0.290092	-0.33811	Q9HWG4	Q9HWG4				63	63	50.7	197.08	0	323.31	8344900000	789	26.8368	27.2035	28.128	26.7456	27.5958	26.8125
		1.09796	-0.338341	Q9I3D3	Q9I3D3				16	16	29	105.88	0	69.002	516500000	118	23.8898	23.7993	24.0104	23.6291	23.7476	23.3079
		0.471157	-0.338635	Q9HTY9	Q9HTY9				12	12	53	27.924	0	78.69	1933400000	136	25.5238	26.2082	25.4589	24.9995	25.6439	25.5316
		0.749819	-0.340322	G3XCU9	G3XCU9				5	5	27.1	23.727	0	11.319	186720000	21	22.9176	23.4651	22.9936	22.885	22.922	22.5483
		0.342598	-0.340609	Q9HWD8	Q9HWD8				9	9	32.6	29.579	0	322.46	1603400000	94	25.0768	25.9795	25.9209	25.0423	25.0141	25.8989
		0.133446	-0.341419	Q51455	Q51455				2	2	9.7	13.902	0	5.4946	52623000	20	18.3892	20.5532	19.2982	18.0314	18.7733	20.4116
		0.070421	-0.34184	Q9I4N3;Q9HX06	Q9I4N3				5	5	14	51.234	0	9.0971	215250000	15	23.1374	20.3312	19.4638	22.7978	18.3458	20.7633
		0.235069	-0.342415	Q9HWE0	Q9HWE0				4	4	40	11.911	0	141	684320000	44	23.9433	25.7044	24.4616	24.1168	24.8286	24.1367
		0.569793	-0.344163	Q9HZL1	Q9HZL1				8	8	20.9	45.47	0	37.855	491310000	58	24.5075	25.0285	24.8487	24.5058	24.8028	24.0436
		0.0953469	-0.345171	Q9HWF2	Q9HWF2				6	6	45.8	17.625	0	323.31	6897300000	192	29.1926	27.7616	25.1227	27.8403	27.1005	26.1006
		1.36133	-0.347061	Q51561	Q51561				51	51	48.9	150.84	0	323.31	6380800000	672	27.6376	27.5165	27.5785	27.436	27.2124	27.0428
		0.622615	-0.348689	Q9I694	Q9I694				8	8	53.3	26.468	0	81.707	345160000	67	23.4636	24.3154	23.7537	23.5222	23.5296	23.4349
		0.28374	-0.351544	Q9HXN0	Q9HXN0				11	11	74.2	20.903	0	96.815	1968300000	106	25.6619	25.6204	24.7127	24.8053	24.406	25.729
		0.644086	-0.352424	Q9I5U9	Q9I5U9				18	18	42.5	73.722	0	221.15	1733500000	190	25.402	25.4989	25.3383	25.0674	25.4775	24.637
		0.543177	-0.353118	P49988	P49988				8	8	31.2	56.054	0	25.142	77689000	25	21.7056	21.2616	21.5919	21.4706	21.3681	20.661
		1.86915	-0.357887	Q9HUK1	Q9HUK1				23	23	38.9	83.364	0	225.48	1160500000	172	25.0547	24.9446	24.9214	24.7505	24.6022	24.4943
		0.235333	-0.360558	Q9HWC6	Q9HWC6				13	13	55.4	24.234	0	253.43	2733700000	190	27.0103	26.7025	25.5354	26.6355	26.2458	25.2853
		0.57641	-0.360696	P22008	P22008				2	2	16.5	28.094	0	7.7475	26759000	10	19.4734	19.8213	19.2238	18.7532	19.1758	19.5074
		0.744089	-0.365039	O87131	O87131				8	8	34.3	30.647	0	40.474	715040000	83	24.4536	24.127	23.8436	23.9183	23.9145	23.4962
		0.514144	-0.365082	Q9I685	Q9I685				24	24	57.8	51.399	0	323.31	5022600000	300	26.8471	27.507	26.518	26.3789	26.7551	26.6428
		0.236035	-0.366018	G3XCT6	G3XCT6				12	12	32.1	79.737	0	136.57	212340000	64	21.9125	20.7345	21.9295	20.2338	21.6821	21.5626
		0.161707	-0.367706	Q9I1B4	Q9I1B4				7	7	68	20.176	0	44.536	341760000	48	20.687	21.7453	21.9726	19.5879	21.9139	21.8
		0.208265	-0.368932	Q9HU41	Q9HU41				9	9	68	21.937	0	120.15	2584800000	138	26.3738	27.0255	25.2318	24.9919	26.4777	26.0547
		0.340883	-0.374034	Q9HVZ5	Q9HVZ5				11	11	54.3	34.64	0	205.5	1077700000	172	25.5581	25.1091	24.6205	25.1606	25.0061	23.9989
		0.231477	-0.375306	Q9I6A8	Q9I6A8				3	3	34.5	21.242	0	9.6492	23141000	6	20.8195	18.6983	19.7329	19.4012	19.6582	19.0653
		0.115694	-0.377081	P57112	P57112				3	3	8.2	51.16	0	7.7124	43052000	17	20.2097	21.5236	18.5626	19.0832	21.3453	18.7362
		0.98514	-0.377546	Q9HTV1	Q9HTV1				30	30	70.4	47.069	0	323.31	4790200000	422	26.6926	26.659	26.8713	26.0773	26.6562	26.3566
		0.20191	-0.380063	Q9HZ07	Q9HZ07				20	20	52.8	66.563	0	188.73	1673700000	164	25.1259	24.6095	25.3119	25.925	23.5426	24.4395
		0.264897	-0.381553	Q9I0B7	Q9I0B7				10	10	23.9	68.829	0	40.972	151330000	43	22.1522	21.9382	21.8623	21.4579	22.6519	20.6982
		0.240604	-0.382705	Q9HWE7	Q9HWE7				11	11	52.5	20.392	0	72.379	4529800000	145	28.0159	27.6121	26.6451	27.996	26.5846	26.5443
		0.689796	-0.383764	Q9HZM8	Q9HZM8				16	16	23.7	117.46	0	133.11	395410000	102	23.7494	23.455	23.2239	23.3489	22.6926	23.2355
		0.820123	-0.384191	Q9HUM7	Q9HUM7				15	15	23.9	100.15	0	50.516	233870000	52	22.8365	23.0402	22.3845	22.4841	22.4491	22.1754
		0.263508	-0.385701	Q9I0D3	Q9I0D3				7	7	32.7	34.309	0	25.291	193130000	50	23.0061	22.0697	21.8011	22.6205	22.0406	21.0587
		0.115771	-0.385952	Q9HVF1	Q9HVF1				6	6	19.9	55.498	0	32.532	122060000	20	22.8916	22.2764	22.4329	22.6571	23.9194	19.8664
		0.188671	-0.387435	Q9HT77	Q9HT77				3	3	32.3	24.885	0	86.557	68755000	10	18.5551	19.6226	19.977	19.3269	19.9378	17.7278
		0.517352	-0.39053	Q9HWC5	Q9HWC5				6	6	42.7	14.907	0	302.79	7837900000	108	28.0108	27.6478	27.4283	27.868	27.0952	26.9522
		0.294621	-0.390951	Q9HYC1	Q9HYC1				3	3	19.8	26.623	0	60.683	134440000	20	18.791	19.8786	20.6404	19.4262	19.3134	19.3975
		0.81163	-0.394885	Q9HWC9	Q9HWC9				61	61	55.9	154.38	0	323.31	6596200000	660	27.2806	27.0194	27.7542	27.035	27.0107	26.8238
		0.0951171	-0.396971	P08308	P08308				11	11	49.4	38.108	0	70.716	388040000	50	22.2266	19.7385	23.0917	21.8928	19.1503	22.8228
		0.838617	-0.399323	Q9HWD4	Q9HWD4				12	12	56.3	11.766	0	323.31	37963000000	260	30.2573	30.4814	29.996	29.5049	29.997	30.035
		0.353902	-0.399963	Q9I2U0	Q9I2U0				19	19	59.4	46.991	0	323.31	2338400000	277	25.9869	26.0551	26.6331	25.3634	26.6697	25.4422
		0.193969	-0.401655	Q9HVE8	Q9HVE8				8	8	61.1	17.109	0	323.31	8394800000	172	30.0384	29.3622	27.6276	29.2823	28.1909	28.3501
		0.448668	-0.403002	Q9HTJ6	Q9HTJ6				13	13	59.7	32.401	0	323.31	1313400000	148	24.9017	24.8726	24.229	23.9073	24.8991	23.9879
		0.741508	-0.404386	Q9I710	Q9I710				2	2	14.7	14.579	0	4.4211	135430000	16	20.9346	20.8387	20.2651	20.0901	20.1913	20.5438
		0.112834	-0.40733	Q51547	Q51547				5	5	28.1	27.487	0	12.708	63706000	22	21.0827	18.2532	21.9187	19.3805	21.3993	19.2528
		0.221349	-0.407366	P72139	P72139				8	8	40.6	27.448	0	54.822	247590000	34	23.6138	21.4636	21.7565	21.773	22.3422	21.4966
		0.444367	-0.408207	Q9HW42	Q9HW42				4	4	50.7	8.2516	0	11.173	340590000	20	22.908	22.1573	21.6507	21.5357	21.9326	22.0231
		0.252752	-0.416611	Q51390	Q51390				9	9	22.8	55.966	0	27.379	245010000	40	21.4292	23.4225	22.4178	22.1315	22.4716	21.4165
		0.0713127	-0.417292	Q9HWD7	Q9HWD7				3	3	38.4	10.95	0	6.3311	267200000	15	23.8658	23.3328	19.8256	23.6897	18.7089	23.3739
		0.155945	-0.417596	Q9I6Q2	Q9I6Q2				3	3	22.8	27.978	0	10.773	58955000	28	21.9408	19.4591	19.6123	19.2774	19.3634	21.1186
		1.02753	-0.418527	Q9HYF1	Q9HYF1				27	27	53.6	58.331	0	210.08	2079000000	253	25.9135	26.0381	25.4879	25.3035	25.5826	25.2978
		0.564395	-0.41939	Q9HXF7	Q9HXF7				8	8	35.9	37.93	0	59.93	219900000	44	22.3475	21.8157	22.8317	21.9188	22.1705	21.6475
		0.615133	-0.420546	Q9I794	Q9I794				4	4	76.1	7.8627	0	36.399	465180000	64	23.8482	23.5638	23.6348	23.0332	22.9052	23.8468
		0.212662	-0.422659	Q9HWJ1	Q9HWJ1				11	11	36.7	43.975	0	39.87	214330000	28	21.2382	21.5252	23.6695	21.8368	21.5676	21.7606
		0.397266	-0.424812	Q9I6M9	Q9I6M9				5	5	9.6	78.201	0	27.78	56579000	9	18.9439	19.5381	20.3782	18.9073	19.1611	19.5174
		0.272052	-0.425555	O54438	O54438				8	8	61.5	25.585	0	60.964	394290000	67	24.0562	23.1974	24.3848	24.204	22.4615	23.6962
		0.206022	-0.425975	Q9HWQ1	Q9HWQ1				21	21	51.9	62.16	0	133.67	798020000	120	23.3127	24.6636	25.6484	23.4188	24.8847	24.0432
		0.441686	-0.428216	Q9XCX8	Q9XCX8				15	15	55.1	34.549	0	323.31	2120400000	178	25.6549	26.615	25.2928	25.53	25.5854	25.1626
		0.119269	-0.428612	Q9HW44	Q9HW44				1	1	18.8	8.4948	0	11.047	300020000	37	24.4026	21.4447	20.0435	21.8271	21.7472	21.0307
		0.550382	-0.430411	Q9I298	Q9I298				2	2	12.8	28.947	0	8.9289	24868000	5	20.4804	19.4458	19.8214	19.3285	19.3057	19.8221
		0.380964	-0.43211	Q9HWE6	Q9HWE6				12	12	67.3	11.47	0	323.31	22083000000	257	27.5612	29.1801	28.1546	27.8134	27.987	27.7992
		0.581672	-0.438561	Q9HWG5	Q9HWG5				9	9	37	37.696	0	323.31	2241100000	194	25.1539	25.5358	26.2938	25.2251	25.2703	25.1725
		1.32832	-0.440222	Q9I4M5	Q9I4M5				6	6	31.4	26.757	0	15.635	210690000	31	21.6886	22.0877	21.8751	21.3023	21.6458	21.3826
		0.495013	-0.444027	Q9HT99	Q9HT99				10	10	36.1	41.026	0	142.93	989430000	131	25.1151	25.7971	25.1964	24.3768	24.8919	25.5078
		0.228149	-0.449482	Q9I360	Q9I360				11	11	33	43.736	0	60.686	387170000	89	22.8388	20.7473	21.3777	22.116	20.6421	20.8573
		0.659254	-0.449493	G3XD20	G3XD20				11	11	46.2	50.321	0	155.16	727080000	94	24.8072	24.3198	23.9557	24.2575	23.6215	23.8552
		0.143736	-0.455076	Q9HZ55	Q9HZ55				5	5	18.7	43.724	0	11.364	83297000	14	19.6978	21.5841	22.0232	18.7947	21.3667	21.7785
		0.26538	-0.457871	Q9I4Q6	Q9I4Q6				25	25	51.9	70.691	0	239.04	1410700000	188	24.6763	25.2546	26.2282	24.193	25.9318	24.6606
		0.48033	-0.462249	Q9HYC5	Q9HYC5				13	13	51.2	44.394	0	62.966	252150000	26	18.7959	19.9685	19.52	18.5638	19.397	18.9369
		0.959073	-0.465642	Q9HT20	Q9HT20				21	21	66.6	49.499	0	203.61	985550000	179	24.4235	24.0234	24.6133	24.031	24.0375	23.5949
		0.762623	-0.472256	Q9HYT5	Q9HYT5				12	12	76.2	16.496	0	323.31	21734000000	386	28.0117	28.3568	27.4105	27.5392	27.5051	27.318
		0.307499	-0.474244	Q9HT52	Q9HT52				2	2	12.3	26.894	0	7.1027	24843000	7	20.2419	21.4004	19.262	20.0447	19.7845	19.6524
		0.587788	-0.479237	Q9HTN2	Q9HTN2				12	12	65.1	31.849	0	197.39	832820000	134	23.8745	23.8429	24.4232	23.3213	24.1863	23.1953
		0.203848	-0.480061	Q9HX79	Q9HX79				3	3	21.7	28.754	0	7.2179	38594000	13	21.6593	19.6647	20.4484	18.7961	20.3515	21.1845
		0.17095	-0.480264	Q9HVK8	Q9HVK8				11	11	20.2	90.222	0	28.632	149610000	21	21.7816	21.6232	19.5832	19.5297	19.9354	22.0822
		0.603982	-0.480639	Q9HVE6	Q9HVE6				12	12	64.6	22.938	0	154.15	1075100000	151	24.8893	24.0579	24.0818	23.5948	24.3181	23.6741
		0.234264	-0.481422	Q9HV58	Q9HV58				4	4	48.3	10.115	0	323.31	3975300000	56	27.958	26.7188	26.5508	27.4926	27.0171	25.2737
		0.386871	-0.481585	Q9HWE2	Q9HWE2				6	6	35.8	15.401	0	53.214	1009500000	88	25.831	25.9221	25.0059	25.661	25.4079	24.2453
		0.447684	-0.481666	Q9HUE2	Q9HUE2				11	11	54.6	29.793	0	94.367	1010800000	113	23.7308	22.2857	22.7526	22.1027	22.4985	22.7229
		0.416399	-0.486467	Q9HZF2	Q9HZF2				6	6	53.8	18.132	0	83.757	729510000	78	24.3108	25.2123	23.9711	24.3312	23.348	24.3557
		0.536217	-0.486551	Q9HUJ8	Q9HUJ8				19	19	39	69.178	0	101.23	890970000	136	24.4636	24.441	24.8059	24.5496	24.3758	23.3254
		0.576568	-0.488944	Q9HXU8	Q9HXU8				11	11	49.8	28.514	0	323.31	4962800000	202	26.1164	27.0769	25.8333	25.8293	25.8148	25.9157
		0.224951	-0.491029	Q9I6F5	Q9I6F5				4	4	13.8	44.026	0	7.8126	41152000	8	18.8773	20.4592	21.0631	18.6113	20.4926	19.8227
		0.113537	-0.49695	P25084	P25084				6	6	37.7	26.618	0	33.731	138760000	28	19.6921	21.3022	22.5218	22.008	17.955	22.0623
		0.660238	-0.50407	P26480	P26480				13	13	28.7	69.643	0	106.83	574730000	91	24.8192	23.7416	24.5337	23.7316	23.7397	24.1111
		0.708758	-0.50562	Q9HWF8	Q9HWF8				7	7	59.7	13.629	0	323.31	16985000000	303	28.5501	29.156	29.138	28.2055	28.1642	28.9576
		0.247151	-0.506805	Q9I0A7	Q9I0A7				21	21	30.1	89.57	0	98.515	418430000	95	22.621	23.5929	24.4018	22.2946	24.2789	22.5217
		0.61632	-0.509644	Q9HU13	Q9HU13				2	2	13.3	20.983	0	5.2798	16714000	5	19.7339	19.4394	20.2113	19.7172	18.7198	19.4186
		1.07503	-0.514922	Q9HYP7	Q9HYP7				16	16	52.9	34.402	0	161.09	1829100000	153	24.7359	24.841	24.8835	24.4014	24.6304	23.8838
		0.357484	-0.516254	Q9I3T7	Q9I3T7				4	4	21.1	35.185	0	10.848	48101000	14	21.0949	20.8279	20.5716	19.3635	20.2104	21.3718
		0.540751	-0.519009	Q9HX17	Q9HX17				4	4	25.9	26.949	0	17.186	114990000	29	21.6167	22.9778	22.2056	21.4789	22.0189	21.7453
		0.405374	-0.520748	Q9HU78	Q9HU78				8	8	44.4	27.811	0	268.73	466920000	82	23.5097	22.6196	22.751	22.4043	23.2683	21.6454
		0.618171	-0.522541	Q9I1E7	Q9I1E7				7	7	44.6	19.904	0	225.33	1071400000	90	24.3813	25.0171	24.9766	24.567	24.6096	23.6308
		0.623831	-0.523948	Q9HXI5	Q9HXI5				7	7	44	28.511	0	59.122	268660000	43	23.5299	23.5567	23.2961	23.2836	23.3272	22.2002
		0.168665	-0.527139	Q9HXU9	Q9HXU9				2	2	14.9	14.468	0	5.2915	109240000	12	18.0063	21.5479	18.8695	18.2435	18.6714	19.9275
		0.125958	-0.528578	Q9HX95	Q9HX95				3	3	20	17.338	0	5.6389	92541000	10	19.1019	22.3193	21.3569	21.5301	17.9877	21.6744
		0.780115	-0.530394	Q9HXU0	Q9HXU0				25	25	61.7	57.328	0	172.06	1036700000	143	24.2064	24.6082	25.0109	24.2494	24.3256	23.6593
		1.08088	-0.534871	Q9HUP7	Q9HUP7				8	8	30.3	25.457	0	29.263	224180000	65	23.4669	22.7252	22.9603	22.6335	22.5484	22.3659
		0.202611	-0.535512	Q9HVC2	Q9HVC2				4	4	17.2	40.077	0	10.612	54675000	13	21.7718	19.6277	20.6082	21.6273	19.9283	18.8455
		0.709077	-0.537845	Q9HZ66	Q9HZ66				12	12	39.3	39.949	0	88.627	1182000000	120	25.9917	25.5723	25.5893	25.3722	25.6089	24.5587
		0.227751	-0.541138	Q9HYU8	Q9HYU8				5	5	69	16.165	0	86.902	352630000	40	22.3723	21.8789	22.6491	20.1075	23.2152	21.9543
		0.836841	-0.542622	Q9I450	Q9I450				3	3	11.5	43.098	0	8.8045	17053000	4	19.0168	19.3711	20.0197	18.9882	18.9955	18.796
		0.503251	-0.543278	P43898	P43898				2	2	8.2	34.806	0	5.0732	24641000	3	19.6797	19.4374	20.2644	18.9656	18.7398	20.0463
		0.358732	-0.548463	Q9I2Y0	Q9I2Y0				11	11	17.9	101.14	0	78.035	80425000	22	19.6272	19.8042	21.5731	19.7265	19.5779	20.0547
		0.249612	-0.548698	Q51473	Q51473				3	3	27.7	10.632	0	15.58	76884000	21	21.9081	21.3697	20.0467	21.4687	19.246	20.9637
		1.09517	-0.549269	Q9I3J3	Q9I3J3				8	8	49	28.646	0	266.83	814090000	107	25.2229	24.7269	24.6376	24.2074	24.1232	24.609
		0.443679	-0.549366	Q9HYL7	Q9HYL7				1	1	6.8	30.275	0.0033512	3.2907	328760000	6	19.2309	20.7093	19.4657	19.5366	19.5068	18.7144
		0.153061	-0.549856	Q9HTN9	Q9HTN9				2	2	33.3	6.045	0	14.515	2703600000	41	23.853	26.0441	25.0589	24.4583	22.3754	26.4728
		0.742963	-0.550872	Q9I1M0	Q9I1M0				12	12	43.9	45.774	0	135.7	516190000	72	23.9201	24.5387	24.3601	24.2088	23.7399	23.2175
		0.596264	-0.551801	Q9HVC5	Q9HVC5				12	12	44.1	34.04	0	323.31	2623200000	211	26.2806	26.5072	25.1987	25.6246	25.373	25.3334
		0.802333	-0.553248	O69754	O69754				10	10	59.7	30.342	0	253.92	1409400000	119	25.7406	26.5815	26.5968	25.538	26.034	25.687
		0.202253	-0.557652	Q9HZK0	Q9HZK0				4	4	21.1	36.101	0	26.009	34979000	11	18.4454	20.7879	21.8905	20.3764	19.786	19.2883
		1.08565	-0.55971	Q9HZ32	Q9HZ32				6	6	37.1	19.948	0	20.623	45080000	8	19.7009	19.3815	19.6394	18.8064	19.4575	18.7788
		0.454244	-0.561821	Q9I6L3	Q9I6L3				8	8	55.6	26.626	0	323.31	1670200000	70	25.4832	25.8171	24.8494	25.2867	23.9191	25.2586
		0.216293	-0.562219	Q51426	Q51426				9	9	45.2	38.932	0	46.392	134260000	40	21.5309	21.0952	22.3039	21.5644	22.4255	19.2534
		0.0920299	-0.562394	Q9I0A2	Q9I0A2				2	2	16.1	13.365	0	5.896	351750000	28	24.3854	23.8904	19.1732	23.4722	19.1059	23.1838
		0.254239	-0.563574	Q9I1M2	Q9I1M2				13	13	53.4	45.256	0	130.58	931040000	110	23.2377	25.119	25.817	23.7035	25.0126	23.7669
		0.422363	-0.567767	Q9I6P5	Q9I6P5				5	5	34.2	25.337	0	13.79	152050000	31	21.9882	22.4535	21.2435	21.9099	20.4366	21.6354
		1.01315	-0.569628	Q9I168	Q9I168				17	17	50.1	50.215	0	181.64	1982800000	230	25.4102	25.6205	26.2242	25.0646	25.3819	25.0994
		0.437344	-0.57035	Q9I2Z6	Q9I2Z6				1	1	12.2	14.002	0	4.9459	8509500	2	19.0898	19.0708	20.2853	18.2176	18.9549	19.5623
		0.288575	-0.580276	Q9HXK5	Q9HXK5				2	2	6.7	61.726	0.0093575	2.5834	16615000	5	19.549	19.0768	19.8094	17.9473	20.4525	18.2945
		0.138365	-0.580873	Q9HW65	Q9HW65				4	4	31.4	21.025	0	9.9839	86783000	14	19.3475	23.3404	22.7337	22.1685	19.3663	22.1442
		1.79903	-0.581281	Q9I3I5	Q9I3I5				12	12	61.9	32.236	0	106.89	273400000	71	22.0982	22.3653	22.1583	21.4876	21.5256	21.8648
		0.409708	-0.581877	Q9I246	Q9I246				19	19	36.8	63.382	0	270.56	3329700000	281	24.9402	25.9355	26.8014	24.806	25.3811	25.7445
		0.245078	-0.582808	Q9HX68	Q9HX68				8	8	47.8	22.995	0	24.507	143540000	39	23.1486	20.4836	20.8269	21.7582	20.4885	20.4639
		0.706801	-0.587155	Q9HXR5	Q9HXR5				2	2	8.3	26.461	0	4.7397	90396000	21	21.8382	21.8472	21.5199	21.1902	21.7555	20.4981
		0.806556	-0.593289	G3XD64	G3XD64				10	10	35	30.037	0	42.917	972760000	127	25.3045	24.6732	24.6062	24.6331	24.3998	23.7711
		1.09894	-0.599357	Q9HX48	Q9HX48				12	12	66.1	21.576	0	179.65	966750000	141	24.3859	24.8762	24.0413	23.7992	23.9954	23.7107
		1.15369	-0.603779	Q59638	Q59638				17	17	47.9	56.708	0	176.37	985690000	111	24.787	25.0286	25.1707	24.7872	24.3574	24.0304
		0.812337	-0.603901	Q9I7C2	Q9I7C2				30	30	55.3	90.188	0	323.31	2487600000	341	26.3799	25.8244	26.0276	25.5928	25.9288	24.8985
		1.17839	-0.604671	Q9HTC2	Q9HTC2				4	4	10.3	53.964	0	6.2939	64996000	9	19.9624	19.6362	19.509	18.6991	19.3231	19.2713
		0.541007	-0.610383	Q9I299	Q9I299				12	12	29.9	71.282	0	96.369	372980000	64	22.5648	23.8819	23.1352	22.9091	22.8992	21.9424
		0.38838	-0.611157	Q9HXN6	Q9HXN6				4	4	22.4	36.123	0	12.297	37045000	11	20.6418	19.8168	21.2659	20.2689	20.6603	18.9618
		0.246394	-0.61492	Q06198	Q06198				6	6	52.8	22.196	0	118.28	202410000	29	22.0384	22.5715	22.1888	23.0232	22.1634	19.7673
		0.840913	-0.617703	Q9HWC7	Q9HWC7				8	8	40.4	17.634	0	129.93	881590000	99	25.3966	24.8615	24.3694	24.5726	24.2037	23.998
		3.05609	-0.621831	Q9I659	Q9I659				68	65	70.1	94.174	0	323.31	71064000000	1536	30.5948	30.3893	30.4466	29.8624	29.7935	29.9091
		0.22089	-0.627357	Q9HVZ1	Q9HVZ1				3	3	32	14.366	0	11.512	51564000	12	21.7859	19.7427	20.1472	21.7529	19.1602	18.8806
		1.73636	-0.633474	Q9HYT6	Q9HYT6				4	4	6.7	106.87	0	8.2488	36520000	9	19.2692	18.9299	19.1093	18.4921	18.2296	18.6863
		1.12347	-0.639076	Q59637	Q59637				44	44	49.8	99.563	0	323.31	5621000000	380	26.4769	26.8454	26.5294	25.9261	26.42	25.5883
		1.08686	-0.639908	Q9I0H1	Q9I0H1				10	10	56.4	13.379	0	323.31	5933700000	160	28.137	27.9532	27.4529	26.8345	27.4	27.3889
		1.06307	-0.640181	Q9I0L8	Q9I0L8				39	39	58.2	84.01	0	323.31	6112800000	488	27.0117	27.4717	27.5191	26.5732	26.366	27.1427
		0.685513	-0.642791	P52024	P52024				3	3	18.9	35.746	0	8.158	23630000	8	19.4939	19.826	19.5193	18.5224	19.7952	18.5932
		1.15599	-0.649834	Q9HVY3	Q9HVY3				5	5	37.7	14.615	0	93.934	6100200000	109	28.1874	28.1367	27.4883	27.0153	27.4694	27.3782
		0.370801	-0.65351	Q9I1V4	Q9I1V4				4	4	27.7	10.941	0	18.522	3723800000	84	25.8021	27.85	27.0269	26.1114	25.556	27.0511
		0.437999	-0.659395	Q9I0P9	Q9I0P9				6	6	25.4	39.122	0	26.398	127640000	29	20.8481	20.6581	22.1226	21.1176	19.6547	20.8784
		0.940828	-0.661148	Q9I1H3	Q9I1H3				45	45	34.2	229.04	0	288.9	1121100000	208	24.75	24.212	25.1519	23.7011	24.3322	24.0971
		0.28123	-0.670317	Q9HUW7	Q9HUW7				4	4	11.4	61.599	0	14.633	39903000	11	18.8472	20.2562	20.9504	17.8957	19.8912	20.2558
		1.34321	-0.674635	Q9I5U5	Q9I5U5				6	6	32.1	30.058	0	22.699	245650000	19	20.7951	20.4444	21.0443	20.0171	20.388	19.8548
		0.537958	-0.679171	Q9HXU1	Q9HXU1				6	6	31.2	26.345	0	64.962	179480000	44	22.1435	22.9018	21.9351	22.5045	21.5679	20.8706
		0.211843	-0.682711	Q9HW73	Q9HW73				6	6	26.6	34.419	0	14.903	87105000	14	22.1709	18.3702	18.7516	18.5722	19.6718	19.0005
		0.491148	-0.689457	Q9I297	Q9I297				9	9	29.7	57.433	0	45.596	140100000	23	21.4347	21.6877	22.1513	21.5836	21.7004	19.9212
		0.867218	-0.700515	Q9HYV2	Q9HYV2				2	2	10.9	20.355	0	15.462	265790000	22	19.143	19.477	19.637	19.4098	18.3312	18.4144
		0.419124	-0.711042	Q9I1E9	Q9I1E9				11	11	47.5	29.912	0	70.829	201890000	31	23.9932	22.4027	22.5485	22.9561	22.5923	21.2629
		0.989294	-0.713301	Q9I696	Q9I696				3	3	2.4	268.57	0	7.7216	15875000	9	19.242	19.6987	20.0799	18.6219	18.8448	19.4141
		0.28127	-0.713715	Q9I0S9	Q9I0S9				10	10	26.8	60.159	0	28.254	69801000	20	19.8308	18.526	20.856	17.647	20.3001	19.1246
		0.230211	-0.71656	Q9HUM6	Q9HUM6				20	20	46.7	46.814	0	323.31	1970500000	177	24.1864	24.5028	27.8736	24.9505	25.2545	24.2081
		0.556565	-0.719985	Q9HZM7	Q9HZM7				4	4	12.4	37.627	0	5.8405	8890600	5	20.0165	19.5301	18.9718	18.395	19.7553	18.2081
		0.614324	-0.720201	Q9I524	Q9I524				24	24	43.8	83.815	0	323.31	1766800000	232	25.493	25.9987	26.1737	25.2817	25.946	24.2769
		1.02905	-0.721027	P26275	P26275				14	14	62.1	27.608	0	80.178	1244900000	139	25.3779	24.7694	24.6862	23.742	24.5553	24.373
		0.517979	-0.723923	Q9HTF1	Q9HTF1				4	4	14.7	38.213	0	30.498	146600000	18	21.5218	22.8144	23.4658	22.0078	22.1817	21.4406
		0.50853	-0.724233	Q51422	Q51422				21	21	41.1	66.207	0	323.31	1681100000	205	25.2843	25.2821	26.7489	24.8054	25.8062	24.531
		0.360046	-0.726959	Q9HYE6	Q9HYE6				11	11	31.3	64.977	0	38.106	218500000	59	21.1703	23.3153	22.7454	21.7411	20.7121	22.597
		1.24624	-0.728325	Q9HZC0	Q9HZC0				22	22	84.7	32.14	0	323.31	173810000000	773	33.3134	33.1641	33.2478	33.0343	32.3826	32.1234
		0.149138	-0.728572	O69753	O69753				4	3	32.7	18.888	0	272.02	114820000	16	19.4915	23.7443	19.7542	18.3399	20.0209	22.4435
		0.204743	-0.736995	Q9I0M7;G3XD80	Q9I0M7				6	6	20.4	50.37	0	22.789	81374000	17	18.9575	22.3707	22.6222	20.8937	21.6614	19.1842
		0.384067	-0.73951	Q9HVZ4	Q9HVZ4				2	2	19.9	17.111	0	8.8298	141830000	13	21.0126	20.3837	19.0853	20.5563	19.0442	18.6626
		0.763457	-0.747287	Q9I6J1	Q9I6J1				6	6	21.3	40.629	0	26.873	275530000	41	22.531	22.8729	21.8157	22.1411	21.0397	21.7968
		3.45912	-0.747547	Q9HT12	Q9HT12				15	15	59	31.968	0	323.31	3944400000	331	27.1303	27.307	27.2814	26.4464	26.5639	26.4657
		0.484879	-0.750516	Q9I6M8	Q9I6M8				4	4	37	18.391	0	88.632	568920000	40	20.9839	19.4054	18.9285	19.4404	18.5458	19.0801
		0.504045	-0.752422	G3XD17	G3XD17				4	4	31.4	26.095	0	30.87	388950000	46	22.5399	24.2676	22.9682	21.7159	22.9293	22.8733
		3.32645	-0.75576	Q9HUM1	Q9HUM1				8	8	32.8	48.607	0	40.147	241610000	60	22.7597	22.7061	22.6765	22.0551	21.8272	21.9928
		0.448509	-0.757976	G3XCV0	G3XCV0				10	10	31.8	55.276	0	49.596	488470000	81	24.8862	23.0495	24.1829	22.297	23.7698	23.778
		1.2404	-0.758054	Q9I0Q4	Q9I0Q4				10	10	57.6	19.446	0	69.814	1162500000	101	24.6337	25.2122	24.3374	24.0645	23.7165	24.1283
		0.30709	-0.761717	Q9HV01	Q9HV01				7	7	23.9	50.291	0	14.707	45254000	12	21.3974	19.0991	21.6923	20.3041	20.7824	18.8172
		0.28761	-0.762068	Q9I6J0	Q9I6J0				8	8	36.7	40.069	0	47.032	109310000	23	21.2841	21.2299	18.7465	18.7428	20.9555	19.2762
		0.36215	-0.762551	Q9I2S3	Q9I2S3				4	4	9.3	60.868	0	8.9344	45863000	7	19.3084	18.4354	21.3602	18.9314	18.6958	19.1892
		0.200986	-0.765236	Q9HX51	Q9HX51				3	3	22.5	19.289	0	30.669	159830000	27	20.4787	22.3359	22.386	18.3779	22.7575	21.7695
		0.649192	-0.766546	Q9I3D8	Q9I3D8				4	4	22.3	22.11	0	6.7498	64472000	5	19.5484	18.3866	20.0704	18.266	18.5124	18.9274
		0.175713	-0.767503	Q9HTM0	Q9HTM0				12	12	22	78.879	0	43.272	196680000	32	19.0205	22.1996	23.561	21.7288	21.8559	18.894
		0.413551	-0.770798	Q9HW98	Q9HW98				16	16	50.1	46.849	0	207.43	549820000	112	23.8786	24.4531	22.3704	22.1787	22.4412	23.7698
		0.553537	-0.773755	Q9HU95;Q9HU97;Q9HU96	Q9HU95				3	3	14.7	32.869	0	7.6914	50016000	11	19.7033	18.8031	20.0969	17.9868	18.6367	19.6586
		0.215807	-0.773779	P38103	P38103				5	5	36.6	28.324	0	82.503	233060000	21	21.606	22.0013	23.6307	19.144	22.9827	22.7898
		0.441627	-0.778093	Q9HT62	Q9HT62				4	4	14.3	49.629	0	12.632	31254000	9	18.6077	20.2857	20.8304	18.424	19.5029	19.4625
		0.161038	-0.778715	Q05097	Q05097				7	7	99.2	12.893	0	323.31	22341000000	223	26.5415	28.6856	30.6291	27.6039	25.5762	30.34
		0.279988	-0.780589	Q9HWE4	Q9HWE4				5	5	35.2	10.086	0	69.895	5322600000	69	28.5638	27.1546	25.2909	27.2674	26.2108	25.1893
		0.415453	-0.789286	Q9HYC2	Q9HYC2				18	18	21.4	122.34	0	82.748	755300000	113	20.0961	19.275	21.1621	20.5801	18.7724	18.8128
		1.34087	-0.789298	P72154	P72154				4	4	20.4	33.41	0	56.248	214840000	47	22.0267	22.8524	22.225	21.4573	21.8143	21.4646
		0.347655	-0.789344	Q9HTL0	Q9HTL0				4	4	45.6	9.6951	0	24.414	148980000	33	19.3769	20.6611	20.7284	17.9148	19.7167	20.7669
		0.45155	-0.791709	Q9I5R6	Q9I5R6				3	3	23.3	23.644	0	7.2569	23023000	9	18.9915	20.1128	21.299	18.7791	19.9993	19.2497
		1.61111	-0.80398	Q9HVC4	Q9HVC4				11	11	66.2	21.962	0	237.62	4102400000	207	27.3984	27.4537	26.8662	26.6195	26.5047	26.1822
		0.53604	-0.808809	Q9I0M1	Q9I0M1				3	3	12.4	25.826	0	5.5286	65321000	6	21.3564	21.8947	20.5403	19.5923	21.4389	20.3337
		0.247227	-0.810183	Q9I3I7	Q9I3I7				5	5	32	25.07	0	31.877	121760000	30	22.2054	21.3593	19.0656	19.4218	21.8355	18.9424
		0.27601	-0.811977	Q9I0M6	Q9I0M6				17	17	53.5	47.231	0	199.58	903420000	79	21.1229	23.7659	25.122	22.5105	22.7569	22.3075
		0.391296	-0.812937	Q9HYU4	Q9HYU4				3	3	7.7	61.654	0	11.809	37537000	11	21.0619	20.2255	18.6201	18.2877	19.1444	20.0366
		0.680701	-0.827078	Q9HTY1	Q9HTY1				12	12	33.5	51.989	0	71.38	438060000	85	22.7426	23.5147	23.9011	22.0409	23.4229	22.2134
		0.602313	-0.830603	P13982	P13982				11	11	42.9	33.08	0	47.346	1279500000	94	23.8229	22.6614	22.8783	21.3968	23.1422	22.3319
		0.421494	-0.833166	Q9HXI4	Q9HXI4				10	10	37.3	29.521	0	30.669	171650000	42	23.2801	22.2082	21.7334	22.6666	20.2478	21.8077
		0.224569	-0.834348	P34002	P34002				6	6	26.4	40.109	0	12.191	120130000	18	21.7791	18.2544	21.1915	21.3832	18.1202	19.2185
		0.187923	-0.835059	Q9HU67	Q9HU67				9	9	26	66.934	0	34.833	179230000	23	22.1906	21.6342	19.6108	21.8212	17.2963	21.813
		0.792403	-0.836767	Q9I5A2	Q9I5A2				3	3	34.4	17.263	0	8.5724	93651000	11	20.6578	19.3805	19.1598	19.096	18.625	18.9667
		0.53078	-0.839852	Q9HZ63	Q9HZ63				5	5	30.6	25.859	0	13.728	82908000	20	21.6392	21.5101	21.4005	21.6806	21.0037	19.3459
		0.313776	-0.844632	P45683	P45683				3	3	23.7	23.407	0	26.861	58922000	18	19.788	18.5197	22.0973	19.9661	18.9604	18.9446
		0.14779	-0.853521	Q9I027	Q9I027				2	2	14.3	15.283	0	130.43	1250600000	22	22.8984	19.8025	21.8512	19.3507	18.1447	24.4961
		0.477049	-0.855381	Q9I0Q1	Q9I0Q1				5	5	11.2	67.351	0	8.354	27114000	9	19.9115	20.1711	19.7114	20.5604	18.0008	18.6666
		1.09217	-0.856597	Q9I0B2	Q9I0B2				6	6	25.6	36.486	0	38.979	209200000	55	22.2183	23.275	22.2729	21.6258	21.5719	21.9986
		0.693846	-0.857337	Q9HZ15	Q9HZ15				5	5	25.2	34.098	0	10.288	54918000	10	19.6892	19.2088	21.0353	18.9529	19.023	19.3853
		0.387799	-0.857635	Q9I0A3	Q9I0A3				4	4	12.7	38.063	0	6.801	83860000	21	20.8093	22.0068	22.4009	19.3305	21.9941	21.3195
		0.74747	-0.860055	Q9HVH0	Q9HVH0				4	4	8	103.77	0	7.4483	30192000	7	20.3072	21.1233	20.8238	18.9674	20.5162	20.1906
		0.280422	-0.86091	Q9I281	Q9I281				5	5	28.1	24.525	0	88.329	128870000	17	17.8112	21.0934	21.579	18.605	19.5215	19.7744
		0.352803	-0.861939	Q9I244	Q9I244				7	7	33	77.573	0	12.193	45835000	10	19.1333	21.1927	20.1118	20.9226	18.6017	18.3276
		0.818509	-0.862233	Q9HY08	Q9HY08				7	7	11.3	94.977	0	18.714	48590000	22	20.8937	20.1549	20.6443	19.1466	20.5639	19.3957
		0.704254	-0.864033	Q9I461	Q9I461				4	4	30.6	20.307	0	19.153	52414000	12	20.8126	21.0763	20.6232	20.891	20.0211	19.0079
		1.06048	-0.864498	Q9HUG5	Q9HUG5				6	6	26.9	33.577	0	13.161	38837000	17	20.8654	20.5913	20.7063	20.1159	20.3358	19.1178
		0.455751	-0.864804	Q9I182	Q9I182				29	27	26.5	273.68	0	161.3	513250000	116	23.1305	23.6061	25.4691	22.8687	22.7417	24.001
		0.201648	-0.865147	Q9HTU2	Q9HTU2				4	4	8.6	70.871	0	9.1087	61434000	5	17.1201	21.5148	22.3149	19.8448	19.7724	18.7373
		0.74666	-0.866702	Q9I0D5	Q9I0D5				11	11	46.6	32.205	0	122.93	539220000	92	24.1725	24.1373	24.6511	24.4178	23.2405	22.7025
		0.437396	-0.871365	Q9I708	Q9I708				3	3	54.8	10.462	0	10.581	45346000	5	19.5679	20.9787	20.7426	18.8994	21.0242	18.7515
		0.926167	-0.872541	Q9HVV5	Q9HVV5				8	8	65.7	11.739	0	305.37	5462000000	156	27.663	27.4854	26.4472	26.6619	25.9021	26.414
		0.47551	-0.881279	Q9I681	Q9I681				5	5	35.9	23.718	0	48.507	102270000	20	21.7399	21.2136	21.5096	19.2081	20.6708	21.9404
		0.400403	-0.8909	Q9HU59	Q9HU59				9	9	30.9	52.753	0	24.213	80845000	15	18.7889	21.7284	19.9605	18.8563	18.8879	20.0609
		1.01533	-0.900152	Q00934	Q00934				13	13	40	49.736	0	48.119	189860000	55	22.7408	21.4459	22.5141	21.1939	21.5664	21.2401
		0.631292	-0.900972	Q9HZ51	Q9HZ51				10	10	33.9	42.24	0	36.83	228720000	31	22.1884	21.8172	20.9944	21.7791	20.5694	19.9485
		0.544011	-0.912093	Q9I6H6	Q9I6H6				4	4	33.1	15.463	0	8.4881	29807000	7	18.8282	20.1218	20.6522	19.9156	18.7493	18.2011
		0.407379	-0.913245	Q9HXF4	Q9HXF4				4	4	22.5	33.979	0	24.585	101830000	17	19.5267	19.3332	22.2573	19.2663	19.4428	19.6684
		0.622113	-0.913556	Q9HWK1	Q9HWK1				14	14	41	59.806	0	41.541	306480000	51	21.7828	22.345	23.2172	22.2074	21.8667	20.5303
		1.55089	-0.914235	Q9I778	Q9I778				7	7	49.5	20.024	0	102.24	465540000	63	23.9394	23.7697	23.6743	23.0675	22.3661	23.2072
		0.94634	-0.915214	O52759	O52759				11	11	40.8	23.277	0	274.03	4192200000	166	27.3259	27.6847	26.7239	25.9703	27.04	25.9785
		0.464778	-0.916491	Q9I179	Q9I179				62	55	20.5	569.18	0	265.64	1240400000	239	24.2802	26.2722	26.9049	24.2654	25.2345	25.2081
		0.279156	-0.917203	Q9I5E6	Q9I5E6				12	12	39.3	54.881	0	53.021	153610000	37	19.3755	21.4955	22.1683	20.0459	18.3567	21.8851
		1.05613	-0.917776	Q9I170	Q9I170				9	9	40.2	27.878	0	119.54	859350000	124	26.6818	25.7659	25.7218	25.6458	24.7685	25.0019
		0.107514	-0.918184	Q9I6M7	Q9I6M7				93	32	89.6	112.96	0	323.31	1017600000000	2323	20.0634	26.8129	18.6409	18.456	19.9379	24.3687
		0.303676	-0.922429	Q9HXE4	Q9HXE4				4	4	25.7	33.945	0	11.42	58386000	16	21.7412	21.6535	22.2154	21.7	22.5882	18.5547
		0.558785	-0.922953	Q9HZI7	Q9HZI7				12	12	31.1	71.155	0	43.461	277890000	80	21.1892	22.9565	23.1552	21.7827	21.9937	20.7557
		1.21622	-0.933266	Q9I0D7	Q9I0D7				17	17	53.4	45.584	0	323.31	2184000000	175	26.2026	26.8039	27.044	25.5357	26.2669	25.4481
		1.00328	-0.935708	Q9I483	Q9I483				2	2	14.7	24.722	0	5.6674	1747500000	13	19.6303	19.36	20.6203	18.6293	19.3405	18.8336
		0.350202	-0.936371	Q9HUE1	Q9HUE1				3	3	14.9	28.643	0	32.636	95823000	18	21.9707	18.402	20.1268	18.5019	19.2555	19.933
		0.51522	-0.937358	Q9I0I1	Q9I0I1				7	7	48.4	24.729	0	44.505	151180000	38	20.4671	21.3049	21.6593	19.2213	19.7999	21.598
		0.460568	-0.938725	Q9I2J0	Q9I2J0				11	11	41.9	46.125	0	62.841	354870000	37	24.327	26.8743	24.5825	24.4097	23.6868	24.8712
		0.586227	-0.943906	Q9HV16	Q9HV16				6	6	26.7	34.152	0	19.959	71688000	13	18.7332	20.2961	21.1227	19.007	19.4195	18.8938
		0.432944	-0.94612	Q9HTM6	Q9HTM6				2	2	14.9	17.712	0	5.9027	60094000	11	19.7833	21.3229	21.9587	19.1616	21.3971	19.6679
		0.308554	-0.946582	Q9I0Z9	Q9I0Z9				8	8	52.9	36.102	0	108.68	98083000	29	21.0219	21.6232	21.9419	18.3182	22.5098	20.9193
		0.327707	-0.950766	Q9I000	Q9I000				11	11	36.2	49.851	0	48.754	230920000	41	19.7311	19.9545	23.3905	19.9569	20.3653	19.9016
		0.442547	-0.954323	Q9HZD2	Q9HZD2				4	4	18.9	39.386	0	25.543	60338000	23	21.7371	22.0239	20.6962	20.9216	21.74	18.9328
		0.963977	-0.97115	P33642	P33642				4	4	22.3	39.445	0	8.5728	33440000	5	19.357	20.5081	19.9831	19.447	18.3305	19.1573
		0.286264	-0.974793	Q9HYN9	Q9HYN9				5	5	12.3	48.218	0	7.6023	244570000	10	18.7266	21.117	22.8555	20.6985	18.5789	20.4973
		0.361149	-0.975004	Q9I6J3	Q9I6J3				7	7	15.5	50.965	0	32.325	301560000	61	21.3402	23.1524	23.0161	21.9222	22.9641	19.6974
		0.856692	-0.979098	Q9HY46	Q9HY46				2	2	14.6	24.52	0	12.541	28540000	8	21.1694	20.0289	19.9422	19.8808	19.6139	18.7085
		0.260198	-0.986054	P28811	P28811				6	6	35.6	30.486	0	48.41	304450000	52	22.2825	21.2295	18.6251	19.338	21.7036	18.1374
		0.620618	-0.987739	Q9I4N9	Q9I4N9				4	4	24.5	24.735	0	12.13	61292000	16	19.8018	21.203	21.2132	20.8266	19.3129	19.1153
		0.775167	-0.995661	Q9HVT1	Q9HVT1				4	4	31.1	24.001	0	13.782	56703000	16	20.8326	21.1216	19.2219	19.432	19.3316	19.4254
		0.568346	-0.998974	Q9HYR0	Q9HYR0				5	5	22.8	27.664	0	12.838	116340000	29	21.7873	22.82	23.0312	22.689	21.6169	20.3357
		0.478102	-1.00037	Q9HW30	Q9HW30				4	4	16.7	38.323	0	8.7599	26289000	6	21.3385	19.1878	19.3968	18.253	18.5106	20.1584
		0.638644	-1.00048	Q9I157	Q9I157				109	106	35.2	480.29	0	323.31	3477000000	496	26.0058	27.3273	28.1794	25.6251	26.7183	26.1678
		0.267082	-1.00589	Q04633	Q04633				5	5	33.5	19.804	0	26.332	222770000	38	19.3899	22.2215	23.8009	20.4687	22.2762	19.6497
		0.912822	-1.00885	P14165	P14165				37	37	90.7	47.694	0	323.31	868620000000	3331	35.6924	35.5233	35.8351	35.1639	33.6589	35.2015
		0.93114	-1.01753	Q9HUN7	Q9HUN7				11	11	20.7	92.068	0	37.753	65354000	16	19.5469	19.6788	21.0357	18.6989	19.277	19.2329
		1.12943	-1.02627	Q9HX34	Q9HX34				6	6	53.8	15.937	0	21.781	301750000	56	23.6704	24.1925	23.1408	22.1868	22.5282	23.2099
		0.453269	-1.0272	Q9HV27	Q9HV27				6	6	29.5	43.628	0	23.587	66034000	14	19.2957	18.9888	21.9238	18.4657	19.4217	19.2393
		0.769672	-1.0284	P34003	P34003				5	5	36	19.237	0	32.973	299550000	39	23.8251	23.2052	22.4409	23.0606	21.6027	21.7227
		1.58924	-1.0298	Q9HZP1	Q9HZP1				6	6	37.3	25.028	0	17.759	131640000	36	22.3185	22.9296	22.785	21.7864	21.1927	21.9645
		0.684923	-1.04196	P24474	P24474				6	6	15.8	62.653	0	10.041	147050000	9	20.2663	18.4009	20.2566	18.6521	19.1025	18.0434
		1.07159	-1.04331	Q9I558	Q9I558				16	14	32.4	71.762	0	54.522	379190000	40	20.2261	21.6154	21.3205	19.7303	20.3339	19.968
		0.318397	-1.05313	Q9I5X8	Q9I5X8				4	4	21.2	27.986	0	18.594	135870000	26	21.3029	21.5697	21.6692	21.2992	22.2652	17.8181
		0.377729	-1.0542	Q9I0K4	Q9I0K4				12	12	35.8	58.886	0	55.553	432350000	55	22.846	23.4694	22.7691	22.9895	19.6784	23.2539
		0.431937	-1.05466	Q9I6Z1	Q9I6Z1				7	7	29.1	40.788	0	30.213	162940000	36	21.4378	22.1016	21.3634	18.5575	21.7986	21.3827
		0.225813	-1.06314	Q9HWX1	Q9HWX1				6	6	40.3	17.925	0	16.067	212000000	16	23.2677	22.5037	19.0672	22.994	20.1522	18.5029
		0.586481	-1.06439	Q9HYP9	Q9HYP9				4	4	9.3	63.15	0	15.817	83725000	20	19.8764	22.1398	21.5568	19.9139	20.9769	19.4891
		0.438352	-1.06859	Q9XCX9	Q9XCX9				5	5	26.6	25.506	0	9.1277	136890000	18	22.1207	21.2518	22.8603	22.56	21.1422	19.3248
		0.3797	-1.06936	O86428	O86428				7	7	36.2	34.084	0	61.821	122200000	21	22.3756	21.0683	22.6944	21.7535	18.8552	22.3215
		0.940959	-1.0896	Q9I6H4	Q9I6H4				5	5	16.4	51.286	0	25.957	45771000	7	20.4276	19.3798	18.9939	18.587	17.9024	19.0431
		0.431063	-1.0972	Q9HYX7	Q9HYX7				12	12	40.8	34.015	0	43.657	451510000	40	21.667	21.5806	24.8304	21.5894	21.9557	21.2412
		1.26647	-1.10156	Q9I2R2	Q9I2R2				16	16	55.8	34.551	0	323.31	11934000000	345	29.3969	28.4378	28.0527	27.6929	27.4412	27.4486
		0.881974	-1.10178	Q9HUM8	Q9HUM8				9	9	45.6	27.081	0	61.502	833480000	72	23.5344	25.1058	24.6466	22.8215	23.9938	23.1663
		0.261689	-1.10572	Q9HUM2	Q9HUM2				7	7	22.8	44.044	0	12.842	150830000	32	18.4758	23.2367	22.1261	19.3498	21.9272	19.2444
		0.875317	-1.10937	Q9I1N3	Q9I1N3				4	4	18.5	42.745	0	28.338	31666000	11	19.1535	20.5818	18.8466	18.1862	18.1509	18.9167
		0.399347	-1.11454	Q9HU19	Q9HU19				5	5	14.9	50.864	0	11.605	45929000	8	21.3071	18.6533	22.3203	19.9486	20.2213	18.7672
		0.389508	-1.12115	Q9HW15	Q9HW15				5	5	23.4	26.72	0	35.225	1255700000	35	23.3717	22.4288	22.6009	23.7805	19.7042	21.5532
		1.44351	-1.13408	Q9I6G0	Q9I6G0				28	22	63.1	55.351	0	323.31	9155800000	425	28.3525	28.7136	28.3872	27.0314	26.9769	28.0428
		0.359151	-1.14442	P46384	P46384				5	5	45.9	14.718	0	16.887	193850000	18	22.3329	21.5783	18.3536	20.656	19.1416	19.0341
		0.556896	-1.14937	Q9HW02	Q9HW02				8	8	24	51.981	0	18.875	1424600000	24	22.2519	21.8256	23.2988	22.4976	19.7784	21.6522
		0.445228	-1.1565	Q9I5J7	Q9I5J7				4	4	14.1	37.161	0	35.315	59778000	11	18.7126	21.7369	21.7021	19.3411	20.5002	18.8407
		0.682935	-1.16452	Q9I2X9	Q9I2X9				18	18	23.9	101.63	0	51.947	272590000	42	19.7087	19.8679	21.4979	18.7294	20.2389	18.6126
		2.45447	-1.17568	Q9HT18	Q9HT18				13	13	28.2	55.393	0	37.407	671460000	83	24.4616	24.3981	24.265	22.9889	23.5609	23.0479
		1.33501	-1.17732	Q9HVZ3	Q9HVZ3				5	5	28.4	30.617	0	13.803	54462000	12	21.2766	19.9311	20.4717	19.2221	19.6445	19.2809
		1.08466	-1.17859	Q9I7A5	Q9I7A5				4	4	25.9	20.371	0	36.013	96138000	23	21.4555	21.2937	21.6472	20.8919	20.6751	19.2937
		0.468772	-1.18352	Q9HUP4	Q9HUP4				10	9	36.8	46.094	0	45.678	102240000	26	20.2423	18.9624	22.634	19.3565	19.139	19.7926
		0.200777	-1.18508	Q9HWE8	Q9HWE8				3	3	29.7	11.565	0	17.03	1024400000	30	24.8297	22.7609	23.1195	23.1529	18.2791	25.7229
		0.184339	-1.18773	Q9HWD0	Q9HWD0				2	2	28.5	13.799	0	52.028	596180000	33	19.3232	24.0289	23.4234	18.5547	19.7184	24.9393
		0.837351	-1.19179	Q9I072	Q9I072				6	6	24.3	38.032	0	20.735	134780000	22	21.5769	20.7243	21.1921	18.8226	20.9137	20.1816
		1.2211	-1.19665	Q9HWX5	Q9HWX5				9	9	84.2	16.413	0	323.31	1967000000	181	27.3157	26.5417	26.7153	25.0215	25.5753	26.386
		0.341401	-1.19933	Q9HV72	Q9HV72				7	7	17.6	53.3	0	13.513	124060000	23	18.9138	22.4538	23.1949	19.5762	21.5221	19.8662
		0.39695	-1.20131	Q9I0A5	Q9I0A5				6	6	75.3	10.286	0	16.431	129030000	21	20.321	22.1093	21.7921	19.9845	22.3078	18.3262
		2.23841	-1.215	Q9I003	Q9I003				13	13	31	62.107	0	54.987	7124700000	79	26.771	26.7849	27.4485	25.8509	25.7441	25.7644
		0.432991	-1.22113	Q9I0P5	Q9I0P5				6	6	28.3	40.725	0	30.545	120600000	33	21.2981	21.6846	20.9884	17.7281	21.4384	21.1412
		0.503953	-1.22279	Q9I7B1	Q9I7B1				5	5	42.9	11.472	0	14.255	293340000	31	22.8634	23.6659	22.0419	22.4405	19.7374	22.7249
		0.340293	-1.23849	G3XCZ9	G3XCZ9				15	15	42.7	62.738	0	199.11	415850000	64	18.584	20.5738	23.6401	19.8162	19.0889	20.1772
		0.498494	-1.25365	G3XCT4	G3XCT4				8	8	55.1	16.493	0	56.242	155880000	27	22.8109	21.5219	22.2998	21.579	18.9415	22.3512
		1.03926	-1.26168	Q9I0A8	Q9I0A8				13	13	37.6	48.735	0	29.681	141490000	27	21.4263	20.6378	22.0775	20.8563	19.5315	19.9688
		0.938453	-1.26234	Q9HVW0	Q9HVW0				7	7	35	34.197	0	35.159	591020000	65	23.2285	24.2186	24.9982	22.5057	23.6166	22.5359
		0.459315	-1.26739	Q7DC81	Q7DC81				8	8	20.1	68.979	0	27.115	54809000	11	21.9577	22.0644	23.1746	21.8984	22.5814	18.9147
		1.03535	-1.2713	Q9I3F4	Q9I3F4				4	4	18.5	40.156	0	23.883	79840000	18	20.2842	19.9497	21.039	20.0015	18.3464	19.1112
		0.359965	-1.2795	Q51368	Q51368				3	3	12.3	36.892	0	9.4096	117520000	24	22.5659	22.3319	19.5032	19.202	22.3983	18.9621
		0.976056	-1.27989	Q9HWE3	Q9HWE3				4	4	58.7	7.2013	0	323.31	754810000	69	25.6194	24.1999	23.5821	22.9734	23.3789	23.2094
		0.430425	-1.29314	P0DP44	P0DP44				20	20	42.8	78.292	0	323.31	761690000	134	22.9618	24.7726	25.9152	22.3556	25.1655	22.2491
		0.401298	-1.29425	Q9HU08	Q9HU08				17	17	32.1	85.293	0	80.856	285310000	53	18.5414	21.4502	21.4017	18.1701	18.2313	21.1091
		1.8331	-1.29828	Q9HYV7	Q9HYV7				3	3	20.6	38.171	0	30.488	30605000	5	19.6448	20.5161	19.779	18.5276	18.512	19.0055
		0.399831	-1.31065	Q9I044	Q9I044				3	3	48.5	10.984	0	19.121	76541000	18	18.807	22.6653	20.0705	20.793	18.5052	18.3127
		0.373754	-1.3271	Q9HXY0	Q9HXY0				4	4	13.9	44.544	0	22.041	131840000	14	19.5396	21.5547	24.3307	19.9952	21.5487	19.8998
		0.819424	-1.32984	Q9HWI2	Q9HWI2				4	3	10.1	63.926	0	12.412	25137000	9	20.5717	19.6407	22.031	19.0566	19.2178	19.9795
		0.523952	-1.33994	G3XD76	G3XD76				4	4	14	35.973	0	10.602	192180000	26	22.678	21.9505	22.9151	22.5793	21.9077	19.0369
		0.491105	-1.34087	Q9HW18	Q9HW18				3	3	16.2	25.875	0	14.005	222950000	26	19.7296	22.3497	22.2489	19.5645	21.722	19.0191
		0.519939	-1.34913	Q9HT53	Q9HT53				12	12	50.6	26.25	0	323.31	4481300000	157	26.0992	26.1187	25.8543	25.4	22.4468	26.178
		0.490412	-1.34992	Q9I656	Q9I656				5	5	24.4	26.262	0	10.722	190170000	28	21.7536	22.4623	21.2903	21.7856	18.1927	21.4782
		1.60557	-1.3712	Q9HY54	Q9HY54				10	10	41	36.387	0	39.207	225040000	54	23.7852	22.7664	23.3565	21.7273	22.4415	21.6257
		0.417656	-1.37982	Q9I248	Q9I248				5	5	28.4	24.111	0	15.339	281410000	18	23.2499	18.9001	19.3495	19.346	18.586	19.428
		0.455078	-1.38187	Q9I747	Q9I747				28	28	100	17.414	0	323.31	692990000000	3965	29.508	26.1817	25.3598	25.786	26.1061	25.0118
		0.837176	-1.39201	Q9HZI3	Q9HZI3				9	9	42.1	31.504	0	122.76	205620000	44	20.9569	21.9357	21.9675	19.6231	19.4438	21.6171
		0.463509	-1.39845	Q9I502	Q9I502				10	10	28.5	63.103	0	38.585	238290000	32	20.4328	20.8121	24.4905	20.7908	20.5189	20.2302
		0.565094	-1.41496	Q59636	Q59636				4	4	47.6	15.592	0	37.504	118910000	16	21.1742	21.7071	21.3845	18.839	18.9737	22.2082
		0.684721	-1.43092	Q9I2F5	Q9I2F5				5	5	22	36.446	0	18.923	152940000	15	21.3915	19.841	18.6063	18.2069	17.8381	19.5011
		0.498258	-1.44109	P33640	P33640				4	4	15.3	35.625	0	9.7085	175530000	12	19.4482	22.6969	19.2085	18.3459	20.1526	18.5317
		0.93827	-1.4589	Q9I1N7	Q9I1N7				12	12	46.7	53.515	0	179.73	844060000	118	23.7767	24.0336	25.2532	21.9537	23.9129	22.8202
		0.849237	-1.47634	Q9I1F5	Q9I1F5				25	25	59.3	59.96	0	323.31	3970900000	310	25.9903	26.5265	27.8962	24.8938	26.4663	24.6238
		0.567915	-1.48021	Q9I459	Q9I459				3	3	23.5	16.604	0	7.4846	35770000	13	22.3414	21.8009	19.8417	19.761	21.4046	18.3778
		0.471799	-1.48391	Q9HZF3	Q9HZF3				3	3	25.9	18.33	0	12.484	81378000	18	22.1433	21.7354	20.2055	22.3209	18.8817	18.4298
		0.334416	-1.49389	Q9HXV3	Q9HXV3				24	24	35.1	97.839	0	141.01	1280800000	57	21.3674	21.9157	24.5188	21.39	18.2649	23.6654
		0.350808	-1.49401	Q9I2K7	Q9I2K7				7	7	40.1	23.44	0	79.143	459410000	50	21.4617	21.5567	24.0913	18.9018	23.9215	19.8042
		1.54823	-1.49486	Q9HX03	Q9HX03				4	4	12.9	50.23	0	11.825	24320000	4	20.1809	20.6065	21.0463	18.5532	18.9874	19.8086
		1.17473	-1.49976	Q9HT28	Q9HT28				6	6	23.1	44.096	0	14.708	65293000	9	21.8182	20.6741	21.5751	18.8779	20.3356	20.3546
		1.04895	-1.50145	Q9HUG9	Q9HUG9				18	18	51.7	50.348	0	211.49	868730000	130	24.3505	23.0085	24.939	21.9885	23.2175	22.5876
		0.865023	-1.50239	Q9I0S3	Q9I0S3				3	3	36.5	17.383	0	40.172	5244900000	139	28.0321	28.0519	26.4829	26.9303	24.8395	26.2899
		0.793799	-1.51584	Q9HUC0	Q9HUC0				5	5	26.2	28.254	0	14.517	109380000	19	22.3327	20.8139	21.6259	20.9604	20.7129	18.5517
		0.498148	-1.52186	Q9I589	Q9I589				6	6	24.4	41.916	0	20.864	164610000	17	21.6142	23.3533	22.0211	22.3465	18.3846	21.6919
		0.507577	-1.536	Q9I0X0	Q9I0X0				12	12	41.6	52.477	0	202.62	1517200000	94	20.9452	23.4105	20.007	21.6106	19.2345	18.9096
		0.678723	-1.54897	Q9I2B5	Q9I2B5				6	6	44.4	21.561	0	20.509	114230000	27	22.1363	22.5215	22.629	18.8315	21.7963	22.0121
		0.658545	-1.55566	P04739	P04739				4	4	36.2	15.512	0	68.164	532330000	34	22.8324	23.2829	23.3225	22.7816	22.5091	19.4802
		0.758157	-1.55621	Q9HVC3	Q9HVC3				2	2	17.5	20.804	0	21.25	56608000	12	21.5231	21.3397	20.8083	19.0859	18.448	21.4685
		0.624856	-1.55747	Q9HYF0	Q9HYF0				8	8	17.4	70.517	0	39.533	198430000	24	20.8417	22.7242	23.9117	21.354	21.8413	19.6099
		0.479012	-1.57674	Q9HYZ5	Q9HYZ5				4	4	31	9.7901	0	6.0065	250810000	21	23.3628	23.2291	19.9703	22.3398	19.3035	20.1888
		0.554718	-1.61657	Q9I0J7	Q9I0J7				8	8	27.9	48.678	0	17.371	153550000	34	23.2578	22.3914	22.7107	22.3785	22.4932	18.6385
		0.99339	-1.62043	Q9I5U3	Q9I5U3				5	5	15.3	46.953	0	18.308	77326000	14	21.4444	21.9228	21.2829	21.1053	18.562	20.1215
		0.765566	-1.62052	Q9I4L9	Q9I4L9				8	8	38.4	31.308	0	63.665	257210000	47	23.3684	22.1378	21.4636	21.579	21.4216	19.1076
		0.426767	-1.62699	Q9HWF1	Q9HWF1				3	3	34.5	12.661	0	125.25	502670000	55	23.3475	24.1985	22.8425	18.6944	23.6987	23.1145
		0.410157	-1.64945	Q9HVK4	Q9HVK4				6	6	33.7	20.498	0	95.007	766270000	42	23.0996	25.3755	23.1567	19.2716	22.9887	24.4232
		0.684255	-1.67141	Q9HUT6	Q9HUT6				2	2	12.6	14.86	0	5.3632	100860000	13	21.8843	24.2559	23.1104	19.6849	22.0345	22.517
		0.679699	-1.69929	Q9HTL3	Q9HTL3				6	6	13.2	76.178	0	16.985	106240000	27	19.1832	21.8238	22.5929	20.3942	19.3281	18.7796
		0.770949	-1.70329	Q9HZJ9	Q9HZJ9				3	3	24.9	25.784	0	7.8084	59532000	12	21.6052	21.6054	21.467	19.6591	21.7067	18.202
		0.955576	-1.71451	Q9HY55	Q9HY55				17	17	29.8	101.57	0	118.91	603460000	98	23.1997	24.1544	25.3912	22.397	23.5483	21.6564
		0.687362	-1.73222	Q9HYE7	Q9HYE7				11	11	22.1	66.027	0	29.011	158710000	18	19.4041	22.4378	22.9937	20.3837	19.7747	19.4806
		1.04632	-1.73257	Q9HUF4	Q9HUF4				15	15	20.6	110.1	0	47.249	162720000	42	19.6274	19.6981	21.9227	18.3023	18.8229	18.9254
		2.06082	-1.7336	Q9I7B7	Q9I7B7				8	8	44.1	36.14	0	38.11	97839000	17	20.8738	20.2556	20.3074	18.2495	19.2941	18.6924
		1.51861	-1.73895	Q9HT76	Q9HT76				10	10	23.7	82.74	0	49.7	141660000	33	20.0899	20.4082	21.5308	19.4739	18.444	18.8942
		0.56486	-1.74817	Q9I671	Q9I671				7	7	34.6	43.311	0	84.009	339840000	43	23.2169	22.8114	23.6158	23.3205	22.251	18.8282
		0.772573	-1.75387	Q9I181	Q9I181				11	11	13.4	240.21	0	42.015	66256000	16	21.0295	20.82	23.729	19.5035	19.793	21.0205
		0.458449	-1.80287	Q9HXR3	Q9HXR3				10	10	19.2	75.881	0	26.807	729980000	51	23.2765	24.2501	23.6477	18.6091	23.9889	23.1676
		0.660012	-1.81402	Q9I6V3	Q9I6V3				4	4	52.9	13.148	0	30.855	187140000	28	20.3809	22.4274	22.3073	21.8871	18.3085	19.478
		0.8777	-1.81582	Q9HTQ5	Q9HTQ5				11	11	22.9	68.673	0	21.029	132830000	23	20.1054	21.8952	22.547	19.2642	20.9393	18.8965
		0.827768	-1.81921	Q9I749	Q9I749				5	5	28.5	18.785	0	11.189	157690000	30	22.3463	23.1092	22.5541	22.8175	20.1044	19.6301
		0.250316	-1.83238	Q9I662	Q9I662				2	2	40.6	7.7066	0	250.46	5530800000	41	27.0573	26.8066	26.3326	27.6167	19.1167	27.966
		0.804728	-1.83643	Q9I7C4;REV__Q9I098	Q9I7C4				10	10	39.2	40.694	0	189.68	4301800000	63	24.1555	25.1476	27.4928	23.0365	24.0336	24.2167
		0.96393	-1.86437	Q9HV50	Q9HV50				7	7	21.8	47.796	0	42.198	175020000	31	23.4216	21.3923	22.3029	21.8651	20.0453	19.6133
		0.986797	-1.86569	Q9HYP4	Q9HYP4				4	4	28.2	17.255	0	9.6596	49308000	12	21.497	21.8874	21.2529	19.1466	18.5181	21.3755
		0.542094	-1.86865	Q9I1B2	Q9I1B2				20	20	79.4	17.636	0	323.31	332330000000	1103	20.6572	18.5157	18.4906	19.721	17.2642	15.0723
		2.19016	-1.87106	Q9I6N3	Q9I6N3				10	10	53.5	33.459	0	32.558	154750000	15	20.3921	19.608	20.0254	18.4207	18.4108	17.5807
		0.690162	-1.88292	Q9I0J9	Q9I0J9				17	17	39.3	68.322	0	104.68	732550000	83	22.131	24.3403	25.6986	21.9536	23.4453	21.1223
		2.59912	-1.90334	Q9I4K0	Q9I4K0				6	6	35.1	31.898	0	23.222	52918000	11	20.7235	21.0618	21.1586	18.7165	18.9609	19.5564
		1.03562	-2.0048	Q9I3I1	Q9I3I1				8	8	17.8	73.309	0	44.735	136400000	28	22.0112	21.9066	22.407	21.0737	18.3129	20.9238
		1.36822	-2.02774	Q9HWG2	Q9HWG2				7	7	39	27.591	0	28.749	46907000	11	20.9041	19.7805	21.936	18.3626	18.7713	19.4036
		3.18799	-2.05037	Q9HVV7	Q9HVV7				3	3	21.7	19.126	0	20.9	108190000	12	21.6578	21.7381	21.7656	19.2573	19.807	19.9462
		1.06851	-2.10965	Q9I602	Q9I602				11	11	38.2	47.849	0	98.705	438430000	68	22.1501	21.7442	21.3595	21.368	18.3405	19.2164
		0.923979	-2.13644	Q9HX92	Q9HX92				15	15	25.6	101.35	0	109.38	187530000	35	19.8428	21.7003	23.4265	19.3799	20.114	19.0663
		0.829884	-2.14674	Q9HY72	Q9HY72				5	5	41.7	29.56	0	49.367	73502000	12	18.6181	22.0734	21.791	19.0933	19.1861	17.763
		1.26894	-2.18891	Q9HTX2	Q9HTX2				3	3	16.1	32.846	0	16.738	203360000	21	21.9583	21.4911	22.1078	18.6897	21.2229	19.0779
		1.18419	-2.25902	G3XD36	G3XD36				16	16	34.5	83.606	0	84.888	229990000	41	20.897	21.4141	23.5911	20.2014	19.8937	19.0301
		1.03921	-2.26853	Q9I584	Q9I584				2	2	38.6	11.179	0	31.982	148140000	24	20.0272	21.6038	23.1892	19.0465	20.2524	18.7156
		2.58496	-2.38553	Q9I358	Q9I358				8	8	29.8	49.688	0	140.4	358480000	59	22.5682	21.5137	21.6904	19.3197	19.4841	19.812
		1.72041	-2.48151	Q9HTY0	Q9HTY0				9	9	22.7	65.981	0	33.802	144010000	36	21.2357	21.3298	22.2363	20.2309	18.353	18.7732
		1.20911	-2.53716	Q9I4L8	Q9I4L8				8	8	78.2	13.589	0	76.418	446310000	51	23.2967	21.429	20.0645	19.4148	18.4465	19.3174
		2.01024	-2.56247	Q9HZG8	Q9HZG8				4	4	38.5	11.916	0	61.616	90190000	18	21.0772	21.801	21.7247	18.0027	19.6892	19.2236
		1.07527	-2.56805	Q9I764	Q9I764				4	4	63.7	9.9784	0	72.57	218630000	25	19.5494	23.1175	22.4794	19.3836	19.3736	18.6849
		1.51037	-2.59927	Q9I513	Q9I513				7	7	31.4	37.122	0	118.21	195560000	17	21.8111	21.7967	20.153	17.5079	19.1578	19.2972
		1.72132	-2.62611	Q9HUX1	Q9HUX1				11	11	27	70.667	0	38.55	180490000	23	21.1902	22.2501	22.5459	18.3544	19.4929	20.2605
		1.00657	-2.74496	Q9HUL0	Q9HUL0				9	9	26.2	56.255	0	51.024	177140000	43	20.9895	23.7776	23.2869	19.9846	21.5588	18.2757
		1.65481	-2.85858	Q9HWV0	Q9HWV0				12	12	17.5	110.35	0	40.867	102230000	19	20.526	20.62	22.1635	17.8773	19.3836	17.4728
		0.290295	-2.86998	Q9I1S5	Q9I1S5				2	2	21.1	11.589	0	6.9091	1660500000	28	18.1404	27.6282	27.3011	18.5799	19.3901	26.4898
		1.01416	-3.36415	Q9I5Q8	Q9I5Q8				2	2	7.9	27.198	0.0046358	3.1692	717650000	10	24.0471	24.3837	24.6874	19.2228	19.7158	24.0871
		0.99477	-3.38369	Q9I377	Q9I377				16	16	64.4	36.168	0	323.31	2910600000	172	25.3476	27.0355	28.7874	22.1113	26.1412	22.7671
		0.942497	-3.54745	Q9HXR4	Q9HXR4				48	48	37.9	197.13	0	323.31	909460000	153	21.8573	23.9128	26.7913	21.2375	22.0403	18.6412
		0.921209	-3.91959	Q9HU53	Q9HU53				7	7	20	55.6	0	24.547	1508400000	9	24.8438	24.7221	25.7433	25.1056	19.1645	19.2804
		0.971389	-4.76519	P42807	P42807				3	3	11.6	46.123	0	6.058	1302600000	8	26.0759	26.1482	27.6777	18.5606	26.134	20.9115
		0.953883	-7.69425	Q9HUF0	Q9HUF0				7	7	36.3	31.882	0	31.646	43182000000	18	19.7775	30.0923	31.6477	19.4897	18.4032	20.5419

## Sheet: Hcp2
	Hcp2 CNTRL vs Hcp2-FLAG
		Difference log2 = + 1.5 cutoff.
		Specific Hcp2 interactor, enriched over Hcp2 control and not enriched in VgrG2b-FLAG control
	Significant	-LOG(P-value)	Difference log2	Protein IDs	Majority protein IDs	Gene number	Gene name	Present in VgrG2b-FLAG?	Razor + unique peptides	Unique peptides	Sequence coverage [%]	Mol. weight [kDa]	Q-value	Score	Intensity	MS/MS count	LFQ intensity Hcp2 CNTRL_1	LFQ intensity Hcp2 CTRL_2	LFQ intensity Hcp2 CTRL_3	LFQ intensity Hcp2-FLAG_1	LFQ intensity Hcp2-FLAG_2	LFQ intensity Hcp2-FLAG_3		Proteins >1.5 Difference log2 in VgrG2b-FLAG CNTRL
	Yes	3.07814	12.7284	Q9HI36	Q9HI36	PA1512	Hcp2	FALSE	17	17	94.2	19.091	0	323.31	584620000000	1091	26.6854	22.4648	22.5815	36.7447	36.159	37.0131		Q9I6M7
	Yes	2.057	5.13879	Q9I362	Q9I362	PA1663	Sfa2	TRUE	19	18	51.9	55.29	0	293.29	1333800000	105	21.4466	22.9156	21.3453	25.1534	27.8422	28.1283		Q9I3K4
	Yes	2.71077	5.06226	Q9I249	Q9I249	PA2066		FALSE	7	7	32.1	23.861	0	91.86	241160000	22	19.6608	19.7302	20.0622	23.5009	25.5871	25.552		Q9I3K1
	Yes	2.78107	4.07143	Q9HYR1	Q9HYR1	PA3334	Acp3	TRUE	2	2	31.6	8.8729	0	54.858	124210000	14	18.5666	19.2961	18.0826	22.0065	22.7311	23.422		Q9HYL7
	Yes	2.15999	3.81226	Q9I6M7	Q9I6M7	VgrG2b	VgrG2b	TRUE	93	32	89.6	112.96	0	323.31	1017600000000	2323	23.9609	26.0741	24.5671	27.8771	29.0582	29.1036		P11221
	No	1.2711	2.74255	Q9I0X4	Q9I0X4	PA2508	CatC	FALSE	2	2	38.5	11.314	0	40.495	29769000	3	19.2195	19.224	19.8029	20.7586	21.6362	24.0794		P38103
	No	0.771046	2.42465	Q9I2R5	Q9I2R5	PA1830		FALSE	3	3	36.5	11.11	0	25.557	215230000	36	23.3907	18.6946	22.0501	24.2791	24.0859	23.0444		Q9I742
	No	1.04744	2.41891	Q9I4F6	Q9I4F6	PA1182		TRUE	3	3	15	38.402	0	48.151	52866000	19	18.5943	18.4391	20.0764	19.5902	22.0649	22.7115		Q9HWF3
	Yes	1.53095	2.31879	Q9HU02	Q9HU02	PA5187		TRUE	4	4	12.6	64.558	0	14.408	25860000	6	18.1473	18.8888	17.5971	21.6585	19.6654	20.2656		Q9HW15
	No	1.18323	2.18143	Q9HT19	Q9HT19	PA5555	AtpG	TRUE	4	4	22.7	31.553	0	38.975	88231000	23	17.9274	19.1997	20.7397	20.8698	21.7673	21.774		P42807
	Yes	1.52147	2.17195	G3XCV2	G3XCV2	PA4226	PchE	FALSE	50	50	51.2	156.42	0	323.31	10706000000	722	26.1721	27.1401	25.7158	29.5287	27.9456	28.0695		Q9HV43
	No	0.476804	2.13311	Q9HW68	Q9HW68	PA4333		TRUE	15	15	42.4	54.763	0	109.3	322600000	34	23.0223	19.4174	18.312	24.7206	22.2849	20.1456		Q9HT19
	Yes	2.16081	2.12053	Q9HW07	Q9HW07	PA4399		TRUE	3	3	19.3	21.065	0	6.9559	31759000	12	17.6303	18.2108	18.7751	20.7108	20.4105	19.8565		Q9HZJ3
	No	0.863851	2.01846	Q9HWW7	Q9HWW7	PA4061		TRUE	6	6	35.3	31.878	0	47.121	131330000	51	21.7512	18.1028	19.9194	22.0959	21.4218	22.3111		Q9HYR1
	No	0.442876	1.98467	Q9HXM5	Q9HXM5	PA3770	GuaB	FALSE	7	7	22.9	51.707	0	15.167	757650000	19	18.4334	24.2844	24.0925	23.9696	24.3804	24.4143		Q9HTR9
	No	0.6075	1.90962	Q9I1L3	Q9I1L3	PA2260		TRUE	4	4	22.7	28.98	0	15.707	132490000	32	22.2471	19.0698	17.6535	21.95	21.9353	20.8139		Q9I6M8
	No	0.539845	1.90175	Q9HWP9	Q9HWP9	PA4132		FALSE	5	5	15.3	52.262	0	35.477	218490000	54	17.9478	22.131	22.8338	22.3602	22.8442	23.4135		P47203
	No	0.526853	1.8308	Q9HX94	Q9HX94	PA3919		FALSE	10	10	38.4	51.699	0	100.46	237290000	34	18.6713	22.2358	22.224	24.7743	21.6324	22.2168		Q9I0U4
	No	0.973938	1.78632	Q9I339	Q9I339	PA1686	AlkA	FALSE	5	5	32	32.21	0	18.12	34614000	8	18.4776	19.1353	18.37	22.0884	19.7818	19.4717		Q9I0M2
	No	0.890092	1.71647	Q9I742	Q9I742	PA0090	ClpV1	TRUE	11	11	15	98.737	0	26.358	268680000	28	19.1002	18.6518	18.9106	20.1617	22.3172	19.333		Q9I3I6
	No	0.914211	1.71242	G3XDA4	G3XDA4	PA0653		FALSE	2	2	32.1	15.236	0	28.421	95520000	10	18.3657	19.907	18.4047	19.8371	22.0281	19.9494		Q9I5H0
	Yes	1.93076	1.69622	Q9I3X1	Q9I3X1	PA1373	FabF2	TRUE	7	7	30.6	43.485	0	14.31	53690000	15	19.0593	19.3212	18.5711	20.4942	20.2478	21.2983		Q9HWW7
	No	0.64149	1.67322	Q9I6Q2	Q9I6Q2	PA0236		FALSE	3	3	22.8	27.978	0	10.773	58955000	28	18.7637	20.3208	19.4375	19.3517	21.0752	23.1148		Q9I1L3
	No	0.486781	1.64252	Q9HXG4	Q9HXG4	PA3840	RlmF	TRUE	3	3	16.1	37.628	0	35.46	152630000	31	19.5502	20.5122	21.8693	19.71	23.2086	23.9406		Q9HZJ2
	No	0.439176	1.63675	Q9I2P8	Q9I2P8	PA1847	NfuA	TRUE	5	5	59.3	21.136	0	86.884	291600000	45	17.5001	20.8785	21.6636	19.7369	22.765	22.4505		Q9HW68
	No	0.69858	1.61662	Q9I1N3	Q9I1N3	PA2236	PslF	TRUE	4	4	18.5	42.745	0	28.338	31666000	11	19.133	17.6537	19.3373	22.0208	18.8962	20.057		Q9HZP5
	No	0.840854	1.55801	Q9HXI7	Q9HXI7	PA3815	IscR	FALSE	4	4	43.6	17.853	0	76.124	83586000	17	19.7434	20.9634	19.9084	20.2731	22.1683	22.8478		Q9HYC8
	Yes	1.35097	1.54121	O54439	O54439	PA2966	AcpP1	FALSE	2	2	32.1	8.7406	0	100.44	1128700000	52	24.4353	22.979	23.5527	24.7259	25.8181	25.0467		Q9I0J7
	No	0.882047	1.53052	Q9HV32	Q9HV32	PA4776	PmrA	FALSE	3	3	26.7	24.394	0	33.719	37843000	13	20.5133	19.4043	17.9256	20.28	20.8276	21.3272		G3XCW6
	No	0.380691	1.51218	Q9HTR9	Q9HTR9	PA5285	SutA	TRUE	4	4	39	11.168	0	8.4858	441350000	8	19.8189	18.7395	18.9883	18.3285	23.8372	19.9175		Q9I3Q7
		0.684623	1.4799	Q9HVZ3	Q9HVZ3				5	5	28.4	30.617	0	13.803	54462000	12	18.0625	21.0731	20.3946	20.6598	21.3796	21.9305		Q51470
		0.997419	1.40948	Q51470	Q51470				7	7	23.3	49.977	0	15.815	77244000	13	18.6288	18.7046	18.6485	20.2045	21.1443	18.8615		Q9I5Y1
		0.517455	1.38355	G3XCU2	G3XCU2				5	5	27.7	36.854	0	52.966	26979000	12	19.5797	18.0546	18.839	19.3986	18.8637	22.3616		Q9HUE1
		0.527067	1.3614	Q9HXZ1	Q9HXZ1				4	4	4.9	130.9	0	8.5753	62640000	17	20.3431	19.1699	18.1579	22.2741	20.4753	19.0057		Q9I6M9
		0.546969	1.34855	Q9HYY4	Q9HYY4				4	4	17.5	33.419	0	14.676	84119000	21	18.36	19.4179	17.5741	21.6435	18.4776	19.2766		Q9I3K3
		0.774022	1.34105	Q9HYQ1	Q9HYQ1				5	5	10.4	79.449	0	14.869	49485000	19	18.9507	20.0263	18.7008	21.9373	19.9668	19.7969		Q9I4F6
		1.8433	1.34102	Q9HVP8	Q9HVP8				3	3	23.2	22.843	0	5.4101	38861000	8	18.4283	19.3816	19.3508	20.2282	20.4909	20.4646		Q9I2R4
		1.01164	1.33579	Q9I1Z7	Q9I1Z7				4	4	15.6	39.382	0	8.6455	45463000	14	19.9414	18.9802	18.6487	20.4161	19.7489	21.4127		Q9I2P8
		1.342	1.32532	P22008	P22008				2	2	16.5	28.094	0	7.7475	26759000	10	19.4776	18.7469	18.6106	19.7007	20.1317	20.9786		Q9HV42
		0.302255	1.3049	Q9HYR8	Q9HYR8				42	42	28.3	259.4	0	147.49	639960000	146	21.702	22.3392	21.0706	26.333	22.0925	20.6011		Q9I6N0
		1.31161	1.30141	Q9HW21	Q9HW21				2	2	17.2	25.235	0	10.674	31397000	13	19.0879	19.4024	18.4553	19.8355	19.9926	21.0219		Q9I4P0
		1.1237	1.28709	Q9I3F5	Q9I3F5				5	5	7.1	99.147	0	9.5394	51557000	6	19.2965	19.7708	19.0216	19.9297	21.5913	20.4293		Q9I362
		1.87034	1.28242	Q9I383	Q9I383				5	5	23.3	36.353	0	58.726	280590000	49	20.9325	21.3273	20.9166	22.6812	22.5404	21.8022		P29365
		0.459694	1.2652	Q9I3S0	Q9I3S0				3	3	24.1	22.249	0	35.017	43996000	13	20.5741	17.9218	20.6677	19.4351	21.7509	21.7732		Q9HW07
		0.440325	1.25458	Q9I0M7;G3XD80	Q9I0M7				6	6	20.4	50.37	0	22.789	81374000	17	19.0346	21.6206	18.4328	22.1059	19.5892	21.1567		Q9HVI5
		0.517734	1.24828	Q9I4F9	Q9I4F9				4	4	26.2	25.65	0	47.05	92937000	22	18.5245	21.2795	20.4474	20.2648	21.1521	22.5794		Q51434
		0.624603	1.22972	Q9HZJ3	Q9HZJ3				5	5	23.8	41.643	0	45.475	302930000	44	19.3593	22.0443	21.9667	22.3526	22.4876	22.2192		Q9HU93
		0.5961	1.22951	Q9HUD3	Q9HUD3				8	8	32.5	45.428	0	146.91	185600000	37	21.7222	18.7819	19.6368	21.0658	21.8638	20.8998		Q9I1N3
		0.642624	1.21715	Q9HX20	Q9HX20				8	8	28.5	45.044	0	82.107	87217000	20	18.4427	21.0748	19.707	21.6756	20.8743	20.326		Q9HU02
		1.34279	1.21054	Q9HU13	Q9HU13				2	2	13.3	20.983	0	5.2798	16714000	5	17.9774	18.6967	17.9918	19.9564	18.7726	19.5686		Q9HXV5
		1.19799	1.1899	Q9I3I6	Q9I3I6				4	3	3.8	131.58	0	7.8854	35459000	8	18.1874	18.5444	18.2378	18.6892	19.5974	20.2527		Q9HV00
		0.621551	1.18733	Q9HZK3	Q9HZK3				4	4	4.7	128.79	0	10.964	21334000	8	19.6544	18.5019	17.4052	20.8155	19.321	18.987		Q9I631
		0.493502	1.18152	Q9HYF0	Q9HYF0				8	8	17.4	70.517	0	39.533	198430000	24	19.0573	22.1011	21.7728	22.95	21.8571	21.6687		Q51547
		0.50172	1.17343	Q9HV01	Q9HV01				7	7	23.9	50.291	0	14.707	45254000	12	18.7812	20.3997	18.329	21.6828	20.4509	18.8965		Q9I1Z2
		0.387681	1.172	Q9I2B4	Q9I2B4				2	2	33.9	13.166	0	12.345	51715000	11	18.3242	21.2146	20.5883	19.4495	22.5646	21.629		Q9I5U1
		0.259435	1.16296	G3XCW6	G3XCW6				4	4	28.2	25.933	0	23.699	126580000	18	18.5613	21.9388	18.4638	22.8313	18.1976	21.4238		Q59650
		0.548938	1.15109	Q9I3S2	Q9I3S2				3	3	19.5	33.385	0	14.133	762710000	12	19.4588	18.6002	21.4078	20.1586	21.5022	21.2593		Q9I2Q7
		0.531598	1.14988	Q9HW65	Q9HW65				4	4	31.4	21.025	0	9.9839	86783000	14	18.1937	21.1989	19.7338	20.0716	21.216	21.2884		Q9I1B3
		1.97352	1.14809	Q9I0L2	Q9I0L2				2	2	7.5	41.886	0	4.6656	31377000	5	18.9446	19.0484	19.1442	19.9051	20.6857	19.9907		Q9I3X1
		1.23668	1.13696	Q9HXH8	Q9HXH8				3	3	15.9	38.16	0	7.9327	16775000	6	18.4778	18.8905	18.2981	20.2558	19.8891	18.9322		Q9HUH3
		0.947951	1.10837	Q9HWL8	Q9HWL8				2	2	4	60.494	0	4.6605	45217000	3	17.8205	18.7791	19.2661	20.4011	19.2556	19.534		G3XCV0
		0.297501	1.08668	P30720	P30720				4	4	61.9	10.267	0	53.991	1016300000	52	19.422	24.0135	23.6711	23.2041	23.5792	23.5834		P32722
		0.320113	1.07345	Q9I5Y1	Q9I5Y1				7	7	32.2	38.573	0	84.588	208040000	21	18.7186	18.5235	22.1034	19.4254	21.8598	21.2807		P57668
		0.752475	1.06455	G3XCV0	G3XCV0				10	10	31.8	55.276	0	49.596	488470000	81	22.8249	22.7871	21.5213	23.599	22.5282	24.1998		Q9HTY2
		0.389237	1.04717	Q9HZD2	Q9HZD2				4	4	18.9	39.386	0	25.543	60338000	23	19.395	18.1978	21.3691	19.4344	21.0333	21.6357		Q9HX89
		0.308504	1.04704	Q9I3Q7	Q9I3Q7				3	3	15.4	22.382	0	13.481	145010000	21	22.7841	19.743	19.3426	20.5153	23.3453	21.1502		Q9HX79
		1.10895	1.0445	Q9HXQ6	Q9HXQ6				2	2	11.1	33.627	0	5.8639	11925000	7	18.6935	20.1114	19.1507	20.1029	20.3745	20.6116		P45684
		0.347609	1.01085	Q9HXK1	Q9HXK1				6	6	48.2	18.283	0	99.741	337560000	51	24.1338	22.0666	20.8945	22.0395	23.4653	24.6228		Q9I671
		0.214005	1.00628	Q9HUP0	Q9HUP0				3	3	19.5	25.174	0	11.302	71900000	7	23.7812	19.802	18.425	19.9552	22.7551	22.3166		Q9I2S3
		0.544586	0.993071	Q9I688	Q9I688				5	5	25	40.872	0	65.892	252530000	46	21.6492	21.947	21.0741	23.8126	21.1728	22.6642		Q9HXG4
		0.327846	0.991702	Q9I5X8	Q9I5X8				4	4	21.2	27.986	0	18.594	135870000	26	21.5987	22.0812	18.1975	22.0624	21.5178	21.2723
		0.419454	0.989538	Q9HTL0	Q9HTL0				4	4	45.6	9.6951	0	24.414	148980000	33	22.7202	21.2812	20.7529	21.0608	22.8048	23.8574
		0.241179	0.989208	P38103	P38103				5	5	36.6	28.324	0	82.503	233060000	21	18.5803	22.2269	18.0133	22.465	19.6367	19.6864
		0.364478	0.984018	Q9I706	Q9I706				4	4	29.6	22.367	0	29.753	258960000	51	21.1178	21.7788	20.8448	24.3976	20.8979	21.3979
		0.361077	0.982083	Q9HYR0	Q9HYR0				5	5	22.8	27.664	0	12.838	116340000	29	21.0198	20.4189	18.7084	22.3779	21.388	19.3275
		0.340412	0.968044	G3XCZ8	G3XCZ8				4	4	24.2	21.953	0	16.632	98250000	12	18.9429	18.7773	19.0093	18.8681	22.2185	18.547
		0.283493	0.966831	Q9I4J4	Q9I4J4				3	3	13.7	32.67	0	4.7388	90862000	9	19.9288	18.5054	20.7242	18.263	21.9173	21.8785
		0.42657	0.965808	Q9I3A8	Q9I3A8				3	3	15.9	36.773	0	7.3375	49979000	7	19.4267	19.1797	18.9237	21.8756	18.576	19.976
		0.61099	0.962997	Q9HW72	Q9HW72				9	9	29.2	52.252	0	37.853	121180000	26	19.4793	20.8376	19.2076	21.6539	20.823	19.9366
		0.247582	0.962288	Q9K3C5	Q9K3C5				8	8	21.7	49.449	0	16.93	86058000	11	19.362	19.1823	19.3992	22.5639	17.3554	20.911
		0.213427	0.958105	Q9I0W9	Q9I0W9				7	7	36.8	19.283	0	25.277	194820000	34	23.2009	23.1363	18.2085	22.0604	21.7952	23.5645
		0.233019	0.948598	Q9HYE7	Q9HYE7				11	11	22.1	66.027	0	29.011	158710000	18	17.9938	22.101	18.9977	22.6313	20.0039	19.3031
		0.189863	0.945631	Q9I6K6	Q9I6K6				2	2	50	6.7326	0	90.87	422990000	22	17.8348	19.6496	23.1743	19.559	23.2311	20.7054
		0.75946	0.938861	Q9HVU8	Q9HVU8				6	6	37.4	20.21	0	25.509	270760000	50	21.8526	20.2535	21.0449	22.1023	21.3663	22.499
		0.89179	0.937339	Q9I4N8	Q9I4N8				12	12	11.5	187.15	0	34.224	68071000	13	19.4593	19.8287	19.0807	20.8534	20.8131	19.5142
		0.523492	0.92643	Q9I5A2	Q9I5A2				3	3	34.4	17.263	0	8.5724	93651000	11	21.6211	21.226	19.2561	22.0808	21.6395	21.1623
		0.821432	0.912678	Q9HZJ2	Q9HZJ2				9	9	22.2	76.953	0	32.281	230460000	37	21.1824	21.4333	19.9308	21.7957	22.1266	21.3624
		0.462157	0.912624	Q9I3I1	Q9I3I1				8	8	17.8	73.309	0	44.735	136400000	28	21.7958	21.3645	19.42	22.5708	21.0509	21.6965
		0.418368	0.910673	Q9I702	Q9I702				5	5	18.1	53.322	0	12.141	67555000	15	19.1653	18.4571	20.9854	21.2026	20.739	19.3982
		0.843424	0.906864	Q9I6N3	Q9I6N3				10	10	53.5	33.459	0	32.558	154750000	15	18.4922	18.7979	18.4962	19.9904	18.5247	19.9917
		0.595792	0.906063	Q9I0Q1	Q9I0Q1				5	5	11.2	67.351	0	8.354	27114000	9	19.31	18.9908	20.4244	19.5873	20.4567	21.3993
		0.792071	0.902403	Q9I4K8	Q9I4K8				3	3	17	36.474	0	8.1798	24765000	3	18.9798	17.899	17.7503	19.6696	18.4503	19.2165
		0.220595	0.895795	Q9I1Z2	Q9I1Z2				5	5	26.5	34.611	0	154	73515000	9	19.1606	19.4868	22.1948	18.6628	22.3602	22.5066
		0.457498	0.894772	Q9I5L2	Q9I5L2				4	4	14.5	49.872	0	7.2163	32349000	4	19.4415	19.0945	18.0331	20.5889	20.3672	18.2973
		0.848522	0.894334	Q9I6M8	Q9I6M8				4	4	37	18.391	0	88.632	568920000	40	22.9477	24.2575	23.0292	23.8686	24.3316	24.7171
		0.814706	0.879114	Q9I0J7	Q9I0J7				8	8	27.9	48.678	0	17.371	153550000	34	19.8295	20.7862	21.1977	21.9355	20.9374	21.5778
		0.303193	0.878678	Q9HTK9	Q9HTK9				8	8	29.4	40.617	0	36.924	97044000	18	20.5266	19.0697	18.5229	21.3406	21.1933	18.2213
		0.319847	0.875118	Q9HYC8	Q9HYC8				6	6	29.1	38.888	0	66.322	219920000	40	20.7871	21.1383	18.0539	21.2211	21.602	19.7815
		1.05525	0.87163	Q9HTY0	Q9HTY0				9	9	22.7	65.981	0	33.802	144010000	36	21.518	21.2847	21.9897	22.6946	21.8227	22.8899
		0.246285	0.862315	G3XCU6	G3XCU6				4	4	25.3	36.109	0	37.331	186050000	25	21.2435	21.609	18.457	23.097	20.9948	19.8046
		0.408186	0.860732	P13982	P13982				11	11	42.9	33.08	0	47.346	1279500000	94	25.0337	24.7519	23.3178	26.6565	24.3494	24.6797
		0.434691	0.841574	Q9I631	Q9I631				8	8	42.9	26.948	0	60.653	263570000	43	23.6671	21.1537	22.1208	22.6389	22.9083	23.9191
		0.460769	0.84034	Q9HV89	Q9HV89				7	7	23.7	39.057	0	30.808	72248000	13	18.805	19.0414	18.97	19.1264	21.3411	18.8698
		0.917809	0.826357	Q9I182	Q9I182				29	27	26.5	273.68	0	161.3	513250000	116	22.0104	23.1362	21.817	23.2634	22.9761	23.2032
		1.24439	0.82341	Q9HVA2	Q9HVA2				6	6	30.8	36.424	0	49.301	342700000	54	21.9194	22.556	22.23	23.3416	23.275	22.559
		1.15017	0.818533	Q9I2Q7	Q9I2Q7				4	4	8.3	62.132	0	7.6032	28007000	6	18.5104	18.8508	18.6325	19.5511	18.8988	19.9994
		0.224642	0.812228	G3XCU9	G3XCU9				5	5	27.1	23.727	0	11.319	186720000	21	18.9709	23.0921	23.2405	22.9641	22.4586	22.3175
		0.220511	0.807971	Q9I748	Q9I748				7	7	27.1	55.771	0	118.06	252070000	48	21.8735	18.606	21.4886	22.2299	22.6596	19.5025
		0.953893	0.806077	Q9HWI2	Q9HWI2				4	3	10.1	63.926	0	12.412	25137000	9	17.7788	19.0903	18.4924	19.161	19.1336	19.4851
		0.794578	0.80592	Q9HUH3	Q9HUH3				4	4	27	29.03	0	13.118	63050000	16	19.1881	19.9195	18.8484	19.802	20.8157	19.7561
		0.25187	0.805041	Q9I2E0	Q9I2E0				6	6	28.2	57.917	0	31.87	61914000	10	19.4414	19.3414	19.6181	22.7379	18.5477	19.5304
		0.477117	0.802995	Q9HZ32	Q9HZ32				6	6	37.1	19.948	0	20.623	45080000	8	19.0193	20.062	17.8679	20.4061	19.1479	19.8042
		1.88577	0.796071	P43336	P43336				10	10	37.8	43.273	0	31.992	236740000	53	21.981	21.6316	21.8009	22.795	22.717	22.2897
		0.752458	0.794018	Q9I663	Q9I663				14	14	39.5	49.784	0	187.72	397970000	84	22.8935	23.757	22.5562	23.2824	23.891	24.4155
		0.396263	0.785023	Q9I158	Q9I158				3	3	15.9	30.631	0	12.099	39044000	11	20.5449	19.7931	17.8167	19.8325	20.5175	20.1598
		0.954763	0.778773	Q9HVE6	Q9HVE6				12	12	64.6	22.938	0	154.15	1075100000	151	25.2698	24.0909	24.4136	25.2505	25.1947	25.6654
		0.638144	0.778454	Q9I5U1	Q9I5U1				4	4	18.6	38.185	0	12.037	37088000	17	18.2925	19.3264	19.8051	19.3186	20.0213	20.4195
		0.939014	0.777981	Q9HXB0	Q9HXB0				9	9	24.9	59.865	0	42.592	164170000	39	22.0984	21.6128	21.3753	23.0577	21.9394	22.4233
		0.543553	0.774743	Q9HYP5	Q9HYP5				3	3	22.4	11.25	0	7.4648	39193000	6	19.5716	20.1636	20.283	21.9477	20.0439	20.3507
		0.569042	0.772884	Q51507	Q51507				4	4	55.4	11.432	0	65.492	915520000	52	22.2006	23.8731	23.2401	23.2727	23.8538	24.5061
		0.313108	0.76585	Q9HVI7	Q9HVI7				4	4	18.7	45.157	0	7.7735	91896000	10	20.546	19.3407	19.2972	19.6098	22.3175	19.5541
		0.863741	0.765063	Q9I450	Q9I450				3	3	11.5	43.098	0	8.8045	17053000	4	18.869	18.8344	17.7259	19.5753	19.0221	19.127
		0.611679	0.75959	Q9I741	Q9I741				17	17	57.4	72.012	0	255.32	441090000	35	19.5594	17.8652	18.2944	19.372	18.9197	19.7061
		0.370031	0.756578	Q9I184	Q9I184				4	4	17.8	31.039	0	10.402	146380000	19	20.5756	18.715	20.5347	20.1129	21.8913	20.0908
		0.566816	0.756216	Q9HX68	Q9HX68				8	8	47.8	22.995	0	24.507	143540000	39	22.3097	21.1481	21.4457	21.4768	22.5951	23.1003
		1.22559	0.754555	Q9HWX4	Q9HWX4				7	7	27.1	39.438	0	61.643	106230000	25	20.883	20.0539	20.0642	20.9137	21.2176	21.1335
		0.977991	0.754194	P45684	P45684				10	10	47.9	38.235	0	323.31	822380000	117	23.1825	22.2016	23.0956	23.9336	23.3443	23.4644
		0.266972	0.749547	Q9HVZ1	Q9HVZ1				3	3	32	14.366	0	11.512	51564000	12	18.7089	19.758	21.3897	19.1663	21.9005	21.0383
		0.445186	0.747547	Q51473	Q51473				3	3	27.7	10.632	0	15.58	76884000	21	18.3345	20.2374	18.0437	19.2886	20.0309	19.5386
		0.160066	0.735972	Q9I602	Q9I602				11	11	38.2	47.849	0	98.705	438430000	68	23.836	22.9526	18.2801	22.5644	22.2708	22.4412
		0.387537	0.723743	Q9HVC3	Q9HVC3				2	2	17.5	20.804	0	21.25	56608000	12	18.982	21.5014	19.4375	20.5123	20.9603	20.6196
		0.525173	0.720984	Q9LCT6	Q9LCT6				4	4	18.8	34.363	0	8.3883	41196000	13	19.8727	18.7367	18.6844	19.5001	19.2256	20.7311
		0.224123	0.720179	Q9HTM6	Q9HTM6				2	2	14.9	17.712	0	5.9027	60094000	11	18.7748	18.9933	18.95	22.1267	18.5318	18.2201
		0.15055	0.718853	Q9I710	Q9I710				2	2	14.7	14.579	0	4.4211	135430000	16	18.2128	23.0622	21.3194	19.6366	21.762	23.3525
		0.5968	0.71381	Q9HVZ9	Q9HVZ9				9	9	31	48.08	0	23.681	83148000	27	20.9712	20.1169	20.1108	21.214	21.8418	20.2846
		0.413182	0.707872	Q9HXN6	Q9HXN6				4	4	22.4	36.123	0	12.297	37045000	11	19.2051	19.2216	18.6668	20.8748	18.4467	19.8957
		0.733814	0.705335	Q9HXH0	Q9HXH0				12	12	19.7	107.71	0	46.308	439450000	36	21.8762	23.0762	22.1954	22.6381	23.103	23.5226
		0.329851	0.702141	Q9HYU4	Q9HYU4				3	3	7.7	61.654	0	11.809	37537000	11	19.7002	19.299	16.9488	19.6207	19.0159	19.4178
		0.423734	0.700695	Q9HTC2	Q9HTC2				4	4	10.3	53.964	0	6.2939	64996000	9	19.6005	19.218	18.8264	20.2804	20.8488	18.6179
		0.47376	0.693867	Q9HXJ5	Q9HXJ5				7	7	24.9	47.512	0	26.198	203290000	41	21.6067	22.7052	20.9209	23.168	22.0665	22.0799
		0.235772	0.687871	Q9HVM4	Q9HVM4				10	10	18	105.46	0	37.927	120880000	33	20.142	20.9124	18.4538	18.7486	21.3592	21.4639
		0.636964	0.68598	Q9I6H4	Q9I6H4				5	5	16.4	51.286	0	25.957	45771000	7	19.0856	18.2245	19.3775	19.6342	20.1441	18.9672
		0.158016	0.684891	Q9I5Z9	Q9I5Z9				6	6	42.6	22.18	0	28.299	89692000	24	18.5971	21.7632	18.078	22.4039	18.6241	19.465
		1.00752	0.671439	Q9I2R4	Q9I2R4				5	5	36	26.41	0	19.43	90974000	10	18.3129	18.992	18.881	19.8603	19.1276	19.2124
		0.540162	0.670354	Q9HZG0	Q9HZG0				8	8	15.4	81.154	0	25.104	180400000	26	21.155	21.9446	21.4836	22.6483	21.204	22.742
		0.311544	0.669654	O82850	O82850				16	16	65	27.336	0	323.31	13162000000	386	29.2559	26.5073	28.6687	28.4619	29.3409	28.6382
		0.263283	0.666616	Q9I099	Q9I099				16	16	29.7	73.079	0	149.68	587270000	67	22.9247	22.2694	22.225	24.7913	23.2423	21.3853
		0.205891	0.657094	Q9I5V7	Q9I5V7				3	3	14.4	36.561	0	23.357	40619000	12	19.9958	20.3017	16.5406	19.8623	19.0845	19.8626
		0.360767	0.656902	Q9I0B7	Q9I0B7				10	10	23.9	68.829	0	40.972	151330000	43	20.0689	22.398	20.9643	22.4584	21.6291	21.3144
		1.08921	0.655359	Q9I608	Q9I608				4	4	19.5	33.239	0	9.3604	15661000	4	19.3231	20.0215	19.3336	20.0793	20.0253	20.5397
		0.54117	0.652276	Q9HWG5	Q9HWG5				9	9	37	37.696	0	323.31	2241100000	194	24.5995	25.6065	24.4922	26.2205	24.8477	25.5868
		0.529518	0.651638	Q9I781	Q9I781				18	18	47.9	69.503	0	116.44	520510000	110	23.9735	23.3911	22.737	24.7998	23.8304	23.4264
		0.643975	0.648945	Q51434	Q51434				3	3	26.9	25.709	0	4.1746	27039000	5	18.768	18.5947	17.733	19.4506	19.2096	18.3823
		1.34328	0.648468	Q9I3B2	Q9I3B2				12	12	41.7	42.806	0	131.84	862010000	77	23.1221	22.8387	23.3351	23.3991	23.9288	23.9134
		0.334278	0.644816	Q9HVY3	Q9HVY3				5	5	37.7	14.615	0	93.934	6100200000	109	27.2507	26.535	26.8254	29.0471	26.8466	26.6518
		0.170218	0.633468	O86428	O86428				7	7	36.2	34.084	0	61.821	122200000	21	18.5699	20.7631	18.3622	19.1845	22.1592	18.2519
		0.372913	0.6277	Q9HX89	Q9HX89				3	3	9.8	62.315	0	28.766	11700000	4	19.2199	18.2046	18.4829	20.0594	18.0043	19.7268
		0.412098	0.627535	Q9I003	Q9I003				13	13	31	62.107	0	54.987	7124700000	79	28.5855	27.6518	27.2697	29.4829	28.0904	27.8164
		0.71977	0.625785	O50175	O50175				4	4	7.8	48.874	0	12.842	58048000	11	19.1703	18.5656	19.1623	20.2419	19.0742	19.4596
		0.242066	0.623576	Q9I2A9	Q9I2A9				4	4	30.3	23.187	0	17.414	107650000	17	19.3752	20.2488	18.1735	19.8644	18.483	21.3208
		0.143633	0.620854	Q9HX23	Q9HX23				4	4	23.2	17.79	0	10.717	184590000	12	17.9156	19.3862	21.9572	19.7405	22.4884	18.8928
		0.248699	0.619119	Q9I2S3	Q9I2S3				4	4	9.3	60.868	0	8.9344	45863000	7	18.1036	19.9945	18.3621	20.6989	19.6301	17.9886
		0.581073	0.617727	Q9I6A8	Q9I6A8				3	3	34.5	21.242	0	9.6492	23141000	6	18.8184	19.3044	18.2474	19.2356	20.1035	18.8843
		0.578754	0.616305	Q9I6E0	Q9I6E0				5	5	12.1	65.159	0	9.4923	28170000	7	18.5205	19.8414	19.3946	19.3682	20.3091	19.9282
		0.799802	0.608711	Q9HUW7	Q9HUW7				4	4	11.4	61.599	0	14.633	39903000	11	19.5995	18.5014	19.4347	19.9414	19.6587	19.7616
		0.340046	0.607125	Q9HZK0	Q9HZK0				4	4	21.1	36.101	0	26.009	34979000	11	18.5991	20.4705	18.1123	19.4879	20.0039	19.5115
		1.82256	0.60575	Q9HUK7	Q9HUK7				4	4	15.7	67.828	0	28.56	57338000	13	20.6296	20.1845	20.479	21.1679	21.0143	20.9282
		0.344885	0.604635	Q9I6V9	Q9I6V9				6	6	24.6	37.347	0	30.923	78626000	24	21.7982	21.3131	20.2366	21.5034	20.876	22.7823
		0.379688	0.604575	Q9I6N9	Q9I6N9				6	6	70.1	15.667	0	112.02	377330000	84	23.2345	23.2417	21.9536	23.0213	22.7888	24.4334
		0.504876	0.604421	Q9HY12	Q9HY12				9	9	24.2	51.921	0	43.359	199380000	41	21.0796	22.4753	21.5515	22.7106	21.6614	22.5476
		0.312432	0.602374	Q9HW92	Q9HW92				10	10	37.5	53.246	0	40.04	300230000	42	23.7285	21.7032	23.0879	22.4687	23.6481	24.2099
		0.654403	0.601255	Q9I587	Q9I587				3	3	13.4	49.121	0	22.591	18745000	5	19.9239	18.6854	19.9149	20.2159	20.0079	20.1042
		0.0878303	0.596734	Q9HZ35	Q9HZ35				3	3	15.8	16.696	0	142.76	372260000	28	19.3722	21.9555	25.1745	19.3107	24.7783	24.2034
		0.24861	0.592846	Q9HWZ6	Q9HWZ6				6	6	44	19.396	0	11.384	70335000	14	20.8286	18.6362	18.082	19.5287	19.1777	20.619
		0.861654	0.592555	Q9HTS6	Q9HTS6				2	2	29.1	14.405	0	9.449	29432000	13	19.4991	19.3077	19.0976	19.5499	20.4876	19.6446
		0.384011	0.582247	Q9I500	Q9I500				2	2	13.4	23.069	0.00070472	3.9681	12787000	5	20.2205	18.8068	18.7884	20.6795	19.2543	19.6286
		0.452323	0.582205	P38100	P38100				10	10	14.6	117.33	0	30.946	94710000	25	20.3809	19.2172	20.7359	21.2074	20.7414	20.1317
		0.221568	0.579486	Q9HTY2	Q9HTY2				4	4	24.9	25.643	0	74.801	163620000	37	22.527	20.4089	21.4492	20.417	22.7045	23.0021
		0.307007	0.578694	Q9HVX0	Q9HVX0				2	2	10.3	38.655	0	4.3992	12836000	3	19.5982	17.6886	19.222	20.1902	19.5718	18.4829
		0.500258	0.576914	Q9HWC9	Q9HWC9				61	61	55.9	154.38	0	323.31	6596200000	660	27.2433	27.3129	27.1876	28.8282	27.2724	27.3739
		0.488436	0.576881	Q51366	Q51366				3	3	11.8	36.399	0	19.967	59428000	16	19.0692	20.2274	20.4864	20.658	20.882	19.9736
		0.191564	0.576855	Q9HY08	Q9HY08				7	7	11.3	94.977	0	18.714	48590000	22	20.731	19.7856	19.0585	22.4839	19.788	19.0338
		0.196771	0.5767	G3XCT6	G3XCT6				12	12	32.1	79.737	0	136.57	212340000	64	21.0234	21.8066	19.9057	23.2674	19.8772	21.3213
		1.07563	0.575871	Q59650	Q59650				3	3	9.2	51.263	0	5.8147	13007000	6	18.9719	18.2346	18.2819	19.2338	18.9846	18.9975
		0.670362	0.57353	Q9I5V1	Q9I5V1				10	10	27.1	60.814	0	75.539	237590000	49	22.9284	22.0327	21.9865	23.002	22.4323	23.2339
		0.246071	0.572367	Q9HWE1	Q9HWE1				11	11	45.6	25.838	0	323.31	12782000000	263	29.0587	26.7089	28.7018	27.7351	29.6656	28.7859
		0.324898	0.570723	Q59637	Q59637				44	44	49.8	99.563	0	323.31	5621000000	380	26.0873	26.9744	27.0026	28.563	26.7318	26.4817
		0.0483454	0.567363	Q9HXP9	Q9HXP9				3	3	48.2	9.2043	0	171.1	3294000000	47	19.0952	24.8308	28.3639	18.705	27.8145	27.4726
		0.149422	0.566521	Q9HY01	Q9HY01				5	5	21.6	39.208	0	62.275	262810000	28	22.2018	18.4541	21.4456	21.7438	19.6545	22.4027
		0.201851	0.564308	Q9HVC2	Q9HVC2				4	4	17.2	40.077	0	10.612	54675000	13	21.6197	19.2429	19.0383	21.8286	20.2879	19.4773
		0.203146	0.562716	G3XD53	G3XD53				3	3	24.3	18.456	0	17.132	67833000	18	18.1857	21.0023	20.5258	20.0684	21.6842	19.6493
		0.493806	0.562571	Q9I0U4	Q9I0U4				3	3	8.9	65.396	0	6.3404	29580000	9	18.8927	18.9335	18.4936	19.5216	18.4333	20.0526
		0.586616	0.561614	Q9I1H3	Q9I1H3				45	45	34.2	229.04	0	288.9	1121100000	208	24.638	24.8294	23.9777	25.6898	24.5339	24.9063
		0.303358	0.549395	Q9HTW1	Q9HTW1				2	2	25	16.871	0	4.6315	13059000	4	19.0933	19.0647	17.9439	19.758	17.9933	19.9988
		0.102933	0.544885	G3XD59	G3XD59				3	3	20.6	20.94	0	10.795	154390000	12	18.7917	22.2417	23.3087	19.5965	24.1903	22.19
		0.486006	0.541737	Q9HV54	Q9HV54				22	22	47.5	54.658	0	318.58	2123900000	317	25.2787	24.8743	24.7147	26.3813	24.8672	25.2444
		0.420436	0.541278	G3XD23	G3XD23				13	13	48.1	35.717	0	323.31	4170100000	197	27.4958	25.7205	26.7032	26.8043	27.4472	27.2919
		0.380932	0.538877	Q9HZQ2	Q9HZQ2				14	14	44	41.206	0	289.04	2214900000	162	25.5209	24.6644	24.2935	26.3047	24.8512	24.9397
		0.129449	0.536145	Q9HUX1	Q9HUX1				11	11	27	70.667	0	38.55	180490000	23	18.5922	23.664	22.2982	22.2881	21.8286	22.0461
		0.116866	0.531335	Q9HWJ1	Q9HWJ1				11	11	36.7	43.975	0	39.87	214330000	28	21.0009	23.0975	20.9182	25.121	21.2881	20.2014
		0.193332	0.528991	P95453	P95453				2	2	34.6	11.657	0	52.722	704420000	36	23.8235	24.9974	25.2819	23.5116	25.3876	26.7905
		0.566252	0.526073	Q9X6P4	Q9X6P4				2	2	14	28.009	0	5.5961	19437000	10	19.5433	20.5617	19.6603	19.9808	20.489	20.8737
		0.162902	0.525828	Q9HWV0	Q9HWV0				12	12	17.5	110.35	0	40.867	102230000	19	19.1181	20.6252	18.7357	22.1066	18.5831	19.3668
		0.274848	0.519107	Q9X2N2	Q9X2N2				6	6	34.9	25.571	0	41.102	79154000	31	21.1837	20.5266	19.8699	21.6656	19.7339	21.7381
		0.54358	0.516814	P37799	P37799				7	7	57.7	16.455	0	177.36	507080000	88	24.1654	23.2127	23.1546	23.6744	23.867	24.5417
		0.293615	0.511296	Q9HZP5	Q9HZP5				7	7	17.4	59.928	0	14.778	70293000	15	19.246	20.6799	19.2245	21.2583	19.6903	19.7357
		0.06045	0.505842	Q9HZI5	Q9HZI5				5	5	21.1	14.206	0	287.48	1600800000	44	19.7954	26.5592	25.2754	20.3366	26.6734	26.1376
		0.1987	0.505362	Q9I0A8	Q9I0A8				13	13	37.6	48.735	0	29.681	141490000	27	20.6063	22.0301	21.4119	23.4989	21.6131	20.4524
		0.384254	0.504271	G3XD61	G3XD61				10	10	46.6	38.907	0	323.31	1873600000	165	24.7557	25.1292	24.8295	26.4219	25.2288	24.5766
		0.377003	0.502069	Q9I649	Q9I649				6	6	27	32.137	0	34.407	49730000	9	20.036	19.7285	19.6799	19.4875	21.351	20.1122
		0.161426	0.50157	P72173	P72173				7	7	26.4	43.319	0	21.45	90790000	21	20.6461	18.2548	21.4008	21.2694	21.2963	19.2407
		0.723366	0.49959	Q9I0D3	Q9I0D3				7	7	32.7	34.309	0	25.291	193130000	50	21.5557	20.9775	21.4706	21.6635	22.3442	21.4949
		0.370891	0.49633	Q9HYD5	Q9HYD5				5	5	15.8	62.42	0	26.834	56483000	16	19.5607	19.7699	20.7174	20.44	21.2954	19.8017
		0.589565	0.491729	Q9HY39	Q9HY39				3	3	11.1	34.216	0	6.3016	31505000	8	19.5209	20.0816	18.9047	20.1725	20.1191	19.6908
		0.218339	0.491512	Q9HVF1	Q9HVF1				6	6	19.9	55.498	0	32.532	122060000	20	19.934	21.3167	18.56	19.8839	20.2737	21.1276
		0.329977	0.490046	Q9HW32	Q9HW32				15	15	42.4	47.23	0	118.75	585120000	92	22.0375	23.1346	21.7299	22.1904	22.5376	23.6441
		0.861017	0.485863	Q9I2L1	Q9I2L1				6	6	9.8	89.722	0	12.107	37469000	11	19.9058	20.6965	20.3729	20.9355	20.5567	20.9406
		0.357246	0.482685	Q9I3D5	Q9I3D5				10	10	19.3	63.531	0	80.364	282310000	74	22.9246	22.2351	21.5487	22.1257	22.5544	23.4763
		0.165978	0.482412	Q9I0D7	Q9I0D7				17	17	53.4	45.584	0	323.31	2184000000	175	23.6658	26.3219	25.191	27.1	24.7207	24.8053
		0.348027	0.475655	Q9HZE0	Q9HZE0				66	66	49.2	182.64	0	323.31	6363200000	660	26.8968	27.1905	26.6701	28.4869	26.8905	26.8069
		0.248025	0.473859	Q9HZV0	Q9HZV0				4	4	12.9	53.487	0	19.275	42589000	9	21.3875	19.2825	21.2666	20.4803	21.5502	21.3276
		0.281592	0.468033	P53593	P53593				18	18	53.9	41.542	0	238.63	1674500000	148	24.1624	23.1455	24.847	23.7859	25.3415	24.4316
		0.278664	0.467372	Q9I5Y8	Q9I5Y8				8	8	18.9	72.219	0	20.896	72788000	17	18.6647	19.1265	19.3194	20.7073	18.4957	19.3097
		0.366775	0.466342	P08280	P08280				15	15	65	36.879	0	323.31	7074200000	331	27.5072	26.0941	27.0569	26.6971	27.616	27.7441
		0.331334	0.464222	Q9I5U5	Q9I5U5				6	6	32.1	30.058	0	22.699	245650000	19	20.1987	21.1486	20.214	21.9018	20.7951	20.257
		0.801421	0.460287	P50987	P50987				3	3	10.3	51.64	0	7.0987	30367000	8	19.3277	18.7899	18.4642	19.4792	19.2913	19.1921
		0.226679	0.456957	Q9HT74	Q9HT74				3	3	24.6	18.216	0	19.522	146040000	34	21.9293	21.6042	22.5775	21.0401	23.0339	23.4079
		0.508423	0.456072	Q9I204	Q9I204				10	10	49.4	26.218	0	35.538	302710000	49	23.1993	22.2385	22.749	23.4481	22.6294	23.4775
		0.881693	0.454137	P30718	P30718				35	35	79.3	57.085	0	323.31	14290000000	719	28.1497	27.5249	27.6451	27.9404	28.4027	28.3389
		0.166539	0.453076	Q9HUG9	Q9HUG9				18	18	51.7	50.348	0	211.49	868730000	130	23.7199	24.5438	22.6416	25.6155	22.6202	24.0288
		1.26049	0.450135	Q9HU65	Q9HU65				11	11	34.3	51.944	0	80.196	672260000	90	23.5559	23.3108	23.2772	23.6022	24.0934	23.7988
		0.207069	0.449277	Q9I0W8	Q9I0W8				8	8	27.9	38.001	0	41.199	314440000	44	21.917	23.3856	21.5217	23.3629	21.487	23.3222
		0.452902	0.44785	Q9HXF7	Q9HXF7				8	8	35.9	37.93	0	59.93	219900000	44	20.9288	22.2641	21.1732	21.8693	21.725	22.1153
		0.263318	0.446349	Q9HYQ4	Q9HYQ4				4	4	35.4	16.071	0	14.304	216560000	58	22.4646	21.6423	21.7796	21.8238	21.7406	23.661
		0.144771	0.44375	P11221	P11221				5	5	50.6	8.8348	0	31.357	168830000	11	18.6269	18.0271	17.1479	20.4846	17.2585	17.39
		0.461685	0.443176	P29365	P29365				10	10	33.9	46.223	0	80.236	859120000	123	22.8534	23.1267	23.8976	24.2125	23.7258	23.269
		0.349617	0.438774	G3XCZ6	G3XCZ6				3	3	15.4	32.444	0	12.905	36387000	6	19.5003	20.422	19.0111	20.7164	19.7839	19.7494
		1.68697	0.435738	O82853	O82853				5	5	38.4	20.485	0	57.154	384780000	39	23.4156	23.4732	23.2727	23.7928	23.6649	24.011
		0.148393	0.434472	Q9I5I3	Q9I5I3				4	4	9.8	42.553	0	8.9426	41015000	4	20.5054	19.064	17.5672	18.3754	20.7331	19.3314
		0.10581	0.432849	Q9HV39	Q9HV39				8	8	42.4	28.935	0	67.272	167250000	34	21.7448	20.4891	21.14	18.7864	22.3319	23.5543
		0.305507	0.43224	G3XCV5	G3XCV5				3	3	10.9	62.522	0	8.2586	16015000	5	19.2093	17.9466	18.4346	19.7478	18.9274	18.2121
		0.460878	0.431754	Q9I168	Q9I168				17	17	50.1	50.215	0	181.64	1982800000	230	25.5199	25.0358	24.6177	25.892	25.6954	24.8812
		0.397321	0.430784	P50597	P50597				1	1	7.9	25.654	0.0058366	2.9561	12166000	4	18.6757	17.9105	18.2625	18.1286	18.5299	19.4826
		0.134043	0.429856	Q9HVK1	Q9HVK1				15	15	40.6	44.398	0	56.761	485780000	75	23.2097	21.1014	24.0333	21.7789	24.5305	23.3246
		0.251256	0.429012	O69753	O69753				4	3	32.7	18.888	0	272.02	114820000	16	19.3968	18.9151	17.9075	18.5993	18.7091	20.198
		0.122623	0.426097	Q9HUC0	Q9HUC0				5	5	26.2	28.254	0	14.517	109380000	19	21.1559	21.546	18.3809	21.5981	21.5491	19.2139
		0.186247	0.424773	Q9I1N7	Q9I1N7				12	12	46.7	53.515	0	179.73	844060000	118	23.351	25.1593	23.6533	25.8067	23.6905	23.9407
		0.088818	0.424703	Q9I000	Q9I000				11	11	36.2	49.851	0	48.754	230920000	41	19.6713	22.6109	19.5256	23.7686	19.7298	19.5835
		0.24586	0.42447	Q9I1S0	Q9I1S0				2	2	10.1	37.135	0.00334	3.24	21285000	3	18.0014	19.1592	19.148	20.2741	18.3707	18.9372
		0.119544	0.423925	Q9X4G0	Q9X4G0				5	5	15.3	47.841	0	11.185	44597000	13	20.2813	17.1365	18.1779	17.3718	20.4985	18.9972
		0.502604	0.423878	Q9I0M2	Q9I0M2				4	4	42.1	33.818	0	101.15	153640000	17	18.5447	18.8591	19.0707	19.5448	18.5792	19.6223
		0.285582	0.419783	Q9I1D3	Q9I1D3				3	3	8.3	44.677	0	6.1819	50609000	13	19.9924	18.8592	18.7637	20.4004	19.6072	18.8671
		0.502277	0.41754	Q9I3C3	Q9I3C3				6	6	43.6	29.802	0	58.73	204740000	28	22.476	23.3851	23.2514	23.2359	23.2194	23.9098
		0.197079	0.41659	Q9HWF3	Q9HWF3				2	2	25.9	6.4775	0	6.0705	163680000	8	17.8074	19.8676	18.7176	19.7953	18.11	19.7372
		1.16584	0.415838	Q9I5W5	Q9I5W5				4	4	27	22.501	0	6.8766	67735000	19	20.5848	20.7888	20.3642	21.1686	20.779	21.0377
		0.120496	0.415717	Q9I2J9;Q9HWH1	Q9I2J9;Q9HWH1				2	2	9.9	19.361	0	4.8982	58350000	8	22.3551	18.8436	20.9896	19.9411	22.4752	21.0191
		0.603181	0.415015	Q9HXY1	Q9HXY1				6	6	38.3	29.086	0	44.603	325020000	40	22.7564	23.3669	22.8472	22.9651	23.8017	23.4487
		0.461075	0.413838	Q9I3W8	Q9I3W8				5	5	10.4	66.76	0	9.7139	22763000	8	19.208	19.9088	18.8457	19.332	20.1287	19.7434
		0.308466	0.413442	Q9HUQ6	Q9HUQ6				4	4	19.8	27.384	0	12.993	35205000	5	18.5929	20.0473	18.7139	19.4845	19.0617	20.0482
		0.966676	0.411723	Q9I7C2	Q9I7C2				30	30	55.3	90.188	0	323.31	2487600000	341	25.8693	25.6328	25.6852	26.5131	25.9576	25.9518
		0.611185	0.410512	Q9I681	Q9I681				5	5	35.9	23.718	0	48.507	102270000	20	22.1038	21.0749	21.438	21.9419	21.9631	21.9431
		0.252305	0.409671	Q9HZ67	Q9HZ67				5	5	20.3	40.632	0	30.669	87751000	9	17.443	19.0745	19.0473	19.2605	18.2274	19.306
		0.19573	0.404891	Q9I601	Q9I601				1	1	8.2	20.231	0	5.6404	16501000	6	19.1099	20.507	18.6267	20.5679	18.7237	20.1667
		0.190205	0.401065	Q9I7C5	Q9I7C5				15	15	30	57.754	0	59.554	474690000	111	24.6291	21.996	23.5886	23.3703	23.7915	24.2552
		0.189164	0.400967	Q9HWG4	Q9HWG4				63	63	50.7	197.08	0	323.31	8344900000	789	26.5402	27.5819	26.3383	28.6474	26.5479	26.4681
		0.494721	0.400595	Q9I5Z0	Q9I5Z0				15	15	46.2	42.709	0	145.6	809830000	135	23.7721	23.2575	23.7397	24.4623	24.1069	23.402
		0.770183	0.399561	Q9I0B4	Q9I0B4				3	3	4.6	100.27	0.00070922	4.0389	54527000	3	19.233	19.1249	19.1187	19.1301	19.6009	19.9443
		0.244083	0.397908	Q9HYZ6	Q9HYZ6				13	13	58.7	29.635	0	207.42	1862800000	191	24.8786	25.6125	24.2272	26.3016	24.6742	24.9362
		0.0800938	0.396371	Q9HWD7	Q9HWD7				3	3	38.4	10.95	0	6.3311	267200000	15	19.9561	22.5968	23.4558	19.6143	23.8756	23.7079
		0.38259	0.393613	Q9HVH2	Q9HVH2				3	3	10.8	44.71	0	13.958	40685000	17	20.1539	19.4205	20.6451	19.9898	20.5998	20.8107
		0.284397	0.392471	Q9I2A8	Q9I2A8				12	12	49.6	40.405	0	105.29	293210000	55	21.0912	21.2388	22.6846	22.0208	22.4759	21.6954
		0.103591	0.390603	Q9HW02	Q9HW02				8	8	24	51.981	0	18.875	1424600000	24	19.8071	22.8678	21.7818	23.4509	19.9672	22.2104
		0.17148	0.390545	Q9I553	Q9I553				10	10	15.1	94.701	0	61.282	332610000	60	23.2418	21.9501	22.1817	24.3402	22.3905	21.8147
		0.369737	0.388223	Q9HZM7	Q9HZM7				4	4	12.4	37.627	0	5.8405	8890600	5	18.6081	19.5161	18.2829	19.4157	18.7138	19.4423
		0.314034	0.388166	P26480	P26480				13	13	28.7	69.643	0	106.83	574730000	91	23.1048	23.442	22.8357	24.4542	23.1609	22.9318
		0.118737	0.386242	Q9HY56	Q9HY56				8	8	34.4	33.381	0	21.577	206820000	42	21.539	22.6011	19.1815	22.6228	20.4903	21.3672
		0.792222	0.381896	Q9HVV4	Q9HVV4				3	3	24	16.73	0	7.6666	49360000	12	19.5049	19.7202	19.6152	19.6126	20.3515	20.0219
		0.681816	0.381587	Q9HU93	Q9HU93				12	12	31.1	87.821	0	63.925	226040000	44	21.6133	21.2047	21.5343	21.61	22.2754	21.6116
		0.0944811	0.381479	Q9HYC9	Q9HYC9				2	2	14.4	21.154	0	4.7416	61936000	13	18.2674	22.7025	22.265	21.044	22.0398	21.2955
		0.131525	0.381435	Q9I4K0	Q9I4K0				6	6	35.1	31.898	0	23.222	52918000	11	19.6713	21.0638	17.9159	18.8261	20.5743	20.3949
		0.17586	0.380318	Q9I732	Q9I732				5	5	24.5	33.723	0	12.057	41835000	7	19.2318	20.7169	18.5411	20.4458	18.8577	20.3272
		0.152553	0.380215	Q9HU59	Q9HU59				9	9	30.9	52.753	0	24.213	80845000	15	20.3035	18.9383	20.5325	21.5408	20.5297	18.8445
		0.204016	0.376053	Q9HWQ2	Q9HWQ2				4	4	29.6	18.122	0	10.656	162320000	34	22.3462	21.2242	22.3002	23.5108	21.469	22.0191
		0.202718	0.375477	Q9HT20	Q9HT20				21	21	66.6	49.499	0	203.61	985550000	179	24.0115	23.5987	22.9771	25.1981	23.3317	23.1839
		0.49075	0.373863	O52760	O52760				18	18	57.4	36.649	0	323.31	2416600000	202	26.2692	25.8776	25.5954	26.8017	26.1657	25.8965
		0.310784	0.368996	Q9I6A1	Q9I6A1				16	16	54.7	49.17	0	234.19	857760000	140	24.2078	24.2838	23.6462	25.2595	24.213	23.7723
		0.115056	0.36854	Q9HUG5	Q9HUG5				6	6	26.9	33.577	0	13.161	38837000	17	17.8246	20.3401	19.6205	21.1338	19.7074	18.0497
		0.27999	0.368372	Q9I2S7	Q9I2S7				10	10	18.6	82.756	0	28.448	138370000	52	21.9126	21.4485	21.6762	21.0651	22.2877	22.7896
		0.0653514	0.36742	Q9I2X9	Q9I2X9				18	18	23.9	101.63	0	51.947	272590000	42	18.7682	23.7486	20.5447	23.9985	19.9376	20.2276
		0.327668	0.36715	Q9I358	Q9I358				8	8	29.8	49.688	0	140.4	358480000	59	22.7239	23.4947	22.2198	23.7274	22.899	22.9134
		0.0622135	0.364392	Q9HXS9	Q9HXS9				5	5	27.7	24.727	0	8.7218	209090000	24	23.229	19.7082	23.3346	19.1914	23.6802	24.4933
		0.217438	0.362328	Q9I614	Q9I614				2	2	13.2	23.337	0	23.576	37103000	8	19.7612	19.4776	18.2374	20.086	18.6341	19.8431
		0.121723	0.362255	Q9HX51	Q9HX51				3	3	22.5	19.289	0	30.669	159830000	27	19.6572	23.1294	21.4257	20.9343	22.2721	22.0927
		0.632186	0.361278	Q9I363	Q9I363				18	18	31.6	95.774	0	207	607530000	122	22.9714	23.6649	23.3494	24.0126	23.5134	23.5436
		0.0408126	0.360438	Q9HXV3	Q9HXV3				24	24	35.1	97.839	0	141.01	1280800000	57	18.556	25.2663	19.4927	25.7672	19.362	19.2671
		0.238614	0.354252	P26275	P26275				14	14	62.1	27.608	0	80.178	1244900000	139	24.1634	25.0481	24.0975	25.606	23.8879	24.8778
		0.132775	0.353104	Q9I6Z2	Q9I6Z2				5	5	15.9	55.835	0	20.013	72479000	7	20.2492	19.7486	18.2223	19.2288	21.27	18.7807
		0.0765396	0.35245	Q06198	Q06198				6	6	52.8	22.196	0	118.28	202410000	29	18.6779	21.8607	23.0459	19.6744	22.8576	22.11
		0.292174	0.351499	Q9I3K3	Q9I3K3				10	10	32.6	42.364	0	59.586	298480000	40	22.6975	22.7856	22.1154	22.9198	22.1065	23.6267
		0.144763	0.347948	Q9HTN4	Q9HTN4				5	5	20.6	43.133	0	19.931	101970000	32	21.4443	21.0556	20.4892	22.9529	20.0722	21.0079
		0.460481	0.344675	Q9HZI6	Q9HZI6				8	8	16.5	73.39	0	21.128	74584000	16	21.1191	20.8657	21.8873	21.6261	21.4657	21.8143
		0.0615277	0.342864	Q9HUF4	Q9HUF4				15	15	20.6	110.1	0	47.249	162720000	42	19.5493	23.0454	19.0151	23.7137	18.8259	20.0988
		0.142391	0.341164	Q9I4X3	Q9I4X3				6	6	19	56.607	0	35.94	93605000	20	20.8683	21.0134	18.8648	19.5159	21.3714	20.8827
		0.314426	0.339107	Q9XCX9	Q9XCX9				5	5	26.6	25.506	0	9.1277	136890000	18	22.553	21.9999	21.8293	23.2307	22.036	22.1328
		0.275578	0.336584	G3XD94	G3XD94				21	21	57.1	48.155	0	323.31	2325800000	241	25.0536	24.8325	24.9822	26.2358	25.025	24.6173
		0.136302	0.335218	Q9I298	Q9I298				2	2	12.8	28.947	0	8.9289	24868000	5	20.2815	20.2891	17.8986	19.4622	19.3175	20.6951
		0.137795	0.334946	Q9HVL5	Q9HVL5				7	7	29.5	34.851	0	32.35	214280000	38	22.0014	21.9738	21.3556	23.7864	20.8459	21.7034
		0.125848	0.333884	Q9HUH4	Q9HUH4				4	4	12.3	42.109	0	13.883	46915000	16	20.7015	20.5224	17.9628	19.2607	20.4135	20.5142
		0.20796	0.333247	Q9I0I1	Q9I0I1				7	7	48.4	24.729	0	44.505	151180000	38	20.882	22.7737	21.3655	21.5097	22.2071	22.3041
		0.444284	0.329447	Q9I0Q7	Q9I0Q7				8	8	42.7	32.931	0	120.61	265580000	54	22.3013	21.5616	22.4241	22.0849	22.5959	22.5945
		0.579852	0.329331	Q9HZK4	Q9HZK4				17	17	45.6	50.111	0	323.31	4881200000	276	26.145	26.7853	26.911	26.8034	27.1068	26.9191
		0.442838	0.326656	Q9HTN2	Q9HTN2				12	12	65.1	31.849	0	197.39	832820000	134	23.4646	24.3654	23.6865	24.4281	23.8637	24.2046
		0.141226	0.326619	Q9I4Q6	Q9I4Q6				25	25	51.9	70.691	0	239.04	1410700000	188	24.3042	25.0604	24.2507	26.4811	24.2519	23.8622
		0.0938645	0.323125	Q59636	Q59636				4	4	47.6	15.592	0	37.504	118910000	16	18.6824	20.9763	21.6005	19.063	21.8176	21.348
		0.0605838	0.321028	Q9HUN0	Q9HUN0				4	4	40.8	8.8732	0	52.588	2332300000	67	23.8059	25.1532	26.8816	22.3985	27.4452	26.96
		0.111583	0.317936	Q9I181	Q9I181				11	11	13.4	240.21	0	42.015	66256000	16	18.2049	21.0172	20.9436	20.9426	20.7076	19.4693
		0.379879	0.315592	Q9XCL6	Q9XCL6				8	8	21.9	56.749	0	58.954	207010000	41	21.1221	22.2398	21.6578	21.7333	22.0537	22.1794
		0.394213	0.313602	Q9HY46	Q9HY46				2	2	14.6	24.52	0	12.541	28540000	8	19.8976	19.4319	19.1011	19.5567	20.2782	19.5365
		0.0607289	0.312361	Q9HXV1	Q9HXV1				4	4	25	17.694	0	45.943	203670000	28	21.8149	24.0082	19.294	19.7771	23.6023	22.6748
		0.298529	0.310084	Q9HVN5	Q9HVN5				22	22	39.1	95.004	0	76.805	526240000	124	23.2091	22.7756	22.6052	23.9271	22.6944	22.8988
		0.462018	0.306883	Q51567	Q51567				10	10	46.8	30.266	0	28.501	810010000	62	23.6952	22.8023	23.4933	23.5066	23.8249	23.5798
		0.0999755	0.305868	P57109	P57109				5	5	34.4	23.685	0	17.824	101120000	19	20.5713	20.3962	19.1555	21.2573	18.3428	21.4405
		0.3404	0.305219	Q9I5F9	Q9I5F9				26	26	45.6	88.574	0	203.99	1224200000	213	24.8334	24.03	25.0261	25.0699	24.5217	25.2136
		0.0573207	0.304539	Q9I2K7	Q9I2K7				7	7	40.1	23.44	0	79.143	459410000	50	21.2984	23.8375	20.8312	25.4542	20.8193	20.6072
		0.264238	0.301903	Q9HW49	Q9HW49				13	13	63.3	30.972	0	323.31	2268200000	213	25.4615	25.0033	24.5421	26.045	24.899	24.9686
		0.116019	0.296932	Q9I5E2	Q9I5E2				4	4	20.1	32.137	0	14.761	71559000	15	18.2359	19.0304	20.0147	20.6365	17.9688	19.5664
		0.176125	0.296776	Q9HV51	Q9HV51				2	2	11.2	25.621	0	8.0851	22507000	6	18.2008	19.8357	18.4119	18.5843	18.9023	19.8523
		0.0604286	0.29325	P31961	P31961				8	8	18.9	65.182	0	34.36	274770000	31	19.219	22.1254	22.8435	19.2774	23.5637	22.2265
		0.182788	0.289268	G3XD12	G3XD12				13	13	46.5	45.281	0	166.03	1220600000	171	25.0015	24.8035	24.2395	26.056	24.6543	24.202
		0.281947	0.28815	P47203	P47203				21	21	58	44.646	0	323.31	1992400000	224	24.5613	24.7479	23.6831	25.1155	24.3645	24.3768
		0.212799	0.287908	Q9HY63	Q9HY63				6	6	16.5	74.36	0	13.95	34995000	8	18.2335	19.457	19.6854	19.0351	19.2701	19.9344
		0.134471	0.287273	Q9HYC2	Q9HYC2				18	18	21.4	122.34	0	82.748	755300000	113	24.1646	24.879	23.5918	25.8844	23.8772	23.7357
		0.353602	0.285625	Q9I0L5	Q9I0L5				24	24	56.5	45.577	0	323.31	5379700000	355	26.1305	25.0592	25.7797	25.9566	26.1347	25.7351
		0.128087	0.28477	Q9I0Z9	Q9I0Z9				8	8	52.9	36.102	0	108.68	98083000	29	19.881	19.9168	19.7444	21.6113	19.9813	18.8039
		0.24049	0.281153	Q9I047	Q9I047				9	9	30.3	33.946	0	28.838	245420000	72	21.6826	21.5368	21.3156	22.0023	22.4432	20.933
		0.464089	0.280582	Q9HVS8	Q9HVS8				6	6	56.5	20.616	0	97.087	892740000	70	24.315	24.91	24.1475	24.658	24.977	24.5792
		0.125991	0.280518	Q9I0L4	Q9I0L4				19	19	36.7	81.633	0	157.62	698210000	106	22.1296	22.4865	23.6433	22.2309	24.3762	22.4939
		0.0911177	0.271283	Q9HVL9	Q9HVL9				10	10	41.9	39.845	0	188.62	1435500000	146	26.7044	23.568	24.8685	24.2459	26.0258	25.683
		0.0459477	0.270882	Q9HYX7	Q9HYX7				12	12	40.8	34.015	0	43.657	451510000	40	19.6043	22.9435	21.7641	25.2103	19.6001	20.3141
		0.2296	0.270072	Q60169	Q60169				3	3	17.3	33.641	0	26.578	34117000	11	20.0781	19.0164	18.7848	20.005	19.2183	19.4663
		0.0585135	0.26792	Q06553	Q06553				4	4	28.9	28.112	0	14.22	94125000	8	18.5961	22.9673	20.4564	21.7095	22.0667	19.0473
		0.177696	0.26713	Q59653	Q59653				2	2	8.1	36.629	0.0064391	2.8803	22220000	3	20.0595	19.352	18.1624	19.2684	19.7314	19.3755
		0.0590687	0.267006	Q9HWC8	Q9HWC8				6	6	85.2	12.479	0	174.89	1047000000	50	23.1341	25.1882	23.3995	21.4437	24.8255	26.2536
		0.209262	0.266349	Q9HX25	Q9HX25				13	13	47.7	36.733	0	87.898	820300000	78	24.4493	23.9502	24.1041	25.0519	24.7398	23.511
		0.0786033	0.266069	Q9HVV6	Q9HVV6				11	11	56	26.45	0	63.137	627110000	111	24.3451	21.9679	24.7463	22.3264	24.5883	24.9428
		0.157503	0.265507	Q9I4Q5	Q9I4Q5				32	32	56.2	86.114	0	323.31	2779600000	349	25.5598	24.7419	25.9778	26.6022	25.6615	24.8123
		0.237719	0.265346	Q9HUM9	Q9HUM9				9	9	50.4	16.164	0	323.31	4497000000	159	26.6707	26.5795	27.037	27.0515	27.737	26.2947
		0.389091	0.264741	Q9HVU9	Q9HVU9				5	5	12.5	47.908	0	17.162	65973000	24	20.3248	19.6028	19.3875	20.0946	19.9502	20.0646
		0.330724	0.263471	Q9I0X9	Q9I0X9				5	5	21.8	45.895	0	19.125	35006000	5	19.6371	19.029	19.6748	19.4788	20.2153	19.4373
		0.131551	0.262591	Q9I134	Q9I134				4	4	12.4	62.838	0	7.9136	14454000	4	19.2766	18.5207	18.4064	18.7244	17.977	20.2901
		0.205002	0.261979	Q9HVT8	Q9HVT8				9	9	31.8	51.862	0	45.114	233230000	41	21.9269	21.7596	21.7577	21.1872	22.8796	22.1634
		0.352303	0.258411	Q9I4R2	Q9I4R2				3	3	24.3	19.155	0	42.905	96812000	37	21.4062	21.5841	21.1684	21.4143	22.2019	21.3177
		0.20968	0.256701	G3XCV4;Q820A5	G3XCV4;Q820A5				4	4	22.9	24.268	0	13.964	60592000	10	19.2153	19.942	19.0086	20.267	18.9543	19.7147
		0.0979623	0.255255	Q9I459	Q9I459				3	3	23.5	16.604	0	7.4846	35770000	13	18.4848	20.4037	20.8378	19.8676	21.3026	19.322
		0.510809	0.253018	Q9I524	Q9I524				24	24	43.8	83.815	0	323.31	1766800000	232	25.3453	25.4517	25.5807	26.1017	25.4008	25.6342
		0.10908	0.252331	Q9HYV0	Q9HYV0				6	6	37.3	30.94	0	14.866	41712000	9	19.1801	20.7786	18.7023	18.8961	20.8038	19.7181
		0.161063	0.25177	Q9I4I2	Q9I4I2				13	13	46.3	47.386	0	323.31	673080000	61	23.6121	23.2327	24.5783	24.5089	24.4682	23.2012
		0.288896	0.251249	Q9I2J0	Q9I2J0				11	11	41.9	46.125	0	62.841	354870000	37	21.4364	21.3723	21.6725	21.5696	22.4005	21.2648
		0.67639	0.249466	Q9HUM1	Q9HUM1				8	8	32.8	48.607	0	40.147	241610000	60	22.7263	22.1859	22.4225	22.7254	22.7792	22.5784
		0.0339542	0.249466	Q9HWE0	Q9HWE0				4	4	40	11.911	0	141	684320000	44	19.5782	23.5916	25.7519	19.8635	25.3611	24.4454
		0.0844927	0.248778	G3XDB0	G3XDB0				5	5	28.2	29.844	0	16.128	48487000	19	18.4372	20.7138	21.1826	19.1472	21.0297	20.9031
		0.41797	0.247761	Q9HZP6	Q9HZP6				12	12	63.9	26.376	0	323.31	2546500000	213	25.1349	25.6079	25.0742	25.7562	25.149	25.6551
		0.0595321	0.245565	Q9I690	Q9I690				14	14	67	20.776	0	152.97	1380200000	151	24.9276	25.6184	21.4642	23.4428	23.8252	25.4789
		0.192936	0.243175	Q9I1A7	Q9I1A7				3	3	24.2	21.241	0	7.084	57230000	9	19.1797	19.6593	19.5375	19.0629	19.4452	20.598
		0.259096	0.236232	Q9HUB9	Q9HUB9				3	3	20.7	22.767	0	5.9783	6153300	3	19.0101	19.4907	18.8168	19.9475	19.0441	19.0347
		0.23729	0.235005	Q9HV50	Q9HV50				7	7	21.8	47.796	0	42.198	175020000	31	21.2341	22.1936	22.1084	22.4975	22.0797	21.664
		0.267549	0.234851	Q9I3I5	Q9I3I5				12	12	61.9	32.236	0	106.89	273400000	71	23.0962	23.5321	22.5089	23.3939	22.9136	23.5343
		0.154914	0.231763	Q9HT28	Q9HT28				6	6	23.1	44.096	0	14.708	65293000	9	18.8505	20.0213	18.3531	19.8256	19.1096	18.985
		0.287311	0.229806	P80358	P80358				5	5	23.8	37.245	0	12.596	77114000	16	20.3028	20.4043	20.9921	21.1749	20.8656	20.3482
		0.42031	0.227666	Q9HTV1	Q9HTV1				30	30	70.4	47.069	0	323.31	4790200000	422	26.915	26.8309	27.4594	27.0668	27.3471	27.4745
		0.078514	0.225108	Q9I6M1	Q9I6M1				4	4	45.5	16.202	0	13.121	63357000	13	21.6588	19.4276	18.5018	19.3806	20.6736	20.2093
		0.0734478	0.221734	Q9HXU0	Q9HXU0				25	25	61.7	57.328	0	172.06	1036700000	143	23.977	25.0193	23.7016	26.1622	24.434	22.7668
		0.228264	0.217733	Q9HVU0	Q9HVU0				14	14	47.5	36.976	0	323.31	1008800000	173	24.2078	23.9312	24.192	25.0033	24.2196	23.7614
		0.157281	0.216051	Q9I2Z6	Q9I2Z6				1	1	12.2	14.002	0	4.9459	8509500	2	20.2479	19.2499	19.2698	20.5954	19.4367	19.3837
		0.129136	0.215432	P26276	P26276				15	15	41	50.295	0	150.13	540760000	84	23.4366	22.508	22.9148	24.1346	23.1424	22.2286
		0.128335	0.213952	Q9I203	Q9I203				2	2	16.2	26.334	0	8.7937	41031000	14	19.145	19.9266	18.9164	18.7482	20.5473	19.3344
		0.106953	0.212816	Q9HV42	Q9HV42				7	7	69.4	20.702	0	104.97	602760000	91	22.6884	21.4882	22.7013	21.3796	23.4016	22.7352
		0.10425	0.211662	Q9HUZ4	Q9HUZ4				14	14	42.1	46.112	0	29.626	171050000	34	22.3229	21.8835	23.8495	22.4253	23.7428	22.5228
		0.130809	0.211468	Q9I369	Q9I369				17	17	44.2	58.632	0	76.398	662580000	101	23.3051	24.9115	23.3441	24.3295	23.524	24.3416
		0.129502	0.21109	Q9I4P0	Q9I4P0				2	2	16.5	22.503	0	13.751	56063000	9	18.119	19.7673	19.1301	18.9087	18.811	19.93
		0.147141	0.210915	Q9HVL2	Q9HVL2				7	7	62	21.795	0	226.73	616530000	80	24.1095	22.7653	23.8784	23.2396	24.3969	23.7495
		0.112868	0.21027	Q9HTP1	Q9HTP1				5	5	17.3	48.347	0	15.431	80013000	8	19.3688	19.4946	18.3046	19.3537	18.2552	20.1899
		0.144698	0.208647	Q51561	Q51561				51	51	48.9	150.84	0	323.31	6380800000	672	27.5045	27.1233	27.3659	28.4665	27.4994	26.6536
		0.0409375	0.206511	Q9HVP1	Q9HVP1				5	5	34.9	16.542	0	51.235	295550000	24	23.8321	22.1629	22.4786	19.8249	25.2209	24.0474
		0.246035	0.204075	Q9HY77	Q9HY77				5	5	31.5	11.843	0	36.817	625830000	62	24.5588	23.9538	23.7325	23.9885	24.1635	24.7055
		0.0551769	0.203552	Q9HWE5	Q9HWE5				9	9	52.5	13.412	0	323.31	2497800000	126	26.9977	23.9721	26.685	24.7241	27.6045	25.9368
		0.0777538	0.201408	Q9I5Y4	Q9I5Y4				15	15	52.5	40.404	0	50.309	341720000	69	21.7721	21.1614	21.2525	21.8567	22.9957	19.9379
		0.14194	0.199476	Q9I3D2	Q9I3D2				15	15	56.5	42.887	0	127.99	762830000	96	24.6948	24.6814	23.3166	24.8866	24.3775	24.0271
		0.257005	0.198945	P13981	P13981				19	19	51.9	46.435	0	246.61	1393800000	188	25.2896	24.6007	25.5892	25.2922	25.2369	25.5472
		0.081061	0.197439	O68282	O68282				3	3	6.7	55.62	0	7.0768	22619000	5	17.9876	19.8978	19.7347	20.4779	18.3832	19.3514
		0.152617	0.194521	Q9I3X5	Q9I3X5				9	9	43.2	28.469	0	56.186	279590000	39	22.7172	22.1447	23.081	22.4278	23.6221	22.4766
		0.135919	0.189909	P29248	P29248				3	3	27.9	27.522	0	17.245	54300000	5	20.0426	19.5646	20.104	19.8243	21.0381	19.4185
		0.107856	0.185286	P32722	P32722				7	7	25.7	48.36	0	24.189	243920000	50	21.7858	22.2347	21.8325	22.9097	22.5529	20.9463
		0.121428	0.183023	Q9HWH2	Q9HWH2				8	8	32.3	36.357	0	20.358	120090000	17	18.913	19.8057	19.44	18.8417	20.4895	19.3766
		0.0456609	0.182138	Q9I0M0	Q9I0M0				2	2	8.1	27.825	0.0058177	2.9162	79626000	13	22.006	18.7901	21.9968	19.427	21.8599	22.0525
		1.50504	0.181704	Q9HU67	Q9HU67				9	9	26	66.934	0	34.833	179230000	23	21.6327	21.6608	21.811	21.869	21.8943	21.8862
		0.126555	0.179309	Q9HVK8	Q9HVK8				11	11	20.2	90.222	0	28.632	149610000	21	21.8313	22.0119	22.3533	22.9662	22.474	21.2941
		0.0783201	0.179201	G3XD36	G3XD36				16	16	34.5	83.606	0	84.888	229990000	41	22.014	22.9442	20.7615	23.084	21.6411	21.5323
		0.276207	0.176453	Q9I2R2	Q9I2R2				16	16	55.8	34.551	0	323.31	11934000000	345	28.0049	27.4874	27.941	28.3799	27.8407	27.742
		0.124569	0.175455	Q9HW26	Q9HW26				2	2	9	45.69	0	5.1743	5303100	2	18.8128	19.2609	20.5082	19.8059	19.7812	19.5212
		0.149065	0.175364	Q9HZP7	Q9HZP7				11	11	71.5	31.422	0	246.17	1153100000	155	24.6496	23.8932	24.1512	25.0894	23.7849	24.3458
		0.0923946	0.174921	Q9I502	Q9I502				10	10	28.5	63.103	0	38.585	238290000	32	20.6472	21.1377	21.3121	22.4092	21.0127	20.1999
		0.492227	0.174903	Q9HTJ6	Q9HTJ6				13	13	59.7	32.401	0	323.31	1313400000	148	25.138	25.422	25.6429	25.672	25.5591	25.4965
		0.0569604	0.17399	Q9HZQ5	Q9HZQ5				4	4	19.2	36.545	0	16.522	33705000	9	19.7242	21.1733	18.7751	21.1965	18.5377	20.4603
		0.266786	0.173907	Q9HUK1	Q9HUK1				23	23	38.9	83.364	0	225.48	1160500000	172	24.7635	25.2627	25.0247	25.6249	24.9746	24.9731
		0.075953	0.173089	Q9HXV5	Q9HXV5				2	2	15.5	24.18	0	21.655	51721000	11	19.3606	19.74	18.0728	20.2798	19.2874	18.1255
		0.25844	0.172825	Q9HVW8	Q9HVW8				6	6	45.5	22.844	0	17.365	149690000	26	21.5612	21.1481	21.9192	21.8096	21.9074	21.43
		0.0550962	0.172517	Q9I6W1	Q9I6W1				7	7	48.9	19.8	0	27.167	128040000	20	21.9266	19.2487	22.0819	20.1483	22.0126	21.6138
		0.098803	0.169931	Q9HXV4	Q9HXV4				9	9	47	23.107	0	107.57	1092800000	84	25.3579	24.3516	23.5886	25.0262	23.9232	24.8585
		0.15077	0.167988	Q9I1E8	Q9I1E8				13	13	52.4	37.68	0	51.803	487810000	75	23.0689	23.1671	22.63	23.8763	22.8515	22.6422
		0.0880675	0.161407	Q9HX76	Q9HX76				8	8	62.4	9.8923	0	323.31	17973000000	194	29.7648	29.0592	28.2702	29.8101	28.2304	29.5379
		0.254598	0.161204	P48247	P48247				7	7	23.4	45.397	0	22.324	143290000	24	21.3246	21.5031	21.9178	21.5837	22.1021	21.5433
		0.0505796	0.158058	Q9I244	Q9I244				7	7	33	77.573	0	12.193	45835000	10	21.1112	18.1339	19.5811	19.8038	20.8614	18.6351
		0.103938	0.157717	P20580	P20580				2	2	7.5	54.555	0	4.4128	13383000	4	19.0209	18.9422	17.8409	19.3576	18.0223	18.8972
		0.0622724	0.155405	Q9I583	Q9I583				3	3	15.4	35.42	0	7.2656	40492000	16	18.3895	20.4018	21.1781	19.7973	20.6217	20.0166
		0.0209059	0.152443	Q9I737	Q9I737				88	60	87.2	82.75	0	323.31	749280000000	3562	21.7641	26.103	28.196	22.4927	27.4003	26.6273
		0.0733157	0.151715	Q9HU19	Q9HU19				5	5	14.9	50.864	0	11.605	45929000	8	18.5418	20.8651	19.177	19.7467	19.2779	20.0144
		0.0979363	0.150721	Q51390	Q51390				9	9	22.8	55.966	0	27.379	245010000	40	21.2198	21.8816	22.2111	22.5492	22.2091	21.0063
		0.209409	0.146386	Q9HU44	Q9HU44				8	8	48.8	27.131	0	121.28	360010000	42	22.499	22.6096	21.8774	22.6834	22.1932	22.5486
		0.0999411	0.146075	O30508	O30508				12	12	51.5	43.747	0	112.18	308900000	50	21.9544	20.9733	21.5191	21.8945	22.2236	20.7669
		0.0971148	0.144597	Q9I5U9	Q9I5U9				18	18	42.5	73.722	0	221.15	1733500000	190	25.2712	24.992	24.7527	26.1717	24.6853	24.5927
		0.0668682	0.144059	Q9I6X7	Q9I6X7				9	9	44.4	30.581	0	132.08	558370000	72	23.8042	24.2399	24.0178	22.7299	24.5625	25.2018
		0.139805	0.143377	Q9HYW4	Q9HYW4				2	2	14.1	29.25	0	11.484	25544000	6	19.6298	20.1327	19.1332	20.2555	19.6316	19.4387
		0.0665747	0.143042	Q9I2A2	Q9I2A2				4	4	8.6	46.341	0	7.1921	77657000	14	20.1244	18.6313	19.79	20.7788	19.456	18.7401
		0.103832	0.142001	Q9HZI7	Q9HZI7				12	12	31.1	71.155	0	43.461	277890000	80	22.4428	22.7692	22.6005	23.2981	23.1572	21.7831
		0.122965	0.137499	O54438	O54438				8	8	61.5	25.585	0	60.964	394290000	67	23.6796	23.0986	22.9995	22.9382	23.1696	24.0824
		0.0566532	0.136621	Q9I0F3	Q9I0F3				14	14	50.4	81.652	0	82.715	309400000	33	20.162	19.7603	18.1453	19.8555	18.3922	20.2298
		0.0407483	0.131863	Q9I072	Q9I072				6	6	24.3	38.032	0	20.735	134780000	22	20.6874	22.6291	19.717	22.4984	20.2205	20.7103
		0.0647476	0.129552	Q9HU21	Q9HU21				4	4	21.5	20.766	0	8.0494	50213000	13	21.1256	19.2406	20.413	20.2953	21.173	19.6995
		0.0392686	0.126624	Q9I5E3	Q9I5E3				5	5	24.3	41.689	0	16.535	101210000	13	21.925	19.6849	19.9601	21.8756	21.0276	19.0467
		0.0489859	0.125528	Q9HTX0	Q9HTX0				6	6	48.7	30.542	0	36.021	511970000	45	20.12	20.5943	20.619	21.8361	20.9546	18.9191
		0.0318887	0.125369	Q9I2Y4	Q9I2Y4				2	2	35.8	18.372	0	4.1064	57192000	4	19.6498	19.9859	18.8758	18.2174	18.4768	22.1934
		0.0387094	0.123941	Q9HXU3	Q9HXU3				4	4	14.4	48.611	0	11.168	27242000	5	17.7843	21.3505	19.1662	19.0286	20.1426	19.5016
		0.0717041	0.12389	Q9I291	Q9I291				9	9	41.6	31.236	0	238.64	1879600000	156	24.7994	25.1639	24.5223	26.0829	24.1947	24.5798
		0.0698976	0.123624	Q9I5H0	Q9I5H0				5	5	38.2	33.667	0	20.085	77412000	20	18.4844	19.1052	20.5647	19.4112	19.5714	19.5425
		0.0555416	0.122974	P47205	P47205				10	10	38.9	33.435	0	118.49	1095500000	105	24.3379	24.4004	23.2805	25.4669	23.5779	23.343
		0.0695896	0.122035	Q9I3T7	Q9I3T7				4	4	21.1	35.185	0	10.848	48101000	14	20.6401	20.5859	20.8087	19.6806	21.7773	20.943
		0.0535624	0.12016	Q9I2N5	Q9I2N5				5	5	25.5	32.035	0	14.515	61511000	20	19.1328	21.0499	20.0351	20.1632	21.1408	19.2741
		0.0589636	0.116899	Q9HWE3	Q9HWE3				4	4	58.7	7.2013	0	323.31	754810000	69	23.6386	24.0158	25.3736	23.5998	24.7262	25.0527
		0.0503047	0.115616	Q9I5R4	Q9I5R4				5	5	11	54.583	0	9.0315	20257000	9	19.155	20.6468	18.9637	20.2068	18.5416	20.364
		0.0587964	0.114005	Q9I157	Q9I157				109	106	35.2	480.29	0	323.31	3477000000	496	25.3654	26.3423	26.5946	26.9705	26.5453	25.1285
		0.0225842	0.111645	Q9HVV7	Q9HVV7				3	3	21.7	19.126	0	20.9	108190000	12	18.7002	22.6243	22.0459	19.2886	23.1284	21.2885
		0.0358786	0.111457	Q9HYN9	Q9HYN9				5	5	12.3	48.218	0	7.6023	244570000	10	20.8792	20.8666	18.927	21.9916	19.5101	19.5054
		0.0279157	0.111288	Q9HTQ5	Q9HTQ5				11	11	22.9	68.673	0	21.029	132830000	23	19.41	22.1335	19.6399	21.998	20.9535	18.5658
		0.042444	0.110607	Q9HV00	Q9HV00				8	8	37.5	33.863	0	32.435	64705000	11	18.5408	19.0271	18.7724	18.3525	20.6054	17.7142
		0.0876888	0.10986	Q9I367	Q9I367				25	25	57.4	55.56	0	323.31	4093600000	316	26.285	26.6642	25.706	27.0122	26.0886	25.8841
		0.147206	0.108065	Q9I0L8	Q9I0L8				39	39	58.2	84.01	0	323.31	6112800000	488	27.7944	27.2778	27.4944	27.2531	27.5958	28.0419
		0.0194776	0.105251	Q9I248	Q9I248				5	5	28.4	24.111	0	15.339	281410000	18	19.4644	24.0098	22.9008	19.9652	22.8724	23.8531
		0.0335016	0.103808	Q9I0S9	Q9I0S9				10	10	26.8	60.159	0	28.254	69801000	20	18.5758	20.5385	20.0271	21.5027	19.3209	18.6293
		0.118275	0.103186	Q9I6N1	Q9I6N1				4	4	57.4	7.058	0	10.162	57011000	13	21.1361	21.2904	20.6176	21.1037	20.7026	21.5473
		0.0796447	0.103001	Q9HWC7	Q9HWC7				8	8	40.4	17.634	0	129.93	881590000	99	25.3643	23.9134	24.3524	24.9237	24.6221	24.3932
		0.0394063	0.102718	Q9HXE4	Q9HXE4				4	4	25.7	33.945	0	11.42	58386000	16	19.5903	20.5284	18.2152	20.2981	18.4125	19.9314
		0.0332211	0.101774	Q9HU23	Q9HU23				3	3	20.9	33.106	0	8.484	70976000	9	20.1029	19.9072	19.6735	22.0308	19.223	18.7351
		0.0400361	0.10118	Q9I359	Q9I359				3	3	21.4	18.44	0	6.035	26997000	7	18.2311	20.7032	18.6499	18.9277	20.0822	18.8779
		0.0394525	0.097936	Q00934	Q00934				13	13	40	49.736	0	48.119	189860000	55	21.3809	23.5213	21.858	23.1607	21.3299	22.5635
		0.0436086	0.0971692	Q9HVW7	Q9HVW7				16	16	52.7	44.645	0	193.9	1154300000	132	23.8582	23.807	23.8348	25.3004	23.8164	22.6748
		0.104354	0.0964317	P25084	P25084				6	6	37.7	26.618	0	33.731	138760000	28	21.49	21.0962	21.8193	22.0679	21.2062	21.4207
		0.15515	0.0959479	Q9I246	Q9I246				19	19	36.8	63.382	0	270.56	3329700000	281	26.3767	26.7619	26.7786	27.1135	26.5079	26.5836
		0.0799304	0.0954965	Q59638	Q59638				17	17	47.9	56.708	0	176.37	985690000	111	24.3522	24.5344	24.5962	24.8349	25.1542	23.7802
		0.0225769	0.0948029	Q51426	Q51426				9	9	45.2	38.932	0	46.392	134260000	40	20.3522	21.7594	19.5161	23.0776	19.0329	19.8015
		0.103894	0.0944881	Q9I1R3	Q9I1R3				12	12	53.4	29.308	0	58.265	436840000	65	24.3243	23.981	23.2982	23.8853	23.7903	24.2115
		0.0312277	0.0940762	Q9X4P2	Q9X4P2				4	4	32.7	18.758	0	26.552	136910000	21	22.4099	19.8419	22.9948	21.3215	22.377	21.8303
		0.128665	0.0936031	E1JGJ8	E1JGJ8				4	4	21.7	41.17	0	21.931	46151000	21	19.2301	19.9236	19.1923	19.3404	19.7605	19.5258
		0.0545372	0.0929604	Q9HWD2	Q9HWD2				39	33	65.6	77.784	0	323.31	4363200000	450	27.4514	25.8895	26.2544	27.314	26.3919	26.1684
		0.039569	0.0921192	Q9HVJ1	Q9HVJ1				27	27	52.3	61.32	0	323.31	3506800000	315	26.0532	26.7506	26.051	27.8879	25.6779	25.5654
		0.082909	0.0919946	G3XCY6	G3XCY6				6	6	24.4	27.413	0	27.189	370680000	47	23.2239	22.586	23.8255	23.2398	23.6095	23.062
		0.026071	0.0913506	Q9I090	Q9I090				4	4	34.7	14.296	0	15.172	80865000	13	21.8976	19.0185	22.0889	20.1849	22.2956	20.7984
		0.0630457	0.0869656	Q9I015	Q9I015				4	4	14.6	44.799	0	20.335	59551000	17	19.8034	20.5457	20.3005	19.4778	20.9039	20.5288
		0.0234166	0.0811933	Q9I5Q9	Q9I5Q9				6	6	26.7	36.684	0	41.067	117650000	9	18.9618	20.2067	21.2504	19.8271	22.0303	18.8052
		0.0373316	0.0797456	Q9X6W6	Q9X6W6				10	10	72.9	18.676	0	60.303	378880000	66	24.5259	22.9286	22.6578	24.2488	23.3285	22.7742
		0.0338136	0.0795644	P20582	P20582				8	8	35	36.378	0	48.312	736980000	59	23.3507	23.4804	24.031	24.7514	24.1427	22.2067
		0.100924	0.0751909	Q9I2Z1	Q9I2Z1				5	5	47	18.189	0	145.44	1490100000	90	25.7789	25.4111	26.3104	25.9861	25.7933	25.9466
		0.0778017	0.0705897	Q51342	Q51342				10	10	31.1	55.369	0	61.835	351250000	79	22.765	22.3537	22.9014	22.1965	23.0337	23.0017
		0.074289	0.0696761	Q9I730	Q9I730				5	5	29.8	26.622	0	28.611	343540000	63	23.216	23.5439	22.4409	23.0643	23.1484	23.1972
		0.0430035	0.0695178	P27726	P27726				11	11	53.6	36.17	0	163.42	1002700000	86	23.6861	22.8662	23.3676	23.7994	23.9432	22.3859
		0.0207118	0.0640132	Q9I5R6	Q9I5R6				3	3	23.3	23.644	0	7.2569	23023000	9	21.2262	19.4981	18.0943	20.4298	18.7524	19.8283
		0.0731534	0.0637836	Q9I253	Q9I253				11	11	45	41.52	0	120.71	696250000	110	24.4326	24.2577	24.6684	24.1531	25.0712	24.3257
		0.0531168	0.0636501	Q9I2V5	Q9I2V5				33	33	55.6	93.627	0	323.31	4782100000	432	27.0981	26.1069	26.292	26.8622	26.8199	26.0058
		0.0433294	0.0550334	Q9LCT3	Q9LCT3				36	36	51.9	103.85	0	323.31	2280200000	360	26.6309	25.2949	25.3871	25.8139	25.9108	25.7533
		0.0315721	0.0549412	Q51422	Q51422				21	21	41.1	66.207	0	323.31	1681100000	205	24.957	25.6805	24.4741	26.031	24.5724	24.673
		0.0420147	0.0549374	Q9I4X2	Q9I4X2				8	8	53	30.5	0	88.871	476930000	79	21.896	22.408	22.669	22.7874	22.737	21.6134
		0.045049	0.0539303	Q51508	Q51508				13	13	34.7	52.071	0	87.881	597200000	107	23.5001	24.1866	23.1041	23.4796	23.3123	24.1606
		0.034836	0.051871	P13794	P13794				6	6	31.4	37.639	0	128.9	1257900000	58	23.6082	25.1786	24.6892	24.4264	24.9263	24.2789
		0.0240889	0.0491041	Q9HWQ1	Q9HWQ1				21	21	51.9	62.16	0	133.67	798020000	120	22.9283	24.5573	24.1355	24.7975	23.8111	23.1599
		0.0418717	0.0458724	Q9HT81	Q9HT81				10	10	44.2	23.786	0	34.989	228520000	53	23.3649	22.7479	22.8077	22.46	23.0399	23.5584
		0.0180288	0.0452639	Q9HYP8	Q9HYP8				4	4	58.4	11.226	0	11.027	71215000	19	21.9081	21.1736	21.0491	20.6057	20.6588	23.0022
		0.013276	0.0438341	Q9HTQ6	Q9HTQ6				4	4	38.4	20.607	0	11.991	88697000	18	19.991	21.2375	18.0477	20.8684	19.6421	18.8972
		0.00799555	0.0408096	Q9HV16	Q9HV16				6	6	26.7	34.152	0	19.959	71688000	13	18.5408	23.0026	18.5799	19.7823	18.8909	21.5725
		0.0122524	0.0290527	Q9I6H5	Q9I6H5				14	14	53.5	44.216	0	323.31	910120000	111	23.3176	24.125	24.62	22.7249	25.0135	24.4113
		0.0076584	0.0289199	Q9I4N3;Q9HX06	Q9I4N3				5	5	14	51.234	0	9.0971	215250000	15	21.3803	18.9073	22.0378	19.3361	22.0648	21.0113
		0.0175176	0.0265325	Q9I357	Q9I357				2	2	10	32.722	0	19.924	101250000	19	18.8897	19.2353	20.297	19.2143	20.0435	19.2438
		0.0167128	0.0253557	Q9HZL1	Q9HZL1				8	8	20.9	45.47	0	37.855	491310000	58	22.962	22.973	23.9277	23.7101	23.693	22.5357
		0.0169157	0.0220992	Q9HV43	Q9HV43				40	40	68.4	68.402	0	323.31	10715000000	579	26.3246	25.9757	26.7878	26.09	27.1093	25.9552
		0.024518	0.0214227	Q9HV59	Q9HV59				27	27	43.4	75.452	0	162.23	1524200000	211	25.4797	24.8938	25.6218	25.337	25.689	25.0336
		0.0206378	0.0205212	Q9HW86	Q9HW86				7	7	45.2	14.18	0	96.713	3146700000	131	26.2305	27.1354	26.4162	26.2807	26.6494	26.9134
		0.0082384	0.0195103	Q51551	Q51551				4	4	15.8	44.15	0	25.593	54156000	12	18.1189	19.4653	20.3675	18.5227	19.947	19.5405
		0.0104591	0.0185897	P53641	P53641				3	3	29.5	21.351	0	4.2456	95779000	5	19.6241	20.6079	19.3048	20.3664	20.2288	18.9975
		0.00616314	0.0180403	Q9I6A0	Q9I6A0				8	8	42.6	42.786	0	92.515	288580000	37	21.4595	21.5126	22.0841	19.8418	22.8495	22.4191
		0.0125304	0.0178439	Q9HZJ5	Q9HZJ5				32	32	45.4	97.282	0	187.86	1528900000	200	25.2475	25.6833	26.1179	26.4146	25.6476	25.04
		0.00547595	0.0172901	Q9I0V2	Q9I0V2				2	2	7.5	40.715	0	9.4126	36542000	9	18.5687	21.5074	21.0816	21.0126	19.4563	20.7406
		0.00520013	0.0172634	Q9I0M1	Q9I0M1				3	3	12.4	25.826	0	5.5286	65321000	6	18.8521	20.0234	21.5957	20.8728	20.9603	18.69
		0.0109005	0.0172113	Q9HV96	Q9HV96				14	14	32.5	58.376	0	90.116	481600000	102	24.1038	22.868	23.1188	24.0932	22.9482	23.1008
		0.0207152	0.017032	Q9I0H1	Q9I0H1				10	10	56.4	13.379	0	323.31	5933700000	160	27.3847	27.2828	27.91	27.6527	27.8088	27.1671
		0.0106532	0.0154864	Q9HYE0	Q9HYE0				7	7	22	48.989	0	48.903	203820000	57	22.9719	21.7262	22.6613	22.3795	23.0256	22.0008
		0.00944094	0.0146465	Q9HYB4	Q9HYB4				4	4	26.9	23.737	0	16.394	43257000	9	19.0235	19.5931	18.9583	19.7215	19.6281	18.2693
		0.0122483	0.012935	Q51548	Q51548				23	23	74.5	49.477	0	323.31	12331000000	478	27.5408	28.3732	28.6148	28.1669	28.4173	27.9834
		0.00941116	0.012874	Q9X2T1	Q9X2T1				5	5	56.5	11.87	0	305.26	1736000000	126	25.5039	24.8432	25.7733	24.6795	25.8085	25.671
		0.00238237	0.0107651	Q9HXY0	Q9HXY0				4	4	13.9	44.544	0	22.041	131840000	14	20.5888	22.5749	18.5646	22.1533	20.6243	18.983
		0.00423192	0.0100339	O52759	O52759				11	11	40.8	23.277	0	274.03	4192200000	166	26.5652	26.1885	27.4618	27.5354	27.3113	25.3988
		0.00301485	0.00957298	Q9HY41	Q9HY41				6	6	15.8	54.207	0	11.385	36458000	9	18.9094	20.5908	19.4743	21.4363	18.3921	19.1747
		0.00457212	0.00827535	P22608	P22608				4	4	11.7	62.327	0	12.931	77495000	16	19.5793	19.3781	19.0126	20.3169	18.3461	19.3318
		0.00520735	0.0066878	Q9I0A4	Q9I0A4				3	3	6.6	86.799	0	7.9987	32061000	15	18.5263	19.5162	18.7788	18.8954	19.4874	18.4585
		0.00574947	0.0043513	Q9I3D3	Q9I3D3				16	16	29	105.88	0	69.002	516500000	118	23.9085	23.8559	23.4544	24.098	23.3966	23.7373
		0.000767366	0.00279617	Q9HX66	Q9HX66				16	16	48.8	48.6	0	47.05	560370000	89	25.1681	21.7173	23.6119	22.2291	23.9591	24.3175
		0.000357853	0.000658035	Q9I2W9	Q9I2W9				21	21	37.7	85.816	0	95.77	573220000	107	23.8885	23.1634	23.2968	24.0345	23.978	22.3382
		0.00033836	0.000277837	Q9HVC9	Q9HVC9				5	5	15.9	26.686	0	9.567	40927000	5	19.9155	19.4081	19.129	19.6376	19.2124	19.6034
		0.000722969	-0.00102488	Q9I4I1	Q9I4I1				37	37	47.9	107.11	0	323.31	2004300000	235	25.9713	25.4363	25.5651	26.4378	25.5897	24.942
		0.000470566	-0.0012989	Q9I0T3	Q9I0T3				7	7	34.5	35.144	0	27.585	95232000	26	22.1548	21.8681	21.9102	20.7947	21.4026	23.7319
		0.00296832	-0.00231234	Q9I2U0	Q9I2U0				19	19	59.4	46.991	0	323.31	2338400000	277	25.5548	25.6764	25.3377	25.9656	25.1695	25.4268
		0.00186178	-0.00487264	Q9HVS6	Q9HVS6				4	4	25.4	24.879	0	24.483	87946000	38	21.9954	21.1669	19.9496	21.1829	19.902	22.0125
		0.00371095	-0.0102819	Q9HW87	Q9HW87				5	5	28.6	32.41	0	48.313	411290000	50	21.8369	23.3612	22.7728	24.152	21.4771	22.311
		0.00263264	-0.0108643	Q9I1B4	Q9I1B4				7	7	68	20.176	0	44.536	341760000	48	20.0251	22.5654	21.0164	19.1096	21.4819	22.9829
		0.00295525	-0.0138276	G3XD76	G3XD76				4	4	14	35.973	0	10.602	192180000	26	19.0891	21.9958	23.3966	19.824	22.6698	21.9462
		0.0132524	-0.0147578	P48372	P48372				10	10	16.9	101.13	0	82.286	112200000	36	22.1001	21.1151	21.7947	22.0739	21.3013	21.5904
		0.00306875	-0.0149835	Q9HVX7	Q9HVX7				8	8	32.4	41.993	0	18.565	135890000	13	19.8311	22.2815	18.3731	22.3557	18.757	19.3281
		0.0153563	-0.015522	Q9HXS4	Q9HXS4				4	4	36.3	12.644	0	22.218	110860000	32	21.9353	21.7728	21.6398	21.7707	22.3263	21.2044
		0.0185836	-0.0164426	Q9HUC9	Q9HUC9				5	5	12.4	82.152	0	9.9142	26103000	8	19.2146	18.7603	19.679	18.9873	19.1894	19.4279
		0.00405886	-0.019729	Q9I2W7	Q9I2W7				5	5	33.3	17.404	0	16.563	226240000	28	18.9002	22.0689	22.9588	19.2935	22.5133	22.0618
		0.00607923	-0.0199197	Q9I757	Q9I757				2	2	13.6	25.904	0	18.267	34689000	6	20.583	19.4369	17.0595	18.7551	18.6994	19.5652
		0.00790625	-0.0241604	Q9HX67	Q9HX67				3	3	9.7	42.423	0	11.257	39401000	18	21.8411	19.5034	19.9268	19.797	21.7973	19.6044
		0.0213222	-0.024388	Q9I2V3	Q9I2V3				10	10	49.8	31.273	0	149.65	518550000	66	23.7916	22.7513	22.7818	23.4113	22.8456	22.9946
		0.0107242	-0.0249526	O50174	O50174				6	6	21.6	51.379	0	12.933	20209000	7	18.0066	20.4087	18.8489	18.9088	18.6284	19.6521
		0.00792614	-0.0315539	Q9HVT7	Q9HVT7				6	6	16	53.081	0	31.758	183530000	20	21.8153	19.5615	18.7178	21.8516	19.0769	19.0714
		0.0212388	-0.0332063	P50601	P50601				12	12	46.1	47.752	0	39.298	299920000	42	21.9009	21.6983	21.5806	22.608	21.6383	20.8338
		0.0160972	-0.0345809	Q9HZ51	Q9HZ51				10	10	33.9	42.24	0	36.83	228720000	31	20.9759	21.5468	22.4012	21.6993	22.5613	20.5596
		0.0119815	-0.0346915	Q9I1H4	Q9I1H4				4	4	28.3	19.33	0	10.65	86787000	12	19.4231	22.6067	21.5045	20.7352	21.2977	21.3973
		0.0134588	-0.0363102	Q9HVX6	Q9HVX6				8	8	27.7	48.961	0	64.749	146040000	36	20.9015	20.7651	19.8155	22.1053	19.5913	19.6766
		0.0109479	-0.0365187	P34002	P34002				6	6	26.4	40.109	0	12.191	120130000	18	18.986	21.9778	19.1246	20.771	19.0345	20.1733
		0.0139947	-0.0398019	Q51547	Q51547				5	5	28.1	27.487	0	12.708	63706000	22	18.3304	20.9169	19.4608	18.9255	20.6693	18.994
		0.00720689	-0.0411765	Q9HX92	Q9HX92				15	15	25.6	101.35	0	109.38	187530000	35	19.7349	24.2824	19.8416	23.2859	19.3866	21.0628
		0.0168877	-0.04293	Q9HVW9	Q9HVW9				3	3	9.3	47.179	0	6.2279	10832000	4	20.3148	18.2162	18.7556	19.5487	17.9308	19.6784
		0.0206122	-0.0457414	Q9I5A5	Q9I5A5				4	4	8.7	75.696	0	8.1195	41969000	11	20.6539	18.5886	20.1485	19.2184	20.536	19.4992
		0.0580786	-0.0460504	P47204	P47204				23	23	73.9	41.218	0	323.31	4414600000	359	26.1173	26.5936	26.1904	26.7036	26.1225	25.9371
		0.0309987	-0.0476545	Q9HXZ5	Q9HXZ5				8	8	34	45.195	0	321.16	493280000	71	21.6508	22.2944	22.5121	21.2368	22.7364	22.3411
		0.016098	-0.0482521	Q9I1F5	Q9I1F5				25	25	59.3	59.96	0	323.31	3970900000	310	25.8245	27.4221	25.715	27.9215	25.554	25.3413
		0.144304	-0.0577933	Q9HUU5	Q9HUU5				2	2	8.5	60.61	0	6.5334	18211000	3	19.4791	19.2969	19.0631	19.0482	19.3224	19.2951
		0.0321784	-0.0599531	Q9HW11	Q9HW11				10	10	54.1	18.044	0	219.4	2560500000	159	26.1322	26.6014	25.4816	26.9201	25.0579	26.0573
		0.0571617	-0.0608406	Q9HTL3	Q9HTL3				6	6	13.2	76.178	0	16.985	106240000	27	20.9809	21.6762	22.1057	21.5018	21.2504	21.828
		0.0409999	-0.0612679	Q9HX79	Q9HX79				3	3	21.7	28.754	0	7.2179	38594000	13	19.9203	18.9962	19.7462	19.8418	19.9844	18.6526
		0.0376054	-0.0622978	Q9I6J0	Q9I6J0				8	8	36.7	40.069	0	47.032	109310000	23	21.7144	22.8403	21.3293	21.3951	21.7766	22.5253
		0.0344829	-0.0666936	Q9HZ66	Q9HZ66				12	12	39.3	39.949	0	88.627	1182000000	120	23.7491	25.0145	25.0568	25.3407	24.6396	23.64
		0.0332813	-0.0671914	P08308	P08308				11	11	49.4	38.108	0	70.716	388040000	50	22.8085	23.4212	22.7835	22.3459	22.2321	24.2337
		0.0474387	-0.0683149	O69754	O69754				10	10	59.7	30.342	0	253.92	1409400000	119	23.8715	24.8582	25.3078	24.9761	24.7281	24.1284
		0.0884221	-0.068449	Q9I685	Q9I685				24	24	57.8	51.399	0	323.31	5022600000	300	26.6975	26.7403	27.1286	26.8351	27.1741	26.3519
		0.0343674	-0.0708879	Q9I3I0	Q9I3I0				6	6	64.8	11.877	0	194.59	1350100000	112	25.6943	23.3981	24.3652	24.063	24.3995	24.7824
		0.0764311	-0.0759029	P09591	P09591				16	16	51.9	43.369	0	323.31	18028000000	427	28.9357	28.1104	28.0842	28.3388	27.9206	28.6432
		0.0888303	-0.0761801	Q9HXJ4	Q9HXJ4				16	16	52.6	40.056	0	102.84	706010000	116	23.9062	23.5155	23.8228	23.1295	24.0693	23.817
		0.104751	-0.0762011	Q9HVU7	Q9HVU7				7	7	26.7	50.266	0	23.655	743420000	38	23.4354	23.868	23.2415	23.7985	23.1804	23.3374
		0.0336982	-0.076575	Q9I753	Q9I753				2	2	8.1	48.274	0	5.9917	41611000	10	18.7982	20.2621	18.7342	19.9479	18.0416	19.5753
		0.0373419	-0.0788027	Q7DC81	Q7DC81				8	8	20.1	68.979	0	27.115	54809000	11	19.6764	18.8082	19.799	19.8011	18.0785	20.1675
		0.0816613	-0.0800927	P33642	P33642				4	4	22.3	39.445	0	8.5728	33440000	5	19.0215	19.2516	20.129	19.3584	19.5366	19.2668
		0.0621367	-0.0805066	Q9I696	Q9I696				3	3	2.4	268.57	0	7.7216	15875000	9	18.9971	19.5208	18.7374	18.2357	19.4575	19.3206
		0.0374417	-0.080548	Q9I0B2	Q9I0B2				6	6	25.6	36.486	0	38.979	209200000	55	22.4164	23.0341	21.7053	22.9861	22.8619	21.0661
		0.153754	-0.0822805	Q9HWC4	Q9HWC4				9	9	62.7	20.162	0	279.61	2127500000	144	25.8101	25.9839	25.747	26.0222	25.871	25.401
		0.065921	-0.0826753	Q9I4L8	Q9I4L8				8	8	78.2	13.589	0	76.418	446310000	51	24.5509	23.9376	24.7633	23.8169	25.0272	24.1595
		0.0185131	-0.0832793	Q9HU56	Q9HU56				10	10	69.9	18.146	0	323.31	11015000000	218	28.8265	25.2199	28.8309	27.168	29.2348	26.2248
		0.0830016	-0.0842552	Q9HUP7	Q9HUP7				8	8	30.3	25.457	0	29.263	224180000	65	23.3906	23.4584	22.7058	22.95	22.7326	23.6194
		0.0290926	-0.0846335	O52762	O52762				11	11	35.7	55.588	0	56.039	141090000	34	19.1954	21.4844	21.261	19.2633	21.1025	21.3211
		0.027915	-0.0860627	Q9HTF1	Q9HTF1				4	4	14.7	38.213	0	30.498	146600000	18	19.2239	18.7068	20.8102	18.6217	21.1319	18.7292
		0.0212372	-0.0861441	Q9I3X3	Q9I3X3				4	4	28.8	27.419	0	63.997	123140000	11	20.5367	18.4899	22.383	19.6011	21.8874	19.6627
		0.0695688	-0.0880979	Q51404	Q51404				8	8	30.1	48.695	0	34.575	182260000	36	22.0162	21.8375	20.9617	21.012	22.0494	21.4897
		0.0564496	-0.0893993	Q9HXP8	Q9HXP8				21	21	56.2	49.359	0	222.72	1564400000	163	25.515	24.5523	25.1661	24.1674	25.7923	25.0054
		0.0939321	-0.0904865	Q9I0T0	Q9I0T0				2	2	12.2	26.426	0	12.146	27994000	11	20.3315	19.3574	20.2668	19.9181	20.1236	19.6425
		0.0413886	-0.0911121	Q9I096	Q9I096				3	3	21.1	10.603	0	32.297	93932000	32	22.5881	21.47	20.0752	21.0141	21.2125	21.6333
		0.101547	-0.0945772	G3XD20	G3XD20				11	11	46.2	50.321	0	155.16	727080000	94	24.8587	24.2549	24.0699	23.8388	24.4507	24.6102
		0.011276	-0.0963453	Q9I377	Q9I377				16	16	64.4	36.168	0	323.31	2910600000	172	20.1934	27.222	23.5071	26.99	23.4239	20.2195
		0.0263717	-0.0982297	P0DP44	P0DP44				20	20	42.8	78.292	0	323.31	761690000	134	22.4759	24.5869	22.8246	25.3069	21.8955	22.3902
		0.0557918	-0.101369	Q9I2Y7	Q9I2Y7				4	4	19.6	39.132	0	16.644	64649000	18	19.2098	20.1512	18.847	19.8993	19.6797	18.3249
		0.128608	-0.102293	P23926	P23926				8	8	30.7	27.129	0	36.094	520920000	77	23.6531	24.0796	24.0526	23.9143	24.221	23.343
		0.0350246	-0.104807	Q9HTM0	Q9HTM0				12	12	22	78.879	0	43.272	196680000	32	21.359	22.6743	21.2978	23.4684	20.997	20.5513
		0.0697433	-0.105951	Q9HYC1	Q9HYC1				3	3	19.8	26.623	0	60.683	134440000	20	21.9209	23.1846	22.3224	23.1242	22.0473	21.9383
		0.0694868	-0.107789	Q9HYL7	Q9HYL7				1	1	6.8	30.275	0.0033512	3.2907	328760000	6	19.0292	20.5602	18.8771	19.4989	19.3944	19.2498
		0.565969	-0.112601	O69077	O69077				11	11	45.6	44.388	0	42.083	319770000	49	22.7587	22.631	22.7544	22.7349	22.606	22.4654
		0.0164831	-0.114088	P34003	P34003				5	5	36	19.237	0	32.973	299550000	39	18.859	24.2397	24.5463	19.7601	24.2451	23.2975
		0.0240525	-0.114513	Q9I297	Q9I297				9	9	29.7	57.433	0	45.596	140100000	23	20.9046	21.8727	22.1172	18.4474	23.4108	22.6928
		0.104699	-0.117211	Q9HY54	Q9HY54				10	10	41	36.387	0	39.207	225040000	54	22.8334	23.0272	22.432	23.3627	22.3972	22.1811
		0.0545752	-0.118912	Q9HXQ4	Q9HXQ4				2	2	10.1	24.754	0.0064226	2.8652	26239000	3	18.1699	20.3493	20.3174	19.3244	19.9119	19.2435
		0.176503	-0.119395	Q9I6M4	Q9I6M4				9	9	31.7	45.22	0	36.514	227310000	33	22.3933	21.8379	22.7097	22.2552	22.1746	22.153
		0.159051	-0.120626	Q9I2U2	Q9I2U2				28	28	78.2	48.581	0	323.31	7326100000	508	27.999	27.3168	27.074	27.4554	27.2295	27.343
		0.0515449	-0.121046	Q9HVV5	Q9HVV5				8	8	65.7	11.739	0	305.37	5462000000	156	27.0254	27.8829	26.9422	25.6778	28.0823	27.7273
		0.223925	-0.122905	Q9HZ76	Q9HZ76				13	13	46.5	38.924	0	188.74	3139500000	219	26.1656	26.3845	26.5626	25.9042	26.3215	26.5184
		0.0429279	-0.125431	Q9HYP9	Q9HYP9				4	4	9.3	63.15	0	15.817	83725000	20	19.2598	20.5947	19.2385	21.3231	18.9703	18.4233
		0.0948348	-0.125786	Q9HXW5	Q9HXW5				6	6	41.6	23.645	0	52.164	249380000	46	22.3005	23.2666	23.45	22.4099	23.4712	22.7586
		0.0468484	-0.12734	Q9HT11	Q9HT11				2	2	15.6	28.609	0	35.487	14349000	4	20.7377	18.7129	18.694	20.2879	18.0926	19.382
		0.162176	-0.127973	Q9HT17	Q9HT17				6	6	43.3	19.26	0	18.04	147180000	29	22.4922	22.4097	21.6199	21.8454	22.1894	22.1031
		0.0397367	-0.129279	Q9I5D1	Q9I5D1				9	9	51	28.72	0	99.56	349670000	72	21.2179	23.7461	23.6765	21.8265	22.2365	24.1897
		0.118128	-0.132294	Q9HUE2	Q9HUE2				11	11	54.6	29.793	0	94.367	1010800000	113	25.1826	24.2572	25.1888	24.3489	25.2486	24.6342
		0.0627977	-0.135655	Q9HVZ7	Q9HVZ7				6	6	23.8	47.412	0	47.865	76811000	14	20.6795	21.4122	19.9807	21.0182	21.3321	19.3151
		0.143489	-0.138466	Q9I5U7	Q9I5U7				3	3	12.7	32.018	0	9.7409	70226000	19	21.1664	21.699	21.1882	20.5874	21.5462	21.5045
		0.0645048	-0.139487	Q9HXF4	Q9HXF4				4	4	22.5	33.979	0	24.585	101830000	17	20.963	20.9274	21.098	22.2137	19.6215	20.7348
		0.0783784	-0.141298	Q9I4W3	Q9I4W3				9	9	32.9	31.449	0	30.541	274700000	54	22.4922	21.482	21.7992	22.4401	22.2421	20.6673
		0.101036	-0.143084	Q9I3C5	Q9I3C5				32	32	61.2	71.667	0	323.31	2495100000	330	25.4405	24.1831	24.5298	25.168	24.5787	23.9774
		0.164642	-0.146076	Q9I5I4	Q9I5I4				7	7	37.5	29.904	0	45.65	340150000	51	22.0065	22.4393	22.7152	22.1135	22.7462	21.8631
		0.0425684	-0.147575	Q9HXN9	Q9HXN9				3	3	22.3	18.787	0	10.932	92542000	14	19.6386	22.7507	22.3057	20.0913	22.2728	21.8882
		0.0505905	-0.147929	Q9I704	Q9I704				2	2	17.7	12.164	0	31.99	94480000	15	19.4564	21.3349	21.8948	19.4179	21.676	21.1485
		0.189722	-0.150005	Q9I4N6	Q9I4N6				4	4	53.2	13.84	0	8.3607	63344000	15	20.3288	21.1351	20.8134	20.4484	20.3886	20.9904
		0.085539	-0.153557	G3XD97	G3XD97				12	12	46.5	37.391	0	323.31	2309800000	142	26.4211	25.4572	26.9148	25.1894	26.7421	26.4008
		0.0986529	-0.153812	Q9I1L0	Q9I1L0				13	13	44.8	35.615	0	57.808	368060000	74	23.2982	23.2673	22.7543	24.005	22.3103	22.5431
		0.747653	-0.153927	Q9HZM8	Q9HZM8				16	16	23.7	117.46	0	133.11	395410000	102	23.2309	23.0399	22.9702	22.9517	22.8238	23.0038
		0.0884356	-0.154193	P05384	P05384				5	5	53.3	9.0865	0	130.51	48215000000	216	30.677	30.6363	30.0079	29.1587	30.6089	31.0909
		0.357338	-0.155282	Q9I2T9	Q9I2T9				44	44	55.6	88.646	0	323.31	4204400000	510	27.2646	26.9956	26.9046	27.1897	26.7643	26.745
		0.0335769	-0.156409	Q9I461	Q9I461				4	4	30.6	20.307	0	19.153	52414000	12	18.6083	22.5949	18.3396	19.3818	18.5511	21.1407
		0.0820359	-0.158334	Q9I299	Q9I299				12	12	29.9	71.282	0	96.369	372980000	64	23.0222	23.1404	23.8105	23.1477	24.2777	22.0727
		0.298393	-0.160435	G3XD52	G3XD52				2	2	18.6	16.901	0	10.286	56785000	15	19.736	19.7914	19.4799	19.3617	19.897	19.2674
		0.0919367	-0.163715	Q9HWF9	Q9HWF9				4	4	31.2	17.94	0	40.031	86414000	22	21.3742	21.2346	21.4662	20.848	22.4193	20.3166
		0.312094	-0.163779	Q9HTY1	Q9HTY1				12	12	33.5	51.989	0	71.38	438060000	85	23.6281	24.1486	24.3194	23.7636	23.9232	23.9178
		0.14684	-0.164923	Q9I6D1	Q9I6D1				10	10	75.5	17.771	0	181.77	1487800000	110	25.9425	24.8122	25.7168	24.8655	25.4728	25.6384
		0.147897	-0.165666	Q9HZ71	Q9HZ71				30	30	57.6	61.869	0	323.31	5185200000	456	27.794	26.5533	26.7488	27.0912	26.9502	26.5578
		0.11055	-0.165876	Q9I2F5	Q9I2F5				5	5	22	36.446	0	18.923	152940000	15	20.9815	19.4517	20.7073	20.2724	20.6509	19.7196
		0.0534664	-0.166524	G3XCX3	G3XCX3				6	6	19.4	42.532	0	14.509	108700000	32	18.919	21.1918	21.6174	19.1056	21.3317	20.7914
		0.230516	-0.169003	O87131	O87131				8	8	34.3	30.647	0	40.474	715040000	83	24.2445	24.2786	24.3292	23.7257	24.6735	23.946
		0.0681576	-0.169031	Q9HTD9	Q9HTD9				8	8	27.5	35.911	0	34.919	167550000	30	20.1828	20.8921	20.614	21.7497	20.5782	18.8539
		0.143556	-0.170125	Q9HT18	Q9HT18				13	13	28.2	55.393	0	37.407	671460000	83	23.7786	23.7254	24.2291	24.0444	24.2481	22.9301
		0.0627521	-0.170862	Q51559	Q51559				10	10	46.4	32.962	0	128.87	418980000	55	22.8516	24.4659	23.9071	21.9478	24.1872	24.5769
		0.0994431	-0.174327	Q9I5V0	Q9I5V0				17	17	44.4	48.742	0	238.84	2243300000	204	26.9617	25.1019	25.8364	25.2114	25.8467	26.319
		0.499636	-0.174655	O87125	O87125				11	11	51.4	39.004	0	193.15	636160000	103	23.9652	24.2218	24.3694	23.9016	23.927	24.2038
		0.0620817	-0.179702	Q9HYT6	Q9HYT6				4	4	6.7	106.87	0	8.2488	36520000	9	19.3419	20.0664	19.5234	21.3196	17.9825	19.0905
		0.0623197	-0.180227	Q9I1S2	Q9I1S2				8	8	26.5	50.388	0	85.168	782830000	76	24.2241	23.5699	25.7416	23.0925	25.7475	24.1548
		0.168599	-0.181285	Q9I4W0	Q9I4W0				7	7	44.9	26.83	0	33.023	332820000	48	23.8045	23.196	22.4958	22.9257	22.7627	23.264
		0.0690752	-0.181343	Q9HYP4	Q9HYP4				4	4	28.2	17.255	0	9.6596	49308000	12	19.2061	20.668	20.7722	19.9144	18.7719	21.4159
		0.237637	-0.183029	Q9HZP1	Q9HZP1				6	6	37.3	25.028	0	17.759	131640000	36	21.3674	21.8512	21.0924	21.4373	20.8415	21.4832
		0.273101	-0.183245	Q9HXR3	Q9HXR3				10	10	19.2	75.881	0	26.807	729980000	51	23.8942	24.0755	23.8209	24.2166	23.6979	23.3262
		0.226282	-0.185879	Q9HTD1	Q9HTD1				6	6	18.5	66.095	0	13.534	151100000	22	22.0273	21.3856	22.1506	21.6026	22.0727	21.3306
		0.0740404	-0.193249	Q59641	Q59641				3	3	22.5	20.104	0	16.815	32876000	6	18.5064	21.4685	20.0366	19.1542	20.1093	20.1683
		0.180631	-0.193663	Q51373	Q51373				5	5	29.4	23.608	0	17.881	292970000	26	22.0547	22.9282	23.1288	22.3122	22.9883	22.2302
		0.217206	-0.197557	Q9HZD8	Q9HZD8				3	3	13.8	36.148	0	12.755	20075000	7	19.6559	19.0171	19.5179	19.7275	19.1669	18.7039
		0.0748334	-0.198912	Q05097	Q05097				7	7	99.2	12.893	0	323.31	22341000000	223	28.7391	28.4199	28.3185	27.8657	26.9487	30.0664
		0.128825	-0.201485	Q9HYV7	Q9HYV7				3	3	20.6	38.171	0	30.488	30605000	5	19.2137	18.6499	20.496	18.9138	19.3304	19.5109
		0.155376	-0.203306	Q9HVM3	Q9HVM3				2	2	6.4	34.34	0.0039867	3.1982	15700000	2	19.1718	19.1578	19.9515	20.0388	18.9364	18.696
		0.132336	-0.205676	Q9HYZ5	Q9HYZ5				4	4	31	9.7901	0	6.0065	250810000	21	22.9905	23.8109	22.7083	22.5118	23.8974	22.4834
		0.0577216	-0.211463	Q9I356	Q9I356				15	15	15.5	133.04	0	50.436	174510000	37	20.8365	22.827	21.6451	23.7471	20.9324	19.9948
		0.11543	-0.21619	Q9HWK1	Q9HWK1				14	14	41	59.806	0	41.541	306480000	51	22.2281	23.2341	21.5078	22.9046	22.1087	21.308
		0.0444734	-0.220798	Q9HXK8	Q9HXK8				7	7	35.8	30.773	0	40.558	296320000	35	19.9559	24.2034	23.9556	20.5627	23.8572	23.0327
		0.184904	-0.222992	Q9I7B8	Q9I7B8				11	11	25.9	73.973	0	60.119	81311000	26	20.6695	21.9886	21.2742	21.3988	21.288	20.5764
		0.301424	-0.223758	Q9I295	Q9I295				5	5	47	15.631	0	117.51	416500000	56	23.4723	23.8815	24.0114	23.1513	24.028	23.5146
		0.128749	-0.22765	Q9HUP4	Q9HUP4				10	9	36.8	46.094	0	45.678	102240000	26	20.7457	21.3991	21.0724	21.9725	20.7313	19.8303
		0.105156	-0.22856	Q9HU11	Q9HU11				10	10	69	15.46	0	191.45	572400000	54	22.5911	23.2368	23.7023	21.5604	23.9335	23.3506
		0.121017	-0.229145	Q9I6F5	Q9I6F5				4	4	13.8	44.026	0	7.8126	41152000	8	18.6833	20.6935	19.3144	19.6114	19.7599	18.6324
		0.136292	-0.229602	Q9I708	Q9I708				3	3	54.8	10.462	0	10.581	45346000	5	19.4818	21.0618	20.4706	20.5013	19.2742	20.5499
		0.0555441	-0.232191	Q9HU24	Q9HU24				7	7	32.7	39.542	0	63.432	161490000	21	21.3937	19.0719	20.9514	22.6945	18.5581	19.4679
		0.136266	-0.232742	Q9HWF7	Q9HWF7				6	6	41.5	13.265	0	107.93	856460000	61	24.3359	24.6527	25.2784	24.4058	25.5571	23.6058
		0.0685609	-0.2341	Q9HY55	Q9HY55				17	17	29.8	101.57	0	118.91	603460000	98	22.4261	24.3088	22.2218	24.5103	22.662	21.0821
		0.149141	-0.23785	Q9HXA5	Q9HXA5				4	4	18	27.294	0	15.847	155440000	32	22.2138	22.4078	22.1916	23.1967	21.28	21.623
		0.0602262	-0.238483	Q9HVI5	Q9HVI5				12	12	48.5	37.256	0	103.03	404560000	54	19.7207	21.5452	20.0386	22.6635	18.5918	19.3337
		0.0730173	-0.239213	Q9HWD5	Q9HWD5				6	6	39.3	22.591	0	174	2959400000	117	26.8837	24.859	26.5145	23.9183	26.9055	26.7158
		0.267127	-0.241488	Q9HVE8	Q9HVE8				8	8	61.1	17.109	0	323.31	8394800000	172	27.9254	26.9606	27.7052	26.9435	27.6778	27.2454
		0.181015	-0.245522	Q9HX12	Q9HX12				6	6	37.7	16.7	0	22.026	160600000	33	22.1436	21.2021	20.4381	21.2678	21.0376	20.7418
		0.0573709	-0.24702	Q9I747	Q9I747				28	28	100	17.414	0	323.31	692990000000	3965	24.4917	27.1014	28.9429	28.0495	26.1291	25.6163
		0.118788	-0.248013	Q9I1H2	Q9I1H2				2	2	8.3	38.657	0	5.627	48027000	11	20.9231	20.8024	19.3031	20.704	20.592	18.9887
		0.858424	-0.25	Q9HTY9	Q9HTY9				12	12	53	27.924	0	78.69	1933400000	136	26.0723	25.9002	26.1882	25.8426	25.9653	25.6028
		0.125332	-0.250432	Q9I0X0	Q9I0X0				12	12	41.6	52.477	0	202.62	1517200000	94	24.5015	25.3031	23.7608	23.4576	23.9615	25.395
		0.215578	-0.252464	Q9HYR9	Q9HYR9				10	10	72.6	22.142	0	206.46	1165100000	123	25.3677	24.9989	24.2998	24.9717	23.9755	24.9619
		0.099805	-0.253171	Q9HW16	Q9HW16				5	5	37.7	27	0	14.797	246460000	33	21.569	21.6777	22.3018	22.7641	22.1554	19.8695
		0.372865	-0.253254	Q9HYR5	Q9HYR5				11	11	53	32.031	0	91.931	949450000	101	24.8143	24.2558	25.0542	24.3171	24.277	24.7705
		0.257615	-0.254372	Q9HVZ5	Q9HVZ5				11	11	54.3	34.64	0	205.5	1077700000	172	24.9719	25.3734	24.8268	24.1906	24.7906	25.4277
		0.126693	-0.255163	Q9I5T7	Q9I5T7				2	2	9.5	22.9	0.0052805	3.1377	35739000	2	19.0866	21.6153	20.5358	20.1515	20.0044	20.3164
		0.0919047	-0.263652	Q9HY81	Q9HY81				7	7	48	21.822	0	124.24	1353300000	82	23.9362	23.3002	24.1573	21.6515	25.0056	23.9456
		0.728762	-0.263838	Q9HWC5	Q9HWC5				6	6	42.7	14.907	0	302.79	7837900000	108	28.017	28.0673	27.8612	27.8554	27.8875	27.411
		0.0883448	-0.269684	Q9I296	Q9I296				10	10	37	42.209	0	52.261	179680000	35	21.6587	21.4259	21.4998	19.3958	23.1464	21.2332
		0.109506	-0.270552	P37452	P37452				8	8	48	22.506	0	67.943	1041800000	86	25.5006	25.1073	24.7839	23.2243	25.1688	26.187
		0.171285	-0.271877	Q9HV83	Q9HV83				20	20	59.1	46.063	0	198.12	1841800000	207	26.0621	25.8108	25.3026	24.4359	25.5685	26.3556
		0.0817244	-0.276949	Q9HUM0	Q9HUM0				3	3	46.3	9.1034	0	7.3729	104730000	14	18.9473	19.5241	21.7757	19.5955	21.3373	18.4835
		0.0872942	-0.279481	Q9I307	Q9I307				12	12	43.2	52.617	0	38.849	99588000	29	19.4429	20.9877	21.504	22.0574	20.281	18.7578
		0.0661789	-0.282858	Q9HW73	Q9HW73				6	6	26.6	34.419	0	14.903	87105000	14	23.2908	18.6534	21.3496	19.9696	20.4021	22.0735
		0.481846	-0.283503	P28811	P28811				6	6	35.6	30.486	0	48.41	304450000	52	21.9676	22.7067	22.4923	22.3343	22.1015	21.8802
		0.283139	-0.285546	Q9HUJ8	Q9HUJ8				19	19	39	69.178	0	101.23	890970000	136	24.7559	25.2848	25.0586	25.4996	24.3416	24.4015
		0.343104	-0.288071	Q9HWG0	Q9HWG0				22	22	34	104.49	0	168.99	969280000	156	24.4007	24.806	25.2247	24.0217	24.8411	24.7044
		0.0173498	-0.289596	Q9HUF0	Q9HUF0				7	7	36.3	31.882	0	31.646	43182000000	18	30.3529	31.2751	19.5332	31.2958	30.3413	18.6554
		0.13505	-0.289974	Q9HT99	Q9HT99				10	10	36.1	41.026	0	142.93	989430000	131	24.8475	23.8877	24.779	23.0845	23.9825	25.5773
		0.425976	-0.291152	Q9HX03	Q9HX03				4	4	12.9	50.23	0	11.825	24320000	4	18.8543	19.4236	19.5314	19.2838	18.5949	19.057
		0.291598	-0.291442	Q9HVL8	Q9HVL8				7	7	28.1	44.338	0	41.927	283730000	60	23.0115	22.6892	23.3187	23.3717	22.6476	22.1257
		0.148151	-0.2944	Q9I7B7	Q9I7B7				8	8	44.1	36.14	0	38.11	97839000	17	20.3736	20.4388	20.0111	20.4822	20.912	18.5461
		0.0602295	-0.296519	Q9HTD0	Q9HTD0				6	6	20.2	51.848	0	21.516	230880000	22	23.8454	22.0682	19.0068	22.8865	19.5914	21.5529
		0.248621	-0.298717	P37798	P37798				15	15	46.1	48.887	0	147.83	2801600000	166	25.843	26.199	26.189	26.5828	25.7666	24.9855
		0.183241	-0.299471	Q9HTC6	Q9HTC6				6	6	15.9	51.76	0	17.273	144730000	31	22.6021	21.0239	22.0499	21.863	22.1411	20.7734
		0.806242	-0.303813	Q9HUC3	Q9HUC3				8	8	26.9	30.577	0	65.772	1791100000	122	26.1333	25.6925	26.0455	25.4891	25.6071	25.8636
		0.290768	-0.306455	Q9I360	Q9I360				11	11	33	43.736	0	60.686	387170000	89	24.0911	23.8543	22.8857	23.3314	22.9205	23.6599
		0.18467	-0.307568	Q9HZP8	Q9HZP8				3	3	13.1	43.528	0	15.477	31916000	10	19.0273	20.8379	19.7065	20.2199	19.0211	19.4079
		0.10398	-0.313902	Q9I365	Q9I365				5	5	15.4	59.712	0	15.297	80316000	19	19.2665	22.1206	21.2999	21.5978	20.8554	19.2921
		0.305599	-0.316138	Q9HV73	Q9HV73				11	11	36	52.286	0	47.566	591400000	65	23.6621	24.3026	23.628	24.2594	23.0994	23.2855
		0.14032	-0.320559	Q9HVZ4	Q9HVZ4				2	2	19.9	17.111	0	8.8298	141830000	13	19.1353	21.5559	20.9471	19.384	20.4763	20.8164
		0.554561	-0.32122	P43335	P43335				5	5	59.3	13.333	0	96.246	961890000	83	24.1392	24.1285	24.4249	24.0666	24.2196	23.4428
		0.125064	-0.32736	Q9I179	Q9I179				62	55	20.5	569.18	0	265.64	1240400000	239	23.5893	24.8792	25.4517	25.0485	25.1439	22.7458
		0.379935	-0.329894	Q9HT12	Q9HT12				15	15	59	31.968	0	323.31	3944400000	331	26.5014	26.9409	27.2194	26.0133	26.6144	27.0443
		0.0698674	-0.330933	P57668	P57668				6	6	57	17.234	0	43.822	195660000	39	22.5872	22.6138	18.6085	22.8394	19.5296	20.4477
		0.164803	-0.331506	Q9HTJ1	Q9HTJ1				2	2	7.1	53.332	0	6.129	11269000	4	19.0632	19.0173	20.5184	18.0524	19.7306	19.8213
		0.225872	-0.332967	Q9HV41	Q9HV41				8	8	21	60.7	0	45.506	232170000	42	22.889	22.7906	23.6072	22.3057	23.792	22.1901
		0.128783	-0.337333	Q9I1M2	Q9I1M2				13	13	53.4	45.256	0	130.58	931040000	110	23.5462	24.1707	23.0982	24.9857	22.9276	21.8898
		0.105701	-0.338231	Q9I107	Q9I107				5	5	14.9	49.401	0	12.052	33485000	9	20.4347	20.9713	17.5075	19.095	18.7049	20.0988
		0.360073	-0.342751	Q9HYR3	Q9HYR3				5	5	48.9	15.92	0	17.981	159390000	27	22.6602	21.5081	22.3559	22.1653	21.8459	21.4846
		0.623964	-0.349021	G3XD09	G3XD09				9	9	26.4	52.624	0	40.493	225220000	47	22.7103	22.0082	22.2325	21.755	22.2398	21.9091
		0.0912894	-0.349657	O52761	O52761				3	3	41.1	14.504	0	13.364	312260000	31	24.0024	22.4664	23.4122	20.5256	24.928	23.3784
		0.635912	-0.34989	Q9HYX8	Q9HYX8				8	8	42.3	26.845	0	157.24	537320000	75	23.4164	23.5499	23.3708	23.5556	22.998	22.7338
		0.611298	-0.355096	G3XCY4	G3XCY4				3	3	35.2	12.333	0	113.98	312370000	44	23.8795	23.8009	23.1916	23.3134	23.0006	23.4928
		0.133717	-0.355609	Q9HUV9	Q9HUV9				5	5	15.7	57.665	0	14.769	19598000	5	20.7742	17.9245	18.9266	19.7764	18.778	18.004
		0.131559	-0.357583	Q9HZ07	Q9HZ07				20	20	52.8	66.563	0	188.73	1673700000	164	27.2424	24.0265	24.8297	24.9645	25.4728	24.5885
		0.0917754	-0.35773	Q9I205	Q9I205				5	5	16	33.06	0	19.449	150050000	19	22.6518	21.9623	22.2253	19.175	23.1951	23.3961
		0.307098	-0.358507	P65116	P65116				5	5	69.4	8.3025	0	323.31	12580000000	146	28.1138	29.5313	29.4919	28.4995	28.7489	28.8131
		0.0881839	-0.359049	G3XD70	G3XD70				3	3	29.2	25.767	0	65.145	288070000	36	21.5164	22.4618	20.9124	23.7641	19.0198	21.0296
		0.0620391	-0.359479	Q9I671	Q9I671				7	7	34.6	43.311	0	84.009	339840000	43	22.3955	22.1364	18.6012	23.7892	19.7832	18.4821
		0.236147	-0.360864	Q51465	Q51465				4	4	16.4	36.281	0	8.1178	25021000	11	19.7522	19.6058	19.8406	20.2798	19.59	18.2462
		0.210145	-0.361429	Q9I576	Q9I576				16	16	66.7	39.912	0	290.15	1353800000	189	25.338	23.9089	23.5421	23.638	23.417	24.6498
		0.877339	-0.362717	Q9I6Z1	Q9I6Z1				7	7	29.1	40.788	0	30.213	162940000	36	22.6044	22.5102	22.93	22.0297	22.4631	22.4636
		0.129144	-0.363268	Q9HUS3	Q9HUS3				5	5	34.9	22.899	0	12.767	52419000	16	21.9414	20.8883	19.8805	20.7391	18.9888	21.8926
		0.233978	-0.364915	Q9HWE7	Q9HWE7				11	11	52.5	20.392	0	72.379	4529800000	145	26.9375	26.0186	27.1523	25.477	27.2239	26.3128
		0.144971	-0.365253	Q9HUX0	Q9HUX0				8	8	66.7	12.663	0	318.62	2244900000	142	26.6595	25.195	26.2693	24.0782	26.8452	26.1047
		0.309069	-0.366509	Q9I3K4	Q9I3K4				3	3	73.3	8.5588	0	234.93	1879200000	14	19.7075	19.173	19.7217	20.021	18.9814	18.5002
		0.0409995	-0.368577	Q9HXR4	Q9HXR4				48	48	37.9	197.13	0	323.31	909460000	153	18.7554	26.3998	20.4236	25.4112	20.1604	18.9014
		0.271116	-0.369333	Q9I4X1	Q9I4X1				2	2	9.5	38.238	0	33.782	162100000	18	18.6894	18.8971	20.0981	18.9222	18.2685	19.3858
		0.118861	-0.369452	Q9I4N9	Q9I4N9				4	4	24.5	24.735	0	12.13	61292000	16	17.8739	21.3913	20.1364	20.3182	19.2677	18.7073
		0.571161	-0.3702	Q9I1E7	Q9I1E7				7	7	44.6	19.904	0	225.33	1071400000	90	24.8816	24.7752	24.8249	24.8798	24.5809	23.9103
		0.210207	-0.370242	Q9HUN2	Q9HUN2				9	9	59.5	15.532	0	323.31	1509800000	108	25.6989	25.0359	26.4375	24.5406	26.4006	25.1203
		0.16785	-0.371472	Q9HXR5	Q9HXR5				2	2	8.3	26.461	0	4.7397	90396000	21	19.7895	19.9779	21.4262	19.3553	21.3377	19.3862
		0.216981	-0.373162	Q9HYR7	Q9HYR7				8	8	33	42.498	0	74.217	210950000	50	21.9133	22.6514	21.9461	22.6216	22.1967	20.5729
		0.413694	-0.376427	Q9I6C1	Q9I6C1				12	12	43.1	48.391	0	66.846	222990000	57	22.7301	22.6863	22.5284	21.7956	23.0275	21.9924
		0.33132	-0.376429	Q9HXZ2	Q9HXZ2				13	13	49.7	34.947	0	102.74	385610000	88	24.0866	22.8225	23.2085	23.1816	23.3635	22.4433
		0.156133	-0.378836	Q9HVM7	Q9HVM7				7	7	30.3	34.762	0	16.096	95344000	18	20.4834	21.3712	21.9853	21.0487	22.2014	19.4531
		0.178058	-0.379895	Q9HT52	Q9HT52				2	2	12.3	26.894	0	7.1027	24843000	7	19.4554	19.1679	20.3158	18.2246	20.6816	18.8933
		0.279029	-0.381788	Q9HYC3	Q9HYC3				27	8	47.6	90.634	0	170.79	978280000	128	23.6014	24.0883	25.1884	23.8426	24.4389	23.4512
		0.210059	-0.38307	Q9HWE2	Q9HWE2				6	6	35.8	15.401	0	53.214	1009500000	88	25.1732	23.6941	25.5051	24.8073	24.8776	23.5383
		0.423179	-0.38663	Q9HZC0	Q9HZC0				22	22	84.7	32.14	0	323.31	173810000000	773	33.1993	32.0032	32.1586	32.2556	32.0519	31.8937
		0.466378	-0.389415	O82851	O82851				17	17	59.9	30.653	0	225.28	2264600000	156	26.1196	25.4717	25.8337	25.4661	25.9286	24.8621
		0.190456	-0.389673	Q9HUP3	Q9HUP3				7	7	47.3	29.696	0	13.215	90382000	7	20.0011	20.862	18.8536	18.783	20.5326	19.232
		0.0995809	-0.391255	Q9I5R1	Q9I5R1				5	5	23.6	34.814	0	11.932	67435000	15	22.1365	18.9123	19.02	18.9888	18.4374	21.4688
		0.157363	-0.391384	Q9I1H6	Q9I1H6				3	3	20.1	27.805	0	26.531	82986000	13	21.99	21.0883	22.6804	19.9086	22.3313	22.3446
		0.911787	-0.395432	Q9I6Z3	Q9I6Z3				9	9	55.6	20.541	0	63.521	2830600000	154	26.4659	26.3331	26.0311	25.5723	26.0771	25.9944
		0.274149	-0.396162	Q9HU73	Q9HU73				3	3	24.7	37.216	0	13.057	21779000	6	19.1338	19.6299	19.8374	20.2151	18.5164	18.6811
		0.0935617	-0.396442	P15276	P15276				4	4	17.3	34.49	0	88.086	424190000	62	24.0468	22.0757	23.0879	19.8724	23.9925	24.1563
		0.241661	-0.400253	Q9I0S3	Q9I0S3				3	3	36.5	17.383	0	40.172	5244900000	139	28.5562	26.7367	27.2861	27.7398	26.4626	27.176
		0.631185	-0.404838	Q9I3J3	Q9I3J3				8	8	49	28.646	0	266.83	814090000	107	24.3435	24.6298	24.1936	23.5241	24.0079	24.4205
		0.619307	-0.405624	Q9X6V8	Q9X6V8				2	2	34.4	10.338	0	6.6837	70848000	23	21.2612	20.419	20.4112	20.1751	20.244	20.4554
		0.111255	-0.405725	Q9I0M6	Q9I0M6				17	17	53.5	47.231	0	199.58	903420000	79	21.6425	24.4239	22.8518	24.4019	22.5226	20.7765
		0.0893681	-0.407327	Q9HXS5	Q9HXS5				11	11	37.9	60.503	0	198.97	563150000	103	22.7208	23.0066	22.0318	24.6666	22.6657	19.2049
		0.256124	-0.408128	Q9I1B1	Q9I1B1				2	2	17	15.822	0	5.2783	45171000	9	20.3336	21.2312	21.376	19.4862	21.0938	21.1365
		0.56061	-0.408516	Q9HXY5	Q9HXY5				7	7	34.5	19.09	0	44.494	1408300000	98	25.118	26.1632	25.5108	24.9753	25.3223	25.269
		0.17716	-0.408854	Q9HZ55	Q9HZ55				5	5	18.7	43.724	0	11.364	83297000	14	19.4414	21.3249	21.3934	19.2109	20.451	21.2711
		0.175864	-0.409794	Q9HWX5	Q9HWX5				9	9	84.2	16.413	0	323.31	1967000000	181	25.6575	25.5362	26.5284	23.8532	26.169	26.4705
		0.159471	-0.409947	P50587	P50587				4	4	28.6	23.32	0	14.424	82948000	18	21.3006	20.0085	19.9433	18.4329	21.3823	20.2074
		0.145597	-0.412532	P72161	P72161				6	6	31.6	34.046	0	15.637	57929000	14	20.8088	19.9107	20.7252	21.1476	21.0152	18.0442
		0.592694	-0.412614	Q9HVA0	Q9HVA0				7	7	18.3	63.018	0	25.725	148870000	30	21.8985	22.0073	22.4056	22.2308	21.3943	21.4483
		0.255724	-0.415041	Q9HW30	Q9HW30				4	4	16.7	38.323	0	8.7599	26289000	6	18.8736	20.6285	19.2832	18.8464	19.9142	18.7795
		0.625084	-0.416194	Q9HVQ3	Q9HVQ3				5	5	17.6	43.559	0	19.396	128520000	23	21.1269	21.7246	21.7991	21.2954	21.3908	20.7157
		0.320479	-0.417404	Q9I3X2	Q9I3X2				23	23	43.3	79.82	0	323.31	1790100000	188	26.1052	25.9426	26.6808	24.9601	26.6369	25.8794
		0.179174	-0.420933	Q9I2Y5	Q9I2Y5				5	5	24.8	34.141	0	18.639	138940000	21	18.4403	21.078	20.903	19.8575	19.2001	20.1009
		0.28824	-0.42603	G3XD17	G3XD17				4	4	31.4	26.095	0	30.87	388950000	46	23.2746	24.0009	24.5672	23.036	24.4519	23.0767
		0.0963179	-0.431621	Q9HZF3	Q9HZF3				3	3	25.9	18.33	0	12.484	81378000	18	22.069	17.8512	22.6009	20.0158	21.513	19.6974
		0.30234	-0.431712	Q9HXU8	Q9HXU8				11	11	49.8	28.514	0	323.31	4962800000	202	27.1294	27.5867	26.9369	27.8805	26.2778	26.1995
		0.0900878	-0.432854	Q9I2U7	Q9I2U7				6	6	14.6	51.276	0	13.183	149880000	18	22.6282	18.8439	22.0322	22.7012	18.4349	21.0695
		0.114546	-0.434551	Q9HW42	Q9HW42				4	4	50.7	8.2516	0	11.173	340590000	20	22.898	22.2191	24.443	20.5671	24.7456	22.9438
		0.411216	-0.437526	Q9HVY2	Q9HVY2				4	4	39.4	16.028	0	69.587	1072100000	81	24.6874	24.2354	25.4238	24.0642	24.9257	24.0441
		0.496545	-0.440743	Q9I694	Q9I694				8	8	53.3	26.468	0	81.707	345160000	67	22.64	23.7349	23.4355	22.6399	22.6031	23.2451
		0.122197	-0.441095	Q9I558	Q9I558				16	14	32.4	71.762	0	54.522	379190000	40	20.3131	20.8415	21.5234	22.9895	19.0598	19.3054
		0.181089	-0.442246	P54292	P54292				4	4	25.3	27.577	0	20.448	93407000	19	20.4185	20.5925	19.982	21.3852	18.2387	20.0424
		0.144832	-0.442424	Q9HWF8	Q9HWF8				7	7	59.7	13.629	0	323.31	16985000000	303	28.866	28.8277	29.5013	26.3966	29.7757	29.6953
		0.845373	-0.443881	Q9I6J2	Q9I6J2				11	11	50.9	50.452	0	103.78	931430000	93	24.4941	24.2518	24.4614	23.5322	24.3289	24.0146
		0.851248	-0.444148	P14165	P14165				37	37	90.7	47.694	0	323.31	868620000000	3331	35.0204	34.5704	34.1873	34.1673	34.0931	34.1852
		0.735431	-0.444825	G3XD64	G3XD64				10	10	35	30.037	0	42.917	972760000	127	25.0654	25.1015	24.9952	24.1893	24.5103	25.1281
		0.432257	-0.448042	Q9HXI8	Q9HXI8				11	11	38.6	44.666	0	161.95	438880000	68	23.4112	23.5155	23.9476	23.0972	23.9269	22.5061
		0.210237	-0.449645	Q9HVH0	Q9HVH0				4	4	8	103.77	0	7.4483	30192000	7	19.1373	20.3182	21.4078	19.9633	20.6469	18.9042
		0.19739	-0.450951	Q9Z9H0	Q9Z9H0				5	5	9.3	103.4	0	13.771	19208000	7	19.2212	20.3399	19.1927	20.6398	17.9499	18.8112
		0.250512	-0.455936	G3XD72	G3XD72				4	4	38.4	17.536	0	8.8964	92033000	16	22.1772	20.7424	21.409	19.959	22.0039	20.9978
		0.563149	-0.458506	Q9I235	Q9I235				4	4	19.2	46.294	0	9.7413	18241000	6	19.7725	20.1146	19.5561	19.9412	18.8271	19.2994
		0.192877	-0.460969	Q9HU95;Q9HU97;Q9HU96	Q9HU95				3	3	14.7	32.869	0	7.6914	50016000	11	20.0721	18.8474	21.7809	19.9151	19.1239	20.2786
		0.127774	-0.462982	Q9HU08	Q9HU08				17	17	32.1	85.293	0	80.856	285310000	53	22.149	24.0581	22.2666	20.2564	22.5032	24.3252
		0.245536	-0.464647	Q9I2U8	Q9I2U8				3	3	7.6	62.912	0	6.0978	72566000	11	20.8276	20.5956	21.4365	19.2915	21.7316	20.4425
		0.236752	-0.466589	P15275	P15275				2	2	15	18.011	0	58.859	33722000	7	19.7822	18.0379	18.7969	19.5612	18.0211	17.6349
		0.369606	-0.468819	Q9HXL0	Q9HXL0				3	3	24.1	17	0	8.2587	213440000	33	22.4492	23.6122	22.4958	21.643	22.7399	22.7679
		0.153861	-0.468983	Q9I0R1	Q9I0R1				6	6	38.5	22.222	0	13.245	83390000	11	19.4088	21.3456	18.0156	18.4088	18.6309	20.3233
		0.422832	-0.469405	Q9HXI4	Q9HXI4				10	10	37.3	29.521	0	30.669	171650000	42	23.4152	22.662	21.9094	22.5148	22.2	21.8636
		0.12874	-0.47009	Q9HV28	Q9HV28				10	10	34.3	33.142	0	109.91	733890000	100	24.4327	24.143	25.3149	21.5858	25.2341	25.6606
		0.311175	-0.470682	P72174	P72174				9	9	21.2	76.066	0	31.725	110240000	27	21.0875	23.1017	21.6399	21.7531	21.2874	21.3767
		0.393537	-0.471144	G3XD14	G3XD14				10	10	73	17.344	0	87.412	1017400000	107	24.0605	25.2525	25.4562	24.0569	24.9344	24.3645
		0.515975	-0.471891	Q06579	Q06579				6	6	65.5	10.039	0	52.048	376850000	46	23.6942	23.5124	23.4069	22.3143	23.6372	23.2464
		0.18551	-0.476437	Q9I7B0	Q9I7B0				7	7	28.9	49.926	0	21.547	70221000	10	20.2947	20.483	19.9508	20.9139	17.8427	20.5425
		0.150266	-0.481291	Q9I044	Q9I044				3	3	48.5	10.984	0	19.121	76541000	18	21.7624	19.2044	18.223	20.3653	18.6351	18.7455
		0.168926	-0.482403	Q9I692	Q9I692				23	23	60.1	54.207	0	323.31	1820600000	196	26.1419	24.6807	26.7779	23.6791	26.6251	25.8491
		0.345321	-0.482723	Q9I472	Q9I472				7	7	47.3	22.292	0	190.55	1339600000	108	25.888	24.3915	25.4828	24.0352	25.1085	25.1705
		0.255769	-0.483269	Q9HX05;Q9I2C4	Q9HX05;Q9I2C4				9	9	32	54.979	0	78.769	174960000	35	22.5611	21.0891	21.0419	22.2032	20.4913	20.5478
		0.604694	-0.487935	Q9I551	Q9I551				7	7	48.1	25.858	0	27.066	260170000	31	23.1686	23.4737	23.4855	23.5316	22.7881	22.3443
		0.0664846	-0.489567	Q9HU53	Q9HU53				7	7	20	55.6	0	24.547	1508400000	9	24.165	19.2609	19.9792	18.8285	24.7607	18.3472
		0.20503	-0.49023	Q9I171	Q9I171				5	5	22.6	31.732	0	27.526	55384000	9	21.6069	21.7	19.8325	19.1883	21.4602	21.0203
		0.153173	-0.491742	Q9I5E6	Q9I5E6				12	12	39.3	54.881	0	53.021	153610000	37	21.6215	22.6132	21.6096	19.275	21.9033	23.1907
		0.143795	-0.495342	Q51455	Q51455				2	2	9.7	13.902	0	5.4946	52623000	20	18.5795	19.1294	21.7136	20.0096	20.2815	17.6454
		0.216373	-0.495818	Q9I0K5	Q9I0K5				3	3	16.1	29.483	0	7.2514	29992000	5	20.8609	21.5239	19.2618	19.1415	19.8708	21.1469
		0.717088	-0.50072	Q9HZL4	Q9HZL4				3	3	21.7	26.887	0	10.699	31921000	9	19.9617	19.9822	20.3863	19.2974	20.1841	19.3465
		0.342949	-0.5069	Q9I794	Q9I794				4	4	76.1	7.8627	0	36.399	465180000	64	23.1121	24.312	24.0606	22.4072	24.0883	23.4685
		0.43073	-0.507076	Q9I350	Q9I350				7	7	43.2	21.111	0	53.315	489510000	71	24.0468	23.6845	24.2795	22.564	23.8262	24.0993
		0.439974	-0.510705	O50273	O50273				8	8	34.1	35.478	0	48.804	280280000	35	23.4223	23.4147	22.7423	23.5444	22.4366	22.0661
		0.323348	-0.512049	Q9HUZ3	Q9HUZ3				2	2	17.7	18.796	0	8.5328	63512000	10	20.3741	22.1199	21.4398	20.1417	21.5394	20.7165
		0.145385	-0.514129	Q9I6C4	Q9I6C4				7	7	50	21.748	0	166.99	1153000000	114	25.8669	23.7777	25.2015	22.1614	25.1668	25.9756
		0.400375	-0.514364	Q9I0D5	Q9I0D5				11	11	46.6	32.205	0	122.93	539220000	92	23.5643	24.2151	23.4694	23.7897	23.6593	22.2567
		0.13406	-0.515697	Q9I2Y0	Q9I2Y0				11	11	17.9	101.14	0	78.035	80425000	22	18.717	22.8015	19.9864	21.4452	19.0099	19.5027
		0.510925	-0.5157	Q9I1M1	Q9I1M1				9	9	28.9	38.324	0	29.92	222260000	40	21.4983	22.1777	23.0182	21.6489	21.688	21.8103
		0.309644	-0.515767	O50274	O50274				13	13	28.6	69.268	0	80.788	251820000	52	23.3712	22.2328	23.1111	23.0886	22.8539	21.2253
		0.178866	-0.516961	Q9I083	Q9I083				5	5	16.7	46.85	0	16.459	137250000	30	21.3674	21.5907	21.5924	22.355	21.8142	18.8304
		0.346127	-0.517726	Q9HZF2	Q9HZF2				6	6	53.8	18.132	0	83.757	729510000	78	24.855	23.8474	25.2987	23.2733	24.7444	24.4302
		0.733708	-0.519371	Q9HU32	Q9HU32				2	2	15.2	28.403	0	5.0197	19654000	9	19.6404	20.2541	19.6942	19.8044	18.9108	19.3154
		0.145589	-0.52276	Q9I6H6	Q9I6H6				4	4	33.1	15.463	0	8.4881	29807000	7	22.0061	21.3137	18.0898	20.2947	18.8346	20.7121
		0.134033	-0.522774	Q9HXX5	Q9HXX5				3	3	26.1	13.111	0	6.0754	111670000	11	19.346	22.6471	22.6929	19.2307	22.1884	21.6986
		0.589043	-0.522827	Q9HWK5	Q9HWK5				5	5	67.7	9.963	0	123.78	702120000	67	23.9741	25.0657	25.1233	24.1557	24.4447	23.9942
		0.136551	-0.525269	Q9I0P9	Q9I0P9				6	6	25.4	39.122	0	26.398	127640000	29	21.2762	22.8223	20.9736	19.0622	20.8947	23.5394
		0.799878	-0.526517	Q9I368	Q9I368				11	11	75	18.165	0	323.31	1981700000	141	26.0179	26.1616	25.9466	24.9251	25.7456	25.8758
		0.56756	-0.527058	Q9I659	Q9I659				68	65	70.1	94.174	0	323.31	71064000000	1536	31.2111	31.9223	31.3357	30.3836	30.9126	31.5917
		0.700234	-0.528693	Q9I508	Q9I508				5	5	53.8	12.79	0	52.369	376820000	51	23.7294	24.1123	23.6548	22.6914	23.7293	23.4897
		0.431345	-0.531581	P46384	P46384				5	5	45.9	14.718	0	16.887	193850000	18	22.1158	23.09	23.0308	22.9666	22.1707	21.5047
		0.595464	-0.531923	Q9I4E6	Q9I4E6				5	5	19.3	31.26	0	6.7353	46157000	12	20.0161	20.4849	20.8653	19.4677	20.5282	19.7746
		0.261791	-0.536118	Q9HV58	Q9HV58				4	4	48.3	10.115	0	323.31	3975300000	56	27.1665	26.0247	27.7862	25.6276	27.6992	26.0423
		0.378285	-0.536254	Q9HTY8	Q9HTY8				24	24	36.8	84.963	0	87.088	612220000	98	24.4037	24.6053	25.3998	24.3873	25.0863	23.3264
		1.24526	-0.539399	Q9HYP7	Q9HYP7				16	16	52.9	34.402	0	161.09	1829100000	153	25.5138	25.9861	25.7331	24.9404	25.2117	25.4627
		0.881266	-0.540162	Q9I521	Q9I521				12	12	44.1	20.789	0	323.31	41680000000	266	30.3707	30.2322	30.8821	29.7131	30.3646	29.7867
		0.424556	-0.541246	Q9I3D1	Q9I3D1				17	17	49.6	50.164	0	140.68	1587400000	165	24.9199	26.2629	25.8587	24.6652	24.8812	25.8714
		0.412888	-0.542966	Q9HWG3	Q9HWG3				11	11	26.3	59.901	0	173.47	1405900000	124	24.2605	25.3973	24.7169	23.622	23.9998	25.124
		0.198342	-0.54486	P72138	P72138				5	5	30.7	22.695	0	38.566	237550000	60	22.5238	22.6633	22.4347	23.5361	22.4739	19.9772
		0.219992	-0.545772	Q9HYC7	Q9HYC7				6	6	10.9	74.903	0	16.385	69106000	21	19.4509	20.6364	20.8988	18.3668	21.3307	19.6513
		0.6361	-0.551692	Q9HV44	Q9HV44				16	16	46.4	40.26	0	201.08	1979000000	149	24.534	23.9683	24.8243	24.1732	24.2067	23.2917
		0.398095	-0.558067	Q9I3D4	Q9I3D4				4	4	26	26.155	0	23.637	95918000	16	21.5035	20.5646	20.5453	19.34	20.589	21.0102
		0.234839	-0.55875	Q9HUT6	Q9HUT6				2	2	12.6	14.86	0	5.3632	100860000	13	21.5834	18.5574	19.2969	19.5465	18.8425	19.3725
		1.50733	-0.559294	Q9HVC4	Q9HVC4				11	11	66.2	21.962	0	237.62	4102400000	207	26.9208	27.2394	27.2173	26.6155	26.7763	26.3078
		0.166013	-0.560742	Q9HTP6	Q9HTP6				9	9	38.9	18.868	0	129.38	2671400000	118	27.4785	25.1527	26.5037	23.6842	26.5955	27.1729
		0.200317	-0.56397	Q9HU43	Q9HU43				4	4	19.6	25.938	0	7.0079	56029000	11	20.9948	18.458	20.6224	19.723	18.065	20.5953
		0.401372	-0.5662	Q9HT51	Q9HT51				3	3	7.3	49.878	0	7.3724	26619000	9	20.2801	18.7966	19.6296	19.8158	18.7425	18.4495
		0.444294	-0.568984	P72154	P72154				4	4	20.4	33.41	0	56.248	214840000	47	22.5778	23.0397	23.4651	22.6856	23.1652	21.5249
		0.273192	-0.571363	P95454	P95454				3	3	29.5	23.499	0	44.134	50537000	13	20.9036	21.233	21.2056	18.8881	21.5236	21.2163
		0.782993	-0.571625	Q9HVW0	Q9HVW0				7	7	35	34.197	0	35.159	591020000	65	23.3465	23.6061	23.7459	23.4757	23.1082	22.3998
		0.445693	-0.571895	Q9HWC6	Q9HWC6				13	13	55.4	24.234	0	253.43	2733700000	190	26.7187	26.1451	26.8379	26.3969	26.6036	24.9855
		0.305576	-0.573671	Q9HUL0	Q9HUL0				9	9	26.2	56.255	0	51.024	177140000	43	22.3721	22.1284	21.8757	23.0411	20.9755	20.6385
		1.00464	-0.576091	Q9HYF1	Q9HYF1				27	27	53.6	58.331	0	210.08	2079000000	253	26.3782	26.547	25.8124	25.3704	25.7764	25.8626
		0.47679	-0.577157	Q9HZN4	Q9HZN4				3	3	41.7	6.7914	0	221.52	8021200000	94	27.9996	28.8709	28.6732	27.1545	28.7282	27.9295
		0.132012	-0.579128	Q9HW98	Q9HW98				16	16	50.1	46.849	0	207.43	549820000	112	24.1502	23.8626	24.5356	20.5363	24.3342	25.9406
		0.124343	-0.579131	Q9I764	Q9I764				4	4	63.7	9.9784	0	72.57	218630000	25	20.0178	23.3203	24.3586	19.8729	23.5133	22.5731
		0.72857	-0.581238	Q9I658	Q9I658				8	8	77.6	18.727	0	51.233	337230000	53	23.553	23.8907	24.2474	23.0017	23.9265	23.0192
		0.446305	-0.581284	Q9I6Z8	Q9I6Z8				2	2	8.6	49.709	0.0052459	3.045	152150000	3	20.0786	18.6629	19.0562	18.59	18.0996	19.3643
		0.192237	-0.581315	Q9HTD4	Q9HTD4				6	6	62.4	17.009	0	70.407	1311600000	82	25.8108	23.8817	24.8914	22.2509	25.4002	25.1889
		0.669277	-0.581544	Q9HX48	Q9HX48				12	12	66.1	21.576	0	179.65	966750000	141	24.9096	25.2706	25.6433	24.0326	25.0906	24.9557
		0.776824	-0.58182	Q9I174	Q9I174				8	8	39.4	34.309	0	77.714	501470000	63	24.4187	24.8149	24.6313	24.5031	24.2046	23.4117
		0.259116	-0.582104	Q9HWD6	Q9HWD6				9	9	58	21.64	0	128.04	862760000	67	24.7611	24.1388	25.9085	23.48	25.8015	23.7806
		0.247571	-0.584908	P45682	P45682				4	4	21.2	30.835	0	20.821	78267000	19	22.3433	19.9913	20.9383	20.3053	21.6981	19.5148
		0.287783	-0.586699	Q9I778	Q9I778				7	7	49.5	20.024	0	102.24	465540000	63	23.4352	24.5029	24.0895	21.9643	23.7652	24.538
		0.58198	-0.587344	Q9HY84	Q9HY84				9	9	30.6	45.297	0	46.055	651270000	79	23.5491	24.2413	23.9471	24.1169	22.8002	23.0584
		0.157431	-0.589786	Q9HZF9	Q9HZF9				3	3	37.1	8.1351	0	323.31	2539000000	28	27.2729	25.2682	27.3956	23.6696	27.7108	26.7871
		0.404756	-0.590816	Q9I4M5	Q9I4M5				6	6	31.4	26.757	0	15.635	210690000	31	22.2081	23.6328	23.9292	22.4138	23.2964	22.2875
		0.375842	-0.590832	P27017	P27017				5	5	20	42.807	0	42.215	154640000	31	22.1736	21.8472	22.5101	20.4408	22.6177	21.7
		0.169045	-0.596984	Q9HX38	Q9HX38				3	3	11.8	38.424	0	7.5376	62777000	9	21.1369	22.455	18.9914	19.8241	21.9448	19.0233
		0.269444	-0.599199	Q9I7A5	Q9I7A5				4	4	25.9	20.371	0	36.013	96138000	23	21.3238	21.215	21.3295	18.9473	21.8686	21.2549
		0.218497	-0.599799	Q51368	Q51368				3	3	12.3	36.892	0	9.4096	117520000	24	22.7839	19.7172	22.2231	19.9755	21.3649	21.5845
		0.208702	-0.601086	Q9I457	Q9I457				3	3	16.8	20.217	0	9.8214	98962000	23	19.8902	22.3146	22.3765	19.5844	22.2047	20.989
		0.725698	-0.601727	Q9HT53	Q9HT53				12	12	50.6	26.25	0	323.31	4481300000	157	28.3296	27.6527	28.4576	27.4386	28.0845	27.1116
		0.966288	-0.605136	Q9HXK5	Q9HXK5				2	2	6.7	61.726	0.0093575	2.5834	16615000	5	19.1848	18.715	18.9098	18.5496	17.814	18.6305
		0.544362	-0.61016	Q9I4G6	Q9I4G6				10	10	24.4	42.682	0	36.807	203920000	43	22.2712	23.1109	23.841	22.329	22.8565	22.207
		0.227389	-0.618455	Q9HWC0	Q9HWC0				9	9	35.9	34.048	0	50.302	251780000	32	24.6315	22.2021	24.2555	21.6604	24.2133	23.36
		0.341836	-0.624891	Q9I5U2	Q9I5U2				7	7	10.9	104.27	0	21.495	94006000	22	21.1478	22.0976	22.0529	21.7902	21.872	19.7616
		0.284991	-0.627675	Q9HTV6	Q9HTV6				5	5	24.3	34.011	0	24.035	59581000	16	20.8096	20.661	20.7978	21.8605	18.9301	19.5948
		0.52673	-0.630662	Q9I2K3	Q9I2K3				2	2	14.3	26.179	0	52.048	45373000	8	19.2578	20.4844	19.3457	19.3546	18.3714	19.4698
		0.41519	-0.634352	Q9I6L3	Q9I6L3				8	8	55.6	26.626	0	323.31	1670200000	70	26.1898	26.6047	26.2004	24.4317	26.4328	26.2274
		0.186885	-0.638664	Q9I399	Q9I399				3	2	21.4	24.924	0	11.453	66613000	14	21.891	21.6637	19.5317	21.7242	18.2795	21.1668
		0.444516	-0.643657	Q9I0K0	Q9I0K0				3	3	19.1	25.425	0	9.9338	49695000	11	19.5643	20.3518	19.3409	20.1487	18.8494	18.3279
		0.375304	-0.643958	Q9XCX8	Q9XCX8				15	15	55.1	34.549	0	323.31	2120400000	178	25.8098	25.689	26.516	24.0595	26.3004	25.723
		0.738863	-0.646932	Q9HYU8	Q9HYU8				5	5	69	16.165	0	86.902	352630000	40	23.3292	23.3301	22.6046	22.1793	22.0648	23.079
		0.89188	-0.647804	Q9I1P5	Q9I1P5				2	2	12	27.525	0	4.3439	18122000	10	20.3617	20.3684	19.8506	19.5656	19.0305	20.0412
		0.395883	-0.649703	P40947	P40947				5	5	44.8	18.557	0	56.745	529100000	59	23.925	24.1366	24.9326	22.4527	24.463	24.1293
		0.305612	-0.655389	Q9HXK2	Q9HXK2				2	2	15.2	34.803	0	5.4436	66532000	7	19.9546	21.1503	18.1572	19.1186	19.2244	18.9529
		0.578029	-0.658811	Q9I5G8	Q9I5G8				22	22	43.1	66.294	0	323.31	1985700000	232	26.3726	25.7534	26.5469	24.6977	25.8132	26.1856
		0.427631	-0.660516	Q9I4L9	Q9I4L9				8	8	38.4	31.308	0	63.665	257210000	47	23.5972	23.7105	23.5318	21.6948	23.9163	23.2469
		0.291833	-0.660559	Q9HT25	Q9HT25				6	6	15.9	66.294	0	19.684	108120000	18	19.156	20.3325	21.7622	20.6241	18.8237	19.8212
		0.681759	-0.660742	Q9I6M3	Q9I6M3				5	5	13.8	43.324	0	10.618	40780000	7	20.6233	21.1031	20.8562	21.0303	19.6959	19.8742
		0.296363	-0.66308	Q9HXN0	Q9HXN0				11	11	74.2	20.903	0	96.815	1968300000	106	26.3255	26.0113	27.8304	24.6445	26.9185	26.615
		0.881107	-0.665691	Q9I1H5	Q9I1H5				8	8	25.5	53.042	0	155.35	378590000	68	22.6711	23.1657	23.631	22.0599	22.6586	22.7523
		1.33998	-0.665901	Q9I364	Q9I364				3	3	12.2	38.533	0	6.641	16580000	4	19.264	19.9602	19.3854	18.8508	18.7273	19.0338
		0.396581	-0.666779	Q9HU22	Q9HU22				7	7	34.8	32.457	0	44.343	401950000	51	22.6643	22.2958	22.1679	22.4545	22.3525	20.3206
		0.23385	-0.668248	Q9HV30	Q9HV30				8	8	59.8	15.015	0	99.3	2411900000	124	26.4512	26.7607	27.2531	23.9728	27.0209	27.4665
		0.78516	-0.668437	Q9HYY3	Q9HYY3				7	7	12.8	78.182	0	23.974	176520000	46	22.9007	22.7918	23.1941	23.0322	22.0272	21.8219
		0.488864	-0.66847	G3XD01	G3XD01				3	3	26.7	20.562	0	104.1	351810000	34	23.3663	23.9213	24.2314	22.5818	24.2476	22.6841
[truncated: 260 more rows]

## Sheet: VgrG2b
	Hcp2 CNTRL vs VgrG2b-FLAG
		Difference log2 = + 1.5 cutoff.
[truncated: 1,144 more rows]

## Sheet: Hcp3
	Hcp3 CNTRL vs Hcp3-FLAG
[truncated: 1,145 more rows]

[truncated: 2 more sheets: VgrG3, Hcp interactor pI info]
